# Supplementary material for: Crystal structure of 1-{3-(4-methyl­phen­yl)-5-[(E)-2-phenyl­ethen­yl]-4,5-di­hydro-1H-pyrazol-1-yl}ethan-1-one
Source: Acta Crystallogr E Crystallogr Commun. 2015 Dec 31;71(Pt 12):o1095–6. doi: 10.1107/S2056989015024792 (PMC4719997; doi:10.1107/S2056989015024792)
Supplement: Supplementary file 1 [file e-71-o1095-sup1.cif]

##############################################################################
#                                                                            #
# This CIF contains the data in a paper accepted for publication in          #
# Acta Crystallographica Section E. It conforms to the requirements of       #
# Notes for Authors for Acta Crystallographica Section E, and has been       #
# peer reviewed under the auspices of the IUCr Commission on Journals.       #
#                                                                            #
# Full details of the Crystallographic Information File format               #
# are given in the paper "The Crystallographic Information File (CIF):       #
# a New Standard Archive File for Crystallography" by S. R. Hall, F. H.      #
# Allen and I. D. Brown [Acta Cryst. (1991), A47, 655-685].                  #
#                                                                            #
# The current version of the core CIF dictionary is obtainable from          #
# ftp://ftp.iucr.org/pub/cif_core.dic.                                       #
#                                                                            #
# Software is freely available for graphical display of the structure(s)     #
# in this CIF. For information consult the CIF software page                 #
# http://www.iucr.org/resources/cif/software.                                #
#                                                                            #
# This file may be used for bona fide research purposes within the           #
# scientific community so long as proper attribution is given to the journal # 
# article from which it was obtained.                                        #
#                                                                            #
##############################################################################
data_I
_audit_creation_method     'SHELXL-2014/7'
_chemical_name_systematic
;\
1-{3-(4-Methylphenyl)-5-[(<i>E</i>)-2-phenylethenyl]-4,5-dihydro-1<i>H</i>-\
pyrazol-1-yl}ethan-1-one
;
_chemical_name_common     ?
_chemical_formula_moiety     'C20 H20 N2 O'
_chemical_formula_sum     'C20 H20 N2 O'
_chemical_formula_iupac     'C20 H20 N2 O'
_chemical_formula_weight     304.38
_chemical_melting_point     ?
_shelx_space_group_comment
;
The symmetry employed for this shelxl refinement is uniquely defined
by the following loop, which should always be used as a source of
symmetry information in preference to the above space-group names.
They are only intended as comments.
;
_space_group_crystal_system     orthorhombic
_space_group_name_H-M_alt     'P c c n'
_space_group_name_Hall     '-P 2ab 2ac'
loop_
    _space_group_symop_operation_xyz
    'x, y, z'
    '-x+1/2, -y+1/2, z'
    '-x, y+1/2, -z+1/2'
    'x+1/2, -y, -z+1/2'
    '-x, -y, -z'
    'x-1/2, y-1/2, -z'
    'x, -y-1/2, z-1/2'
    '-x-1/2, y, z-1/2'
_cell_length_a     19.872(2)
_cell_length_b     20.304(2)
_cell_length_c     8.2924(8)
_cell_angle_alpha     90
_cell_angle_beta     90
_cell_angle_gamma     90
_cell_volume     3345.9(6)
_cell_formula_units_Z     8
_cell_measurement_reflns_used     9875
_cell_measurement_theta_min     2.84
_cell_measurement_theta_max     31.01
_cell_measurement_temperature     100.0(10)
_exptl_crystal_description     'block'
_exptl_crystal_colour     'colourless'
_exptl_crystal_size_max     0.381
_exptl_crystal_size_mid     0.307
_exptl_crystal_size_min     0.171
_exptl_crystal_density_diffrn     1.208
_exptl_crystal_density_meas     ?
_exptl_crystal_density_method     ?
_exptl_crystal_F_000     1296
_exptl_absorpt_coefficient_mu     0.075
_exptl_absorpt_correction_type     multi-scan
_exptl_absorpt_process_details
;
(<i>SADABS</i>; Bruker, 2009)
;
_shelx_estimated_absorpt_T_min     0.972
_shelx_estimated_absorpt_T_max     0.987
_exptl_absorpt_correction_T_min     0.9140
_exptl_absorpt_correction_T_max     0.9600
_diffrn_ambient_temperature     100.0(10)
_diffrn_radiation_type     MoK\a
_diffrn_radiation_wavelength     0.71073
_diffrn_radiation_source     'fine-focus sealed tube'
_diffrn_radiation_monochromator     graphite
_diffrn_measurement_device_type     'Bruker APEX DUO CCD area-detector'
_diffrn_measurement_method     '\f and \w scans'
_diffrn_detector_area_resol_mean     ?
_diffrn_reflns_number     60332
_diffrn_reflns_av_R_equivalents     0.0411
_diffrn_reflns_theta_min     1.434
_diffrn_reflns_theta_max     31.361
_diffrn_reflns_theta_full     25.242
_diffrn_measured_fraction_theta_max     0.995
_diffrn_measured_fraction_theta_full     1.000
_diffrn_reflns_limit_h_min     -28
_diffrn_reflns_limit_h_max     28
_diffrn_reflns_limit_k_min     -29
_diffrn_reflns_limit_k_max     29
_diffrn_reflns_limit_l_min     -12
_diffrn_reflns_limit_l_max     12
_refine_special_details     ?
_reflns_number_total     5482
_reflns_number_gt     4234
_reflns_threshold_expression     'I > 2\s(I)'
_refine_ls_structure_factor_coef     Fsqd
_refine_ls_matrix_type     full
_refine_ls_R_factor_all     0.0711
_refine_ls_R_factor_gt     0.0520
_refine_ls_wR_factor_gt     0.1324
_refine_ls_wR_factor_ref     0.1463
_refine_ls_goodness_of_fit_ref     1.037
_refine_ls_restrained_S_all     1.037
_refine_ls_number_reflns     5482
_refine_ls_number_parameters     210
_refine_ls_number_restraints     0
_refine_ls_hydrogen_treatment     constr
_refine_ls_weighting_scheme     calc
_refine_ls_weighting_details
              'w=1/[\s^2^(Fo^2^)+(0.0673P)^2^+1.4451P] where P=(Fo^2^+2Fc^2^)/3'
_atom_sites_solution_hydrogens     geom
_atom_sites_solution_primary     ?
_atom_sites_solution_secondary     ?
_refine_ls_shift/su_max     0.001
_refine_ls_shift/su_mean     0.000
_refine_diff_density_max     0.368
_refine_diff_density_min     -0.269
_refine_ls_extinction_method     none
_refine_ls_extinction_coef     .
loop_
    _atom_type_symbol
    _atom_type_description
    _atom_type_scat_dispersion_real
    _atom_type_scat_dispersion_imag
    _atom_type_scat_source
    'C' 'C' 0.0033 0.0016
                         'International Tables Vol C Tables 4.2.6.8 and 6.1.1.4'
    'H' 'H' 0.0000 0.0000
                         'International Tables Vol C Tables 4.2.6.8 and 6.1.1.4'
    'N' 'N' 0.0061 0.0033
                         'International Tables Vol C Tables 4.2.6.8 and 6.1.1.4'
    'O' 'O' 0.0106 0.0060
                         'International Tables Vol C Tables 4.2.6.8 and 6.1.1.4'
_computing_data_collection
;
APEX2 (Bruker, 2009)
;
_computing_cell_refinement
;
SAINT (Bruker, 2009)
;
_computing_data_reduction
;
SAINT (Bruker, 2009)
;
_computing_structure_solution
;
SHELXS97 (Sheldrick, 2008)
;
_computing_structure_refinement
;
SHELXL2014 (Sheldrick, 2008)
;
_computing_molecular_graphics
;
SHELXTL (Sheldrick, 2008)
;
_computing_publication_material
;
PLATON (Spek, 2009) and publCIF (Westrip, 2010)
;
loop_
    _atom_site_type_symbol
    _atom_site_label
    _atom_site_fract_x
    _atom_site_fract_y
    _atom_site_fract_z
    _atom_site_U_iso_or_equiv
    _atom_site_adp_type
    _atom_site_calc_flag
    _atom_site_occupancy
    _atom_site_disorder_assembly
    _atom_site_disorder_group
    O O1 -0.07312(5) 0.73524(5) 0.64575(12) 0.0353(2) Uani d 1 . .
    N N1 -0.00679(5) 0.64670(5) 0.61909(12) 0.0251(2) Uani d 1 . .
    N N2 0.01613(5) 0.58545(5) 0.66989(12) 0.0240(2) Uani d 1 . .
    C C1 0.18906(6) 0.81809(7) 0.65242(17) 0.0309(3) Uani d 1 . .
    H H1A 0.1938 0.7741 0.6900 0.037 Uiso calc 1 . .
    C C2 0.23498(6) 0.86562(7) 0.70037(18) 0.0347(3) Uani d 1 . .
    H H2A 0.2707 0.8541 0.7712 0.042 Uiso calc 1 . .
    C C3 0.22917(7) 0.92989(7) 0.64565(16) 0.0339(3) Uani d 1 . .
    H H3A 0.2610 0.9622 0.6780 0.041 Uiso calc 1 . .
    C C4 0.17664(7) 0.94670(7) 0.54333(16) 0.0332(3) Uani d 1 . .
    H H4A 0.1724 0.9907 0.5055 0.040 Uiso calc 1 . .
    C C5 0.13015(7) 0.89918(7) 0.49601(15) 0.0285(3) Uani d 1 . .
    H H5A 0.0942 0.9112 0.4266 0.034 Uiso calc 1 . .
    C C6 0.13563(6) 0.83413(6) 0.54917(14) 0.0244(2) Uani d 1 . .
    C C7 0.08568(6) 0.78511(6) 0.49662(14) 0.0248(2) Uani d 1 . .
    H H7A 0.0522 0.7998 0.4232 0.030 Uiso calc 1 . .
    C C8 0.08281(6) 0.72257(7) 0.54150(15) 0.0275(2) Uani d 1 . .
    H H8A 0.1151 0.7079 0.6180 0.033 Uiso calc 1 . .
    C C9 0.03274(6) 0.67307(6) 0.48142(14) 0.0258(2) Uani d 1 . .
    H H9A 0.0029 0.6922 0.3964 0.031 Uiso calc 1 . .
    C C10 0.06773(7) 0.61000(6) 0.42244(15) 0.0292(3) Uani d 1 . .
    H H10A 0.0456 0.5922 0.3247 0.035 Uiso calc 1 . .
    H H10B 0.1159 0.6179 0.3993 0.035 Uiso calc 1 . .
    C C11 0.05888(6) 0.56455(6) 0.56448(14) 0.0232(2) Uani d 1 . .
    C C12 0.09411(6) 0.50166(6) 0.58275(14) 0.0234(2) Uani d 1 . .
    C C13 0.08359(7) 0.46040(7) 0.71578(16) 0.0311(3) Uani d 1 . .
    H H13A 0.0527 0.4731 0.7975 0.037 Uiso calc 1 . .
    C C14 0.11770(8) 0.40148(7) 0.72904(18) 0.0360(3) Uani d 1 . .
    H H14A 0.1093 0.3739 0.8194 0.043 Uiso calc 1 . .
    C C15 0.16411(7) 0.38152(6) 0.61306(18) 0.0315(3) Uani d 1 . .
    C C16 0.17496(7) 0.42273(7) 0.48225(17) 0.0317(3) Uani d 1 . .
    H H16A 0.2068 0.4104 0.4023 0.038 Uiso calc 1 . .
    C C17 0.14018(6) 0.48161(6) 0.46596(16) 0.0288(3) Uani d 1 . .
    H H17A 0.1479 0.5086 0.3741 0.035 Uiso calc 1 . .
    C C18 -0.05635(6) 0.68098(6) 0.69553(15) 0.0276(2) Uani d 1 . .
    C C19 -0.08727(7) 0.64978(7) 0.84270(17) 0.0339(3) Uani d 1 . .
    H H19A -0.0718 0.6041 0.8519 0.051 Uiso calc 1 . .
    H H19B -0.1364 0.6505 0.8330 0.051 Uiso calc 1 . .
    H H19C -0.0737 0.6744 0.9390 0.051 Uiso calc 1 . .
    C C20 0.20029(8) 0.31682(7) 0.6276(2) 0.0421(4) Uani d 1 . .
    H H20A 0.1884 0.2959 0.7303 0.063 Uiso calc 1 . .
    H H20B 0.2490 0.3243 0.6237 0.063 Uiso calc 1 . .
    H H20C 0.1871 0.2880 0.5383 0.063 Uiso calc 1 . .
loop_
    _atom_site_aniso_label
    _atom_site_aniso_U_11
    _atom_site_aniso_U_22
    _atom_site_aniso_U_33
    _atom_site_aniso_U_12
    _atom_site_aniso_U_13
    _atom_site_aniso_U_23
    O1 0.0345(5) 0.0360(5) 0.0353(5) 0.0065(4) -0.0006(4) 0.0001(4)
    N1 0.0237(5) 0.0295(5) 0.0222(5) -0.0003(4) 0.0008(4) 0.0024(4)
    N2 0.0230(4) 0.0269(5) 0.0220(4) -0.0028(4) -0.0009(4) 0.0010(4)
    C1 0.0213(5) 0.0345(6) 0.0368(7) 0.0047(5) -0.0022(5) -0.0026(5)
    C2 0.0192(5) 0.0454(8) 0.0395(7) 0.0026(5) -0.0021(5) -0.0081(6)
    C3 0.0270(6) 0.0434(7) 0.0313(6) -0.0069(5) 0.0075(5) -0.0094(5)
    C4 0.0396(7) 0.0344(7) 0.0255(6) -0.0059(5) 0.0057(5) -0.0008(5)
    C5 0.0307(6) 0.0338(6) 0.0211(5) 0.0004(5) 0.0010(4) 0.0007(5)
    C6 0.0203(5) 0.0321(6) 0.0207(5) 0.0016(4) 0.0032(4) -0.0014(4)
    C7 0.0212(5) 0.0323(6) 0.0210(5) 0.0016(4) -0.0009(4) 0.0014(4)
    C8 0.0224(5) 0.0358(6) 0.0244(5) -0.0011(5) -0.0027(4) 0.0053(5)
    C9 0.0241(5) 0.0320(6) 0.0214(5) -0.0003(4) 0.0001(4) 0.0049(4)
    C10 0.0304(6) 0.0334(6) 0.0237(5) 0.0011(5) 0.0055(5) 0.0045(5)
    C11 0.0209(5) 0.0277(5) 0.0212(5) -0.0043(4) -0.0013(4) 0.0012(4)
    C12 0.0215(5) 0.0255(5) 0.0233(5) -0.0052(4) -0.0011(4) 0.0002(4)
    C13 0.0363(7) 0.0303(6) 0.0267(6) -0.0032(5) 0.0050(5) 0.0017(5)
    C14 0.0461(8) 0.0291(6) 0.0327(7) -0.0024(6) 0.0013(6) 0.0054(5)
    C15 0.0290(6) 0.0248(6) 0.0406(7) -0.0038(5) -0.0060(5) -0.0015(5)
    C16 0.0260(6) 0.0313(6) 0.0378(7) -0.0027(5) 0.0031(5) -0.0045(5)
    C17 0.0266(6) 0.0305(6) 0.0293(6) -0.0039(5) 0.0040(5) 0.0010(5)
    C18 0.0245(5) 0.0341(6) 0.0242(5) -0.0021(5) -0.0011(4) -0.0041(5)
    C19 0.0323(6) 0.0402(7) 0.0291(6) -0.0032(5) 0.0081(5) -0.0042(5)
    C20 0.0385(8) 0.0285(6) 0.0593(10) 0.0013(6) -0.0065(7) 0.0007(6)
_geom_special_details
;
 All esds (except the esd in the dihedral angle between two l.s. planes)
 are estimated using the full covariance matrix.  The cell esds are taken
 into account individually in the estimation of esds in distances, angles
 and torsion angles; correlations between esds in cell parameters are only
 used when they are defined by crystal symmetry.  An approximate (isotropic)
 treatment of cell esds is used for estimating esds involving l.s. planes.
;
loop_
    _geom_bond_atom_site_label_1
    _geom_bond_atom_site_label_2
    _geom_bond_site_symmetry_2
    _geom_bond_distance
    _geom_bond_publ_flag
    O1 C18 . 1.2228(16) ?
    N1 C18 . 1.3625(16) ?
    N1 N2 . 1.3898(14) ?
    N1 C9 . 1.4855(15) ?
    N2 C11 . 1.2907(15) ?
    C1 C2 . 1.3865(19) ?
    C1 C6 . 1.4023(17) ?
    C1 H1A . 0.9500 ?
    C2 C3 . 1.386(2) ?
    C2 H2A . 0.9500 ?
    C3 C4 . 1.388(2) ?
    C3 H3A . 0.9500 ?
    C4 C5 . 1.3923(19) ?
    C4 H4A . 0.9500 ?
    C5 C6 . 1.3967(18) ?
    C5 H5A . 0.9500 ?
    C6 C7 . 1.4717(17) ?
    C7 C8 . 1.3244(17) ?
    C7 H7A . 0.9500 ?
    C8 C9 . 1.4995(17) ?
    C8 H8A . 0.9500 ?
    C9 C10 . 1.5370(18) ?
    C9 H9A . 1.0000 ?
    C10 C11 . 1.5066(17) ?
    C10 H10A . 0.9900 ?
    C10 H10B . 0.9900 ?
    C11 C12 . 1.4642(17) ?
    C12 C17 . 1.3934(17) ?
    C12 C13 . 1.4008(17) ?
    C13 C14 . 1.3795(19) ?
    C13 H13A . 0.9500 ?
    C14 C15 . 1.393(2) ?
    C14 H14A . 0.9500 ?
    C15 C16 . 1.387(2) ?
    C15 C20 . 1.5025(19) ?
    C16 C17 . 1.3876(19) ?
    C16 H16A . 0.9500 ?
    C17 H17A . 0.9500 ?
    C18 C19 . 1.5061(18) ?
    C19 H19A . 0.9800 ?
    C19 H19B . 0.9800 ?
    C19 H19C . 0.9800 ?
    C20 H20A . 0.9800 ?
    C20 H20B . 0.9800 ?
    C20 H20C . 0.9800 ?
loop_
    _geom_angle_atom_site_label_1
    _geom_angle_atom_site_label_2
    _geom_angle_atom_site_label_3
    _geom_angle_site_symmetry_1
    _geom_angle_site_symmetry_3
    _geom_angle
    _geom_angle_publ_flag
    C18 N1 N2 . . 123.57(10) ?
    C18 N1 C9 . . 123.76(10) ?
    N2 N1 C9 . . 112.47(9) ?
    C11 N2 N1 . . 107.73(10) ?
    C2 C1 C6 . . 120.78(13) ?
    C2 C1 H1A . . 119.6 ?
    C6 C1 H1A . . 119.6 ?
    C3 C2 C1 . . 120.43(13) ?
    C3 C2 H2A . . 119.8 ?
    C1 C2 H2A . . 119.8 ?
    C2 C3 C4 . . 119.62(13) ?
    C2 C3 H3A . . 120.2 ?
    C4 C3 H3A . . 120.2 ?
    C3 C4 C5 . . 120.07(13) ?
    C3 C4 H4A . . 120.0 ?
    C5 C4 H4A . . 120.0 ?
    C4 C5 C6 . . 120.97(12) ?
    C4 C5 H5A . . 119.5 ?
    C6 C5 H5A . . 119.5 ?
    C5 C6 C1 . . 118.13(12) ?
    C5 C6 C7 . . 119.57(11) ?
    C1 C6 C7 . . 122.29(12) ?
    C8 C7 C6 . . 126.46(11) ?
    C8 C7 H7A . . 116.8 ?
    C6 C7 H7A . . 116.8 ?
    C7 C8 C9 . . 125.30(11) ?
    C7 C8 H8A . . 117.3 ?
    C9 C8 H8A . . 117.3 ?
    N1 C9 C8 . . 109.70(10) ?
    N1 C9 C10 . . 100.58(9) ?
    C8 C9 C10 . . 111.35(10) ?
    N1 C9 H9A . . 111.6 ?
    C8 C9 H9A . . 111.6 ?
    C10 C9 H9A . . 111.6 ?
    C11 C10 C9 . . 102.04(10) ?
    C11 C10 H10A . . 111.4 ?
    C9 C10 H10A . . 111.4 ?
    C11 C10 H10B . . 111.4 ?
    C9 C10 H10B . . 111.4 ?
    H10A C10 H10B . . 109.2 ?
    N2 C11 C12 . . 122.10(11) ?
    N2 C11 C10 . . 113.89(11) ?
    C12 C11 C10 . . 124.00(10) ?
    C17 C12 C13 . . 118.08(12) ?
    C17 C12 C11 . . 119.80(11) ?
    C13 C12 C11 . . 122.11(11) ?
    C14 C13 C12 . . 120.53(13) ?
    C14 C13 H13A . . 119.7 ?
    C12 C13 H13A . . 119.7 ?
    C13 C14 C15 . . 121.52(13) ?
    C13 C14 H14A . . 119.2 ?
    C15 C14 H14A . . 119.2 ?
    C16 C15 C14 . . 117.87(12) ?
    C16 C15 C20 . . 121.06(13) ?
    C14 C15 C20 . . 121.06(13) ?
    C15 C16 C17 . . 121.24(12) ?
    C15 C16 H16A . . 119.4 ?
    C17 C16 H16A . . 119.4 ?
    C16 C17 C12 . . 120.75(12) ?
    C16 C17 H17A . . 119.6 ?
    C12 C17 H17A . . 119.6 ?
    O1 C18 N1 . . 120.02(12) ?
    O1 C18 C19 . . 122.77(12) ?
    N1 C18 C19 . . 117.19(12) ?
    C18 C19 H19A . . 109.5 ?
    C18 C19 H19B . . 109.5 ?
    H19A C19 H19B . . 109.5 ?
    C18 C19 H19C . . 109.5 ?
    H19A C19 H19C . . 109.5 ?
    H19B C19 H19C . . 109.5 ?
    C15 C20 H20A . . 109.5 ?
    C15 C20 H20B . . 109.5 ?
    H20A C20 H20B . . 109.5 ?
    C15 C20 H20C . . 109.5 ?
    H20A C20 H20C . . 109.5 ?
    H20B C20 H20C . . 109.5 ?
loop_
    _geom_torsion_atom_site_label_1
    _geom_torsion_atom_site_label_2
    _geom_torsion_atom_site_label_3
    _geom_torsion_atom_site_label_4
    _geom_torsion_site_symmetry_1
    _geom_torsion_site_symmetry_2
    _geom_torsion_site_symmetry_3
    _geom_torsion_site_symmetry_4
    _geom_torsion
    _geom_torsion_publ_flag
    C18 N1 N2 C11 . . . . 174.87(11) ?
    C9 N1 N2 C11 . . . . -10.15(13) ?
    C6 C1 C2 C3 . . . . -0.6(2) ?
    C1 C2 C3 C4 . . . . 0.6(2) ?
    C2 C3 C4 C5 . . . . 0.0(2) ?
    C3 C4 C5 C6 . . . . -0.45(19) ?
    C4 C5 C6 C1 . . . . 0.41(18) ?
    C4 C5 C6 C7 . . . . -179.89(11) ?
    C2 C1 C6 C5 . . . . 0.11(19) ?
    C2 C1 C6 C7 . . . . -179.58(12) ?
    C5 C6 C7 C8 . . . . -177.26(13) ?
    C1 C6 C7 C8 . . . . 2.4(2) ?
    C6 C7 C8 C9 . . . . -177.71(11) ?
    C18 N1 C9 C8 . . . . 74.84(14) ?
    N2 N1 C9 C8 . . . . -100.12(12) ?
    C18 N1 C9 C10 . . . . -167.76(11) ?
    N2 N1 C9 C10 . . . . 17.27(12) ?
    C7 C8 C9 N1 . . . . -120.45(14) ?
    C7 C8 C9 C10 . . . . 129.11(13) ?
    N1 C9 C10 C11 . . . . -16.55(11) ?
    C8 C9 C10 C11 . . . . 99.63(11) ?
    N1 N2 C11 C12 . . . . 178.60(10) ?
    N1 N2 C11 C10 . . . . -2.35(14) ?
    C9 C10 C11 N2 . . . . 12.88(14) ?
    C9 C10 C11 C12 . . . . -168.09(11) ?
    N2 C11 C12 C17 . . . . -179.52(11) ?
    C10 C11 C12 C17 . . . . 1.53(18) ?
    N2 C11 C12 C13 . . . . -0.05(18) ?
    C10 C11 C12 C13 . . . . -179.00(12) ?
    C17 C12 C13 C14 . . . . -0.50(19) ?
    C11 C12 C13 C14 . . . . -179.97(12) ?
    C12 C13 C14 C15 . . . . 1.0(2) ?
    C13 C14 C15 C16 . . . . -0.3(2) ?
    C13 C14 C15 C20 . . . . -179.17(13) ?
    C14 C15 C16 C17 . . . . -0.8(2) ?
    C20 C15 C16 C17 . . . . 178.07(13) ?
    C15 C16 C17 C12 . . . . 1.3(2) ?
    C13 C12 C17 C16 . . . . -0.58(18) ?
    C11 C12 C17 C16 . . . . 178.90(11) ?
    N2 N1 C18 O1 . . . . 178.64(11) ?
    C9 N1 C18 O1 . . . . 4.22(18) ?
    N2 N1 C18 C19 . . . . -0.05(17) ?
    C9 N1 C18 C19 . . . . -174.47(11) ?
loop_
    _geom_hbond_atom_site_label_D
    _geom_hbond_atom_site_label_H
    _geom_hbond_atom_site_label_A
    _geom_hbond_site_symmetry_A
    _geom_hbond_distance_DH
    _geom_hbond_distance_HA
    _geom_hbond_distance_DA
    _geom_hbond_angle_DHA
    _geom_hbond_publ_flag
    C19 H19C O1 7_576 0.9800 2.5100 3.4416(18) 158.00 yes
_shelx_hkl_file
;
   1   0   0 -0.0117 0.04061   2
  -1   0   0 -0.0913 0.04370   4
  -1   0   0 0.02727 0.02986   2
   1   0   0 0.06480 0.04740   1
  -2   0   0 3321.00 57.7816   2
   2   0   0 3168.13 57.9592   2
   2   0   0 2705.57 56.5142   3
  -2   0   0 3105.52 58.1877   4
   2   0   0 3108.07 57.8009   1
   3   0   0 0.45328 0.23822   2
  -3   0   0 0.59443 0.22782   2
   3   0   0 0.44585 0.18337   3
  -3   0   0 0.84530 0.41226   4
   3   0   0 0.59554 0.27687   1
   4   0   0 2884.66 53.0501   3
  -4   0   0 2884.38 54.6676   4
   4   0   0 2850.01 52.1224   1
   4   0   0 2751.39 52.7102   2
  -4   0   0 2688.03 51.3166   2
   5   0   0 -0.3816 0.35007   1
  -5   0   0 0.77485 0.42057   2
   5   0   0 0.42076 0.25668   3
   5   0   0 0.72706 0.44785   2
  -5   0   0 1.06800 0.77259   4
   6   0   0 1773.01 33.2335   2
  -6   0   0 1728.55 33.7353   4
   6   0   0 1776.52 32.7304   3
   6   0   0 1789.84 33.4185   1
  -6   0   0 1815.02 33.1717   2
  -7   0   0 0.13141 0.80811   4
   7   0   0 0.47266 0.43758   2
  -7   0   0 0.22495 0.43835   2
   7   0   0 -0.3406 0.26339   3
   7   0   0 -0.1602 0.47724   1
  -8   0   0 1168.96 22.7535   2
   8   0   0 1173.05 22.2237   3
  -8   0   0 1189.43 23.6131   4
   8   0   0 1182.49 23.1240   1
  -9   0   0 -0.0482 0.84525   4
   9   0   0 -0.3620 0.34827   3
  -9   0   0 -0.5288 0.45816   2
   9   0   0 -0.0911 0.55743   1
  10   0   0 101.393 3.69654   1
  10   0   0 103.376 2.98226   3
 -10   0   0 113.861 3.55927   2
 -10   0   0 113.680 4.28918   4
 -11   0   0 0.60143 1.15190   4
  11   0   0 -0.2567 0.40208   3
 -11   0   0 0.04090 0.63442   2
  11   0   0 0.01073 0.68892   1
 -12   0   0 1437.19 28.5150   2
 -12   0   0 1469.45 29.8568   4
  12   0   0 1448.69 29.1127   1
  12   0   0 1457.11 27.6640   3
  13   0   0 0.31048 0.55366   3
  13   0   0 -0.5586 0.81330   1
 -13   0   0 0.15913 0.84013   2
 -13   0   0 0.68708 1.50149   4
  14   0   0 452.268 11.3198   1
  14   0   0 431.763 9.62009   3
 -14   0   0 440.569 11.8357   4
 -14   0   0 451.800 10.6395   2
  15   0   0 0.21725 0.64221   3
 -15   0   0 0.06108 0.86837   2
 -15   0   0 0.63741 1.57432   4
  15   0   0 0.35439 1.00395   1
  16   0   0 201.995 6.86914   1
  16   0   0 205.544 5.47086   3
 -16   0   0 202.925 6.38150   2
 -16   0   0 210.085 7.79066   4
 -17   0   0 1.90792 2.04577   4
  17   0   0 0.90216 1.36831   1
 -17   0   0 -0.4139 1.14282   2
 -18   0   0 177.010 7.29596   4
  18   0   0 172.327 6.64048   1
 -18   0   0 168.646 6.02854   2
 -19   0   0 4.07894 2.06676   4
  19   0   0 0.16263 1.50386   1
 -19   0   0 -0.5005 1.28132   2
  20   0   0 208.207 7.90859   1
 -20   0   0 212.500 7.27718   2
 -20   0   0 222.951 8.77833   4
 -21   0   0 1.62668 1.86942   4
 -21   0   0 2.59113 1.68250   2
  21   0   0 3.51945 2.01421   1
 -22   0   0 252.707 8.43007   2
  22   0   0 251.708 9.21502   1
 -22   0   0 253.094 9.90497   4
  23   0   0 2.53194 1.97374   1
 -23   0   0 3.42511 2.42186   4
 -23   0   0 1.75756 1.85096   2
 -24   0   0 3.03201 2.25187   4
 -24   0   0 -0.4126 1.73160   2
  24   0   0 0.47130 1.97205   1
  25   0   0 -1.2009 1.92059   1
 -25   0   0 3.54697 2.30072   4
  26   0   0 16.8800 3.49925   1
 -26   0   0 16.3269 3.50739   4
  27   0   0 -1.6902 2.04598   1
  28   0   0 74.7771 5.90130   1
   0  -1   0 0.85895 0.23283   3
   0   1   0 2.23262 0.33491   2
   0   1   0 0.93814 0.23861   3
   0   1   0 0.77012 0.29032   4
   0   1   0 0.86138 0.15758   1
  -1  -1   0 0.22993 0.15950   3
  -1  -1   0 -0.0203 0.22778   4
   1  -1   0 -0.1203 0.19004   3
   1   1   0 -0.0061 0.13920   3
  -1   1   0 -0.0986 0.20731   3
   1   1   0 0.23117 0.23973   2
  -1   1   0 -0.1157 0.24614   4
   1   1   0 0.22643 0.25358   4
   1   1   0 0.10712 0.16470   1
   2  -1   0 0.53871 0.19925   1
  -2  -1   0 0.70068 0.32821   4
   2  -1   0 1.00599 0.31860   3
   2   1   0 0.90971 0.35135   4
   2   1   0 0.66042 0.26198   1
   2   1   0 1.17511 0.18006   3
  -2   1   0 0.24971 0.30023   4
  -2   1   0 0.62510 0.30724   3
  -2   1   0 1.03461 0.27072   2
   2   1   0 2.74306 0.45651   2
  -3  -1   0 0.44964 0.36570   4
   3  -1   0 0.37256 0.25631   1
   3  -1   0 0.09453 0.32537   3
  -3   1   0 0.47231 0.31655   2
   3   1   0 0.39786 0.12912   3
   3   1   0 0.45179 0.35674   2
   3   1   0 0.10305 0.28682   1
  -3   1   0 0.50816 0.43286   4
   4  -1   0 3.55921 0.61475   3
   4  -1   0 2.24473 0.45853   1
  -4  -1   0 1.91472 0.58727   4
   4   1   0 2.51741 0.54351   2
  -4   1   0 3.11892 0.53853   2
   4   1   0 1.46747 0.49435   1
  -4   1   0 0.53545 0.57397   4
   4   1   0 1.74818 0.20436   3
   5  -1   0 0.17676 0.42266   3
   5  -1   0 -0.2489 0.33618   1
  -5  -1   0 -0.4272 0.32322   2
  -5  -1   0 0.16639 0.60134   4
   5   1   0 1.02829 0.21506   3
  -5   1   0 -1.2236 0.66609   4
  -5   1   0 1.25400 0.48326   2
   5   1   0 -0.9680 0.35717   1
   5   1   0 0.14658 0.42151   2
  -6  -1   0 2.39161 0.65241   2
  -6  -1   0 2.51453 0.84491   4
   6  -1   0 2.79501 0.62884   1
   6  -1   0 1.73909 0.52827   3
   6   1   0 2.54407 0.69937   2
  -6   1   0 3.04331 0.60607   2
   6   1   0 2.88355 0.62094   1
   6   1   0 2.02311 0.31264   3
  -6   1   0 1.97675 0.82680   4
   7  -1   0 -0.8283 0.35794   3
  -7  -1   0 0.47916 0.81865   4
  -7  -1   0 -0.3245 0.47046   2
   7  -1   0 0.65695 0.49298   1
   7   1   0 0.19912 0.25225   3
  -7   1   0 0.03448 0.69230   4
  -7   1   0 -0.0081 0.43236   2
   7   1   0 0.62253 0.57330   2
   7   1   0 -0.0556 0.49889   1
   8  -1   0 1.36451 0.60796   1
   8  -1   0 0.97312 0.52685   3
  -8  -1   0 1.13240 0.95067   4
  -8  -1   0 2.19215 0.74082   2
  -8   1   0 2.01463 0.92197   4
  -8   1   0 1.21455 0.58224   2
   8   1   0 2.46611 0.78776   2
   8   1   0 0.58026 0.56016   1
   8   1   0 1.93653 0.37769   3
   9  -1   0 0.16211 0.56960   1
   9  -1   0 -0.1998 0.42552   3
  -9  -1   0 1.67531 1.03674   4
  -9  -1   0 0.07144 0.51158   2
   9   1   0 1.36740 0.64784   1
  -9   1   0 0.78679 0.62028   2
   9   1   0 0.30651 0.33235   3
   9   1   0 0.17652 0.60412   2
  -9   1   0 -0.7450 0.79295   4
  10  -1   0 1.03648 0.57654   3
  10  -1   0 2.25686 0.79561   1
 -10  -1   0 2.41777 0.83563   2
 -10  -1   0 2.46583 1.19681   4
  10   1   0 3.07012 0.97330   2
 -10   1   0 1.99525 0.78615   2
 -10   1   0 1.86623 1.04747   4
  10   1   0 2.37741 0.47273   3
  10   1   0 1.44720 0.80151   1
 -11  -1   0 0.31418 1.11075   4
  11  -1   0 0.66041 0.73530   1
  11  -1   0 0.68946 0.58123   3
 -11  -1   0 -0.0890 0.70620   2
  11   1   0 0.17965 0.37358   3
  11   1   0 1.51168 0.90244   2
  11   1   0 0.91009 0.66420   1
 -11   1   0 0.02018 0.91803   4
 -11   1   0 -0.2621 0.63128   2
  12  -1   0 -0.2135 0.76451   1
 -12  -1   0 1.66909 0.95970   2
 -12  -1   0 1.13469 1.31859   4
  12  -1   0 0.70204 0.63748   3
 -12   1   0 1.60409 0.88448   2
 -12   1   0 1.80211 1.24115   4
  12   1   0 1.15214 0.49988   3
  12   1   0 0.47594 0.92147   2
  12   1   0 0.28104 0.81958   1
  13  -1   0 1.51862 1.05549   1
 -13  -1   0 2.09124 1.03331   2
  13  -1   0 0.97488 0.71589   3
 -13  -1   0 3.26936 1.67168   4
  13   1   0 1.19481 0.54356   3
  13   1   0 0.35299 0.92339   1
 -13   1   0 0.45631 1.23319   4
  13   1   0 2.01589 1.15006   2
 -13   1   0 0.57233 0.89887   2
 -14  -1   0 0.05321 1.50583   4
 -14  -1   0 0.80296 0.99693   2
  14  -1   0 -0.1290 0.66620   3
  14  -1   0 0.81743 0.96956   1
  14   1   0 0.00458 0.76147   1
  14   1   0 0.35157 1.07368   2
 -14   1   0 -0.0615 0.93450   2
 -14   1   0 -0.5632 1.43196   4
  14   1   0 0.58026 0.54907   3
 -15  -1   0 2.00457 1.79340   4
  15  -1   0 0.12026 0.98015   1
  15  -1   0 0.20286 0.74352   3
 -15  -1   0 0.64450 0.98086   2
 -15   1   0 -2.4485 1.13189   4
 -15   1   0 0.56266 1.01903   2
  15   1   0 0.09423 1.05411   1
  16  -1   0 0.40077 0.82105   3
  16  -1   0 -1.1647 0.96615   1
 -16  -1   0 -0.1002 1.04458   2
 -16  -1   0 -0.1878 1.74979   4
  16   1   0 0.78881 1.23246   1
 -16   1   0 1.24861 1.50845   4
 -16   1   0 0.94303 1.08995   2
 -17  -1   0 0.27359 1.86540   4
 -17  -1   0 -0.2353 1.14128   2
  17  -1   0 -0.7008 0.84569   3
  17  -1   0 1.71994 1.32100   1
  17   1   0 -0.5116 1.27720   1
 -17   1   0 0.10680 1.65958   4
 -17   1   0 0.37152 1.09555   2
  18  -1   0 1.12953 1.41295   1
  18  -1   0 -0.5601 0.93533   3
 -18  -1   0 1.54793 1.35918   2
 -18  -1   0 -0.2431 2.14682   4
  18   1   0 -1.1644 1.38549   1
 -18   1   0 0.09414 1.59570   4
 -18   1   0 0.58428 1.16301   2
 -19  -1   0 -1.3587 2.12853   4
 -19  -1   0 1.14360 1.50276   2
  19  -1   0 1.17003 1.45032   1
 -19   1   0 1.60974 1.70625   4
 -19   1   0 -1.2894 1.21661   2
  19   1   0 1.05499 1.68898   1
  20  -1   0 1.64297 1.63995   1
 -20  -1   0 1.23733 2.18822   4
 -20  -1   0 0.45070 1.56718   2
 -20   1   0 1.59943 1.77770   4
  20   1   0 0.38127 1.72057   1
 -20   1   0 -0.1461 1.43810   2
 -21  -1   0 -0.6929 2.27289   4
 -21  -1   0 -2.0803 1.32725   2
  21  -1   0 0.44889 1.63099   1
  21   1   0 0.73825 1.77274   1
 -21   1   0 1.84483 1.89068   4
 -21   1   0 -2.7598 1.38503   2
 -22  -1   0 -0.0974 1.72707   2
  22  -1   0 2.34379 2.17598   1
 -22  -1   0 1.37026 2.36609   4
 -22   1   0 -2.8231 1.35295   2
  22   1   0 -2.0586 1.70183   1
 -22   1   0 2.26005 1.95288   4
  23  -1   0 -0.1363 1.83192   1
 -23  -1   0 0.01830 1.74360   2
 -23  -1   0 5.63664 2.52446   4
  23   1   0 -0.2709 1.96465   1
 -23   1   0 5.43099 2.27073   4
  24  -1   0 1.57673 2.08698   1
 -24  -1   0 3.34479 2.37930   4
 -24  -1   0 2.29896 2.12212   2
 -24   1   0 4.00951 2.11859   4
  24   1   0 -0.4169 2.06779   1
  25  -1   0 0.84167 2.00174   1
 -25  -1   0 -2.6271 1.94565   2
 -25  -1   0 4.03997 2.62474   4
 -25   1   0 3.24324 2.03399   4
  25   1   0 -0.1836 2.26886   1
  26  -1   0 -0.1773 2.08345   1
 -26  -1   0 -1.2699 2.30416   2
  26   1   0 -0.4761 2.29808   1
 -26   1   0 4.73933 2.40350   4
  27  -1   0 0.51766 2.20731   1
 -27   1   0 14.2143 5.07104   4
  27   1   0 -0.5269 2.26204   1
  28  -1   0 -1.1854 2.25760   1
  28   1   0 2.45328 2.62408   1
   0  -2   0 3536.74 65.1023   3
   0   2   0 3571.54 65.1356   3
   0   2   0 3585.01 66.8047   4
   0   2   0 3568.57 65.2620   2
   0   2   0 3556.76 65.4448   1
   1  -2   0 7178.59 131.028   1
   1  -2   0 7196.64 131.987   3
  -1  -2   0 7131.86 131.798   3
   1   2   0 7238.04 137.042   4
  -1   2   0 7107.67 136.878   4
   1   2   0 7170.20 132.057   3
  -1   2   0 7189.12 131.290   1
  -1   2   0 7065.89 131.172   2
   1   2   0 7131.58 131.211   2
   1   2   0 7015.33 131.437   1
  -1   2   0 7281.16 132.615   3
   2  -2   0 135.991 3.57604   3
   2  -2   0 142.168 3.02325   1
  -2  -2   0 136.739 3.90242   4
  -2  -2   0 131.396 3.20826   3
  -2   2   0 140.242 4.04840   4
   2   2   0 142.126 3.69909   2
   2   2   0 143.655 4.01415   4
   2   2   0 140.173 3.32536   1
  -2   2   0 146.102 3.48301   2
   2   2   0 142.058 3.24695   3
  -2   2   0 133.788 3.60109   3
   3  -2   0 820.458 15.4476   1
  -3  -2   0 815.907 15.4616   3
  -3  -2   0 820.597 16.5073   4
   3  -2   0 812.254 16.1492   3
   3   2   0 802.022 15.8580   1
   3   2   0 806.225 15.4536   3
  -3   2   0 837.240 15.8362   2
  -3   2   0 835.615 16.7609   4
   3   2   0 826.016 16.6490   4
   3   2   0 843.706 16.3007   2
  -3   2   0 827.438 16.2208   3
   4  -2   0 3201.34 58.5376   1
   4  -2   0 3135.37 59.1879   3
  -4  -2   0 3178.56 59.6146   4
  -4   2   0 3240.81 59.9185   4
  -4   2   0 3320.57 59.4506   2
   4   2   0 3132.92 59.3237   2
   4   2   0 3238.55 59.0628   1
   4   2   0 3221.52 58.2826   3
  -5  -2   0 167.223 4.81515   4
   5  -2   0 179.283 4.10967   1
   5  -2   0 172.023 4.55849   3
   5   2   0 175.807 3.60145   3
  -5   2   0 176.037 4.19111   2
  -5   2   0 170.748 5.05074   4
   5   2   0 172.764 4.66800   2
   5   2   0 176.287 4.50363   1
   6  -2   0 915.581 18.3701   3
   6  -2   0 943.467 17.9183   1
  -6  -2   0 928.214 18.8486   4
  -6   2   0 917.963 17.8756   2
   6   2   0 929.997 17.0343   3
   6   2   0 894.991 18.5200   2
  -6   2   0 924.223 19.1295   4
   6   2   0 943.083 18.4365   1
   7  -2   0 68.7796 2.40675   1
  -7  -2   0 71.4479 3.03263   4
   7  -2   0 66.5149 2.61350   3
   7   2   0 71.8282 2.76340   1
   7   2   0 71.1620 1.59457   3
  -7   2   0 69.5561 2.36789   2
  -7   2   0 68.2650 3.09269   4
   7   2   0 68.8403 2.76086   2
  -8  -2   0 215.634 5.92693   2
   8  -2   0 218.663 5.76944   3
  -8  -2   0 225.358 6.39560   4
   8  -2   0 225.403 5.56160   1
   8   2   0 220.290 5.95673   1
   8   2   0 228.015 6.08196   2
  -8   2   0 228.622 5.42721   2
  -8   2   0 220.767 6.51784   4
   8   2   0 224.438 4.35842   3
   9  -2   0 210.160 5.44104   1
   9  -2   0 197.975 5.49913   3
  -9  -2   0 199.363 6.11720   4
  -9  -2   0 200.318 5.72955   2
  -9   2   0 210.331 6.41823   4
  -9   2   0 204.839 5.19866   2
   9   2   0 199.011 5.79617   2
   9   2   0 211.407 5.85693   1
   9   2   0 205.627 4.03825   3
 -10  -2   0 165.136 5.20719   2
  10  -2   0 166.161 4.93867   3
 -10  -2   0 173.960 5.70392   4
  10  -2   0 172.315 4.91393   1
 -10   2   0 174.213 4.69657   2
  10   2   0 164.531 5.24082   1
  10   2   0 165.899 5.29921   2
 -10   2   0 167.206 5.79113   4
  10   2   0 171.251 3.44927   3
  11  -2   0 149.860 4.69150   3
 -11  -2   0 152.820 4.98844   2
  11  -2   0 146.999 4.67105   1
 -11  -2   0 150.477 5.44922   4
  11   2   0 145.130 4.99898   2
 -11   2   0 151.016 4.42162   2
 -11   2   0 149.502 5.55898   4
  11   2   0 146.666 5.01688   1
  11   2   0 148.170 3.12636   3
  12  -2   0 10.2573 1.48279   1
  12  -2   0 9.08422 1.42155   3
 -12  -2   0 9.65666 1.64789   2
 -12  -2   0 8.55353 1.95576   4
 -12   2   0 7.84192 1.73990   4
 -12   2   0 9.81877 1.39529   2
  12   2   0 10.2680 1.63042   1
  12   2   0 7.88945 1.59163   2
  12   2   0 8.29403 0.56671   3
 -13  -2   0 489.426 12.8943   4
  13  -2   0 518.538 11.9595   1
 -13  -2   0 480.385 11.9881   2
  13  -2   0 515.314 11.6675   3
  13   2   0 495.227 12.2881   2
 -13   2   0 501.178 13.0959   4
  13   2   0 532.994 12.5578   1
 -13   2   0 511.191 11.4176   2
  14  -2   0 14.4399 1.78254   3
  14  -2   0 11.5478 1.76286   1
 -14  -2   0 14.4172 1.98766   2
 -14  -2   0 12.6136 2.50469   4
 -14   2   0 12.7015 2.36488   4
 -14   2   0 14.0933 1.78358   2
  14   2   0 9.58350 1.79779   1
  14   2   0 13.2310 2.01555   2
  15  -2   0 13.5552 1.78250   3
 -15  -2   0 11.6048 1.94374   2
 -15  -2   0 16.8402 3.04394   4
  15  -2   0 11.6445 1.85558   1
  15   2   0 17.3366 2.27441   1
  15   2   0 12.2933 2.07260   2
 -15   2   0 15.1744 2.69294   4
 -15   2   0 16.2934 1.96823   2
 -16  -2   0 8.26579 2.52368   4
 -16  -2   0 4.37854 1.60542   2
  16  -2   0 5.54661 1.40457   3
  16  -2   0 7.58972 1.69004   1
 -16   2   0 5.77787 1.53347   2
  16   2   0 4.73074 1.69512   2
  16   2   0 5.30369 1.74858   1
 -16   2   0 7.35427 2.06594   4
 -17  -2   0 7.03016 1.73266   2
 -17  -2   0 9.62005 2.96706   4
  17  -2   0 5.67613 1.40650   3
  17  -2   0 6.43978 1.73485   1
  17   2   0 4.51802 1.75892   2
  17   2   0 6.81866 1.91012   1
 -17   2   0 4.33877 1.95376   4
 -17   2   0 3.91393 1.43370   2
 -18  -2   0 127.262 6.82038   4
 -18  -2   0 145.346 5.88080   2
  18  -2   0 146.610 5.81953   1
  18  -2   0 138.859 5.15006   3
  18   2   0 143.672 6.00076   2
 -18   2   0 132.952 6.48223   4
 -18   2   0 139.481 5.19849   2
  18   2   0 136.775 6.03999   1
  19  -2   0 55.5474 3.44382   3
  19  -2   0 66.2450 4.08008   1
 -19  -2   0 62.9057 5.06560   4
 -19  -2   0 60.2400 4.05839   2
 -19   2   0 68.9189 3.77857   2
  19   2   0 62.5488 4.28317   1
 -19   2   0 61.6730 4.59131   4
 -20  -2   0 45.8733 3.74664   2
 -20  -2   0 44.5927 4.68820   4
  20  -2   0 48.7195 4.94897   3
  20  -2   0 50.0811 3.75353   1
  20   2   0 41.9090 3.81949   1
 -20   2   0 48.7997 4.27553   4
 -20   2   0 43.0486 3.22863   2
 -21  -2   0 48.6483 3.97854   2
  21  -2   0 53.7029 4.01819   1
 -21  -2   0 42.5488 4.79815   4
 -21   2   0 56.8999 4.68975   4
  21   2   0 54.1437 4.33879   1
  22  -2   0 94.9575 5.40048   1
 -22  -2   0 97.0954 5.28700   2
 -22  -2   0 106.698 6.70225   4
  22   2   0 79.6319 5.36927   1
 -22   2   0 104.163 6.43097   4
 -23  -2   0 38.7481 5.18742   4
 -23  -2   0 39.9227 4.39423   2
  23  -2   0 33.4836 4.03375   1
  23   2   0 36.9368 4.35190   1
 -23   2   0 49.8535 4.79906   4
 -24  -2   0 46.5061 5.26644   4
  24  -2   0 48.4384 4.37215   1
 -24  -2   0 55.1865 5.20030   2
  24   2   0 52.1896 5.24693   1
 -24   2   0 54.3824 4.94599   4
 -25  -2   0 9.65211 3.76375   4
 -25  -2   0 7.13697 2.72614   2
  25  -2   0 8.06403 2.57969   1
 -25   2   0 11.7807 2.88488   4
  25   2   0 9.16547 2.98929   1
  26  -2   0 88.2914 6.03613   1
 -26  -2   0 76.4437 5.62387   2
 -26   2   0 83.5658 6.23789   4
  26   2   0 78.6689 6.01046   1
  27  -2   0 49.4781 5.17107   1
 -27  -2   0 47.7593 5.28313   2
 -27   2   0 63.7131 5.51715   4
  27   2   0 48.5267 5.43206   1
  28  -2   0 43.2304 5.04373   1
  28   2   0 52.3644 5.72646   1
   0  -3   0 0.98994 0.50882   3
   0   3   0 0.09658 0.29015   1
   0   3   0 -0.4108 0.58698   4
   0   3   0 -0.1775 0.55882   2
   0   3   0 0.26269 0.43962   3
   1  -3   0 0.34173 0.49909   3
  -1  -3   0 -0.1547 0.43872   3
   1  -3   0 0.35274 0.31370   1
  -1   3   0 0.03938 0.52813   2
  -1   3   0 0.32052 0.53501   4
  -1   3   0 0.45458 0.30033   1
   1   3   0 -0.5312 0.41316   3
   1   3   0 -0.4987 0.54989   4
   1   3   0 0.15169 0.51904   2
   1   3   0 0.44144 0.35996   1
  -1   3   0 0.21152 0.45517   3
   2  -3   0 0.30454 0.29389   1
  -2  -3   0 0.23475 0.46139   3
   2  -3   0 -1.0403 0.42565   3
  -2  -3   0 -0.4644 0.53707   4
   2   3   0 0.16245 0.40731   1
  -2   3   0 -0.2543 0.62210   4
   2   3   0 0.04395 0.57604   2
   2   3   0 0.10783 0.59279   4
  -2   3   0 0.21886 0.52222   2
  -2   3   0 0.41305 0.49207   3
   2   3   0 -0.1721 0.42480   3
   3  -3   0 1.65017 0.39585   1
  -3  -3   0 0.94961 0.72797   4
  -3  -3   0 0.97177 0.46020   3
   3  -3   0 0.91156 0.64721   3
   3   3   0 2.06518 0.55483   1
  -3   3   0 0.49107 0.74121   4
   3   3   0 0.48232 0.65706   4
  -3   3   0 0.67807 0.63211   3
   3   3   0 0.89572 0.44092   3
  -3   3   0 1.05818 0.56438   2
   3   3   0 2.22225 0.81145   2
   4  -3   0 1.16908 0.39609   1
  -4  -3   0 1.96423 0.48858   3
  -4  -3   0 0.95179 0.70448   4
   4  -3   0 2.02343 0.75049   3
   4   3   0 1.03404 0.51109   1
   4   3   0 1.31100 0.74512   2
   4   3   0 1.55792 0.44023   3
  -4   3   0 3.20544 0.70999   2
  -4   3   0 0.28829 0.72628   4
   4   3   0 1.30133 0.78709   4
   5  -3   0 -1.1352 0.48693   3
  -5  -3   0 -0.5023 0.55932   4
  -5  -3   0 0.00503 0.34649   3
   5  -3   0 -0.0946 0.31669   1
   5   3   0 -0.0344 0.72025   2
   5   3   0 0.11373 0.32693   3
  -5   3   0 -0.4631 0.46898   2
  -5   3   0 -0.3545 0.51627   4
   5   3   0 0.19184 0.62721   4
   5   3   0 -0.2004 0.45174   1
   6  -3   0 0.46421 0.66437   3
   6  -3   0 1.50619 0.51306   1
  -6  -3   0 1.24803 0.40828   3
  -6  -3   0 0.05515 0.81803   4
  -6   3   0 -0.5427 0.71167   4
   6   3   0 0.94086 0.78173   2
   6   3   0 0.85058 0.36273   3
  -6   3   0 1.71120 0.63868   2
   6   3   0 1.47823 0.74457   1
   7  -3   0 0.05934 0.74667   3
   7  -3   0 1.19093 0.56529   1
  -7  -3   0 1.02139 0.88517   4
  -7  -3   0 1.66266 0.42042   3
  -7   3   0 1.59324 0.65787   2
   7   3   0 1.92672 0.92116   2
   7   3   0 1.96633 0.80555   1
  -7   3   0 1.14623 0.90634   4
   7   3   0 1.36014 0.36881   3
  -8  -3   0 0.25402 0.27923   3
   8  -3   0 -0.6864 0.64313   3
  -8  -3   0 0.82976 0.99980   4
   8  -3   0 0.21460 0.53921   1
   8   3   0 -0.3963 0.69500   2
   8   3   0 -0.2561 0.64509   1
   8   3   0 0.56727 0.27145   3
  -8   3   0 -0.0831 0.51443   2
  -8   3   0 0.97304 0.90471   4
  -9  -3   0 0.00534 0.25330   3
   9  -3   0 0.23013 0.59483   1
  -9  -3   0 -0.4262 0.86663   4
  -9   3   0 -0.1169 0.82810   4
   9   3   0 0.72278 0.80974   2
   9   3   0 -0.2616 0.70878   1
  -9   3   0 -0.2796 0.56356   2
   9   3   0 0.01832 0.22964   3
 -10  -3   0 0.23988 1.19387   4
  10  -3   0 -0.1687 0.83097   3
  10  -3   0 -0.0366 0.66795   1
 -10  -3   0 -0.6673 0.69161   2
 -10   3   0 -0.0578 0.62735   2
 -10   3   0 0.08763 0.91665   4
  10   3   0 -0.2865 0.79371   2
  10   3   0 0.44663 0.81403   1
 -11  -3   0 0.77735 1.25938   4
  11  -3   0 -0.2659 0.89146   3
  11  -3   0 0.94123 0.72172   1
 -11  -3   0 -0.7544 0.87374   2
  11   3   0 0.56645 0.95427   1
  11   3   0 1.74298 1.22832   2
 -11   3   0 0.67159 0.81274   2
 -11   3   0 -0.8205 0.94063   4
  12  -3   0 1.46878 0.91846   1
 -12  -3   0 1.67701 1.58780   4
 -12  -3   0 2.70300 1.16559   2
  12  -3   0 1.42765 1.07589   3
 -12   3   0 2.78708 1.01964   2
  12   3   0 0.52566 1.04369   2
  12   3   0 -0.5713 0.83364   1
 -12   3   0 0.26364 1.14655   4
  13  -3   0 0.62316 0.93370   3
 -13  -3   0 0.95392 1.16837   2
 -13  -3   0 -0.2741 1.43806   4
  13  -3   0 1.84608 1.06508   1
  13   3   0 0.49988 1.00820   1
  13   3   0 0.46977 1.17967   2
 -13   3   0 -0.6050 1.12286   4
 -13   3   0 0.04449 0.90715   2
 -14  -3   0 -1.1652 1.64431   4
  14  -3   0 0.58222 1.03413   1
 -14  -3   0 1.24727 1.26967   2
  14  -3   0 -0.8274 0.87698   3
 -14   3   0 -2.6967 1.13599   4
  14   3   0 -0.1847 1.07742   1
 -14   3   0 -0.9232 0.88973   2
  14   3   0 0.25512 1.34042   2
  15  -3   0 -0.9339 0.96650   3
 -15  -3   0 1.85506 1.44723   2
  15  -3   0 -0.7858 1.06275   1
 -15  -3   0 -0.6096 1.83185   4
 -15   3   0 0.05205 1.38390   4
  15   3   0 -0.8531 1.22955   2
  15   3   0 0.05153 1.24500   1
 -15   3   0 -0.0163 1.00674   2
  16  -3   0 -0.9988 0.98085   3
 -16  -3   0 0.40862 2.13880   4
  16  -3   0 -0.7757 1.16953   1
 -16  -3   0 -1.7523 1.09758   2
  16   3   0 2.11116 1.45613   1
  16   3   0 -0.2829 1.40884   2
 -16   3   0 0.74039 1.50130   4
 -16   3   0 -0.8659 1.01089   2
  17  -3   0 -0.8741 1.08901   3
  17  -3   0 -0.9907 1.08466   1
 -17  -3   0 0.85619 1.39137   2
 -17  -3   0 -0.8370 2.06212   4
  17   3   0 -0.6568 1.45836   2
 -17   3   0 0.70725 1.67908   4
 -17   3   0 0.38543 1.17646   2
  17   3   0 -0.6462 1.36234   1
 -18  -3   0 1.10058 1.51907   2
  18  -3   0 0.10318 1.21525   1
  18  -3   0 0.74230 1.32443   3
 -18  -3   0 -1.1301 2.44614   4
 -18   3   0 0.77167 1.66338   4
  18   3   0 -0.3704 1.55402   2
 -18   3   0 0.36186 1.39541   2
  18   3   0 2.00651 1.71023   1
  19  -3   0 0.38245 1.33287   3
 -19  -3   0 -3.2393 2.04588   4
  19  -3   0 0.64282 1.51864   1
 -19  -3   0 0.18922 1.60895   2
  19   3   0 -0.5473 1.46492   1
  19   3   0 1.55270 1.87475   2
 -19   3   0 0.34142 1.60374   4
 -20  -3   0 -0.6602 2.94849   4
  20  -3   0 1.06894 1.47160   1
 -20  -3   0 2.50012 1.95129   2
  20  -3   0 0.60084 1.43274   3
  20   3   0 3.73963 2.13764   1
  20   3   0 -1.0384 1.68709   2
 -20   3   0 2.26383 1.90689   4
 -21  -3   0 -3.9652 2.72655   4
  21  -3   0 0.33994 1.48175   3
  21  -3   0 1.52750 1.72733   1
 -21  -3   0 -1.2009 1.80296   2
  21   3   0 0.79387 1.93355   1
 -21   3   0 1.46028 2.05261   4
 -22  -3   0 4.69850 2.35773   2
 -22  -3   0 -0.4267 2.78820   4
  22  -3   0 2.90694 1.80408   1
 -22   3   0 4.03007 2.12330   4
  22   3   0 -0.3407 1.88568   1
 -23  -3   0 -1.5468 3.24667   4
  23  -3   0 -1.1382 1.78351   1
 -23  -3   0 0.57904 1.97758   2
  23   3   0 3.20987 2.30143   1
 -23   3   0 7.01969 2.59782   4
 -24  -3   0 0.00221 1.99398   2
 -24  -3   0 -2.7140 3.39299   4
  24  -3   0 0.94152 1.85094   1
 -24   3   0 3.65109 2.35368   4
  24   3   0 3.23245 2.52332   1
  25  -3   0 6.31184 2.56811   1
 -25  -3   0 -0.2254 2.33048   2
 -25   3   0 7.32010 2.64704   4
  25   3   0 3.47290 2.64334   1
 -26  -3   0 -2.6525 2.25040   2
  26  -3   0 1.96460 2.08325   1
  26   3   0 1.49721 2.46742   1
 -26   3   0 5.15445 2.52648   4
  27  -3   0 4.84491 2.80754   1
 -27  -3   0 2.71674 2.89338   2
  27   3   0 -2.7416 2.23746   1
 -27   3   0 12.7773 3.05497   4
 -28  -3   0 -2.9499 2.50287   2
   0  -4   0 73.8120 2.80768   3
   0  -4   0 71.8399 2.17360   1
   0   4   0 67.1698 2.75477   3
   0   4   0 71.8638 2.95236   2
   0   4   0 70.4455 3.46269   4
   0   4   0 73.5896 2.22520   1
   1  -4   0 125.686 3.14963   1
  -1  -4   0 126.260 3.81596   3
   1  -4   0 123.558 3.96098   3
  -1   4   0 120.604 4.01218   2
   1   4   0 122.329 3.81481   3
   1   4   0 122.846 3.33082   1
  -1   4   0 130.141 4.84411   4
  -1   4   0 126.248 3.19170   1
  -1   4   0 127.880 4.05588   3
   1   4   0 129.475 4.82395   4
   1   4   0 120.548 4.07981   2
   2  -4   0 19.5210 1.04072   1
  -2  -4   0 19.7433 1.39991   3
   2  -4   0 17.5431 1.58789   3
  -2  -4   0 18.5564 1.92590   4
  -2   4   0 20.2102 1.59184   2
  -2   4   0 22.2527 2.09806   4
   2   4   0 18.3969 1.90090   4
   2   4   0 18.3306 1.19057   1
   2   4   0 19.1574 1.91776   2
   2   4   0 20.1897 1.44575   3
  -2   4   0 16.5428 1.70910   3
   3  -4   0 530.188 12.0031   3
  -3  -4   0 532.112 11.3412   3
  -3  -4   0 541.861 12.8922   4
   3  -4   0 553.105 10.7351   1
  -3   4   0 545.357 13.1410   4
   3   4   0 546.116 11.3070   1
   3   4   0 542.521 12.2142   2
  -3   4   0 535.580 11.7996   2
   3   4   0 548.176 13.0400   4
   3   4   0 553.777 11.4371   3
  -4  -4   0 1390.71 28.5521   4
   4  -4   0 1402.76 27.7327   3
   4  -4   0 1367.91 26.1998   1
  -4  -4   0 1390.63 26.7177   3
  -4   4   0 1413.15 27.3347   2
   4   4   0 1403.04 27.0019   1
   4   4   0 1454.87 28.0222   2
  -4   4   0 1382.00 28.9040   4
   4   4   0 1410.77 26.7733   3
   4   4   0 1388.92 28.7301   4
  -5  -4   0 18.2701 1.24612   3
  -5  -4   0 14.7606 1.97466   4
   5  -4   0 15.3488 1.02869   1
   5  -4   0 14.5635 1.67206   3
   5   4   0 17.6808 1.23485   3
  -5   4   0 15.7912 1.45781   2
   5   4   0 18.5873 1.97166   2
   5   4   0 16.9319 1.36755   1
   5   4   0 17.7931 1.97441   4
  -5   4   0 17.7316 2.26065   4
   6  -4   0 11.9789 0.97614   1
   6  -4   0 14.3911 1.72653   3
  -6  -4   0 11.2020 1.86272   4
  -6  -4   0 12.0269 0.99004   3
   6   4   0 16.0090 2.12223   4
   6   4   0 14.0766 1.53400   1
  -6   4   0 13.4566 1.42464   2
   6   4   0 11.7986 0.98526   3
   6   4   0 14.1068 1.85373   2
  -7  -4   0 51.0801 1.81097   3
   7  -4   0 50.9565 1.99045   1
   7  -4   0 46.1675 2.66568   3
  -7  -4   0 53.9303 3.11206   4
  -7   4   0 49.0098 2.33644   2
   7   4   0 53.8504 2.98194   2
  -7   4   0 49.7416 3.23479   4
   7   4   0 48.9946 1.80499   3
   7   4   0 49.9936 2.50915   1
  -8  -4   0 114.338 4.73532   4
   8  -4   0 110.083 3.37393   1
  -8  -4   0 109.521 2.87552   3
   8  -4   0 116.896 4.39379   3
   8   4   0 110.864 4.02853   1
   8   4   0 107.202 4.42203   2
  -8   4   0 109.472 4.96345   4
  -8   4   0 105.286 3.66123   2
   8   4   0 110.967 2.90819   3
  -9  -4   0 191.230 6.63026   4
   9  -4   0 204.734 6.24749   3
  -9  -4   0 199.441 4.36044   3
   9  -4   0 196.853 5.24416   1
   9   4   0 199.908 6.44471   2
   9   4   0 198.324 5.99899   1
  -9   4   0 194.905 7.06040   4
  -9   4   0 198.743 5.52350   2
 -10  -4   0 291.346 8.84476   4
  10  -4   0 309.128 8.39458   3
  10  -4   0 293.746 7.25428   1
  10   4   0 293.336 8.10639   1
 -10   4   0 303.854 7.53319   2
  10   4   0 282.184 8.38363   2
 -10   4   0 307.278 9.44247   4
  11  -4   0 249.362 6.56021   1
 -11  -4   0 240.367 8.00366   4
  11  -4   0 257.978 7.56027   3
  11   4   0 253.473 7.78940   2
  11   4   0 256.535 7.45564   1
 -11   4   0 243.645 6.61513   2
 -11   4   0 240.423 8.42134   4
  12  -4   0 195.086 6.41976   3
  12  -4   0 194.724 5.67856   1
 -12  -4   0 183.694 6.99686   4
 -12  -4   0 199.868 6.66512   2
 -12   4   0 189.901 5.62549   2
 -12   4   0 191.882 7.42926   4
  12   4   0 192.471 6.70282   2
  12   4   0 190.165 6.40368   1
 -13  -4   0 202.548 6.91288   2
  13  -4   0 187.342 6.45119   3
  13  -4   0 192.064 5.74206   1
 -13  -4   0 177.502 7.19856   4
  13   4   0 189.716 6.54808   1
  13   4   0 191.237 6.87258   2
 -13   4   0 179.632 5.60274   2
 -13   4   0 182.616 7.41742   4
 -14  -4   0 136.910 6.33261   4
  14  -4   0 142.074 5.01793   1
  14  -4   0 142.529 5.62430   3
 -14  -4   0 147.443 5.97397   2
 -14   4   0 141.040 6.66760   4
  14   4   0 135.930 5.63457   1
 -14   4   0 148.988 4.97081   2
  14   4   0 138.643 5.89531   2
 -15  -4   0 67.9130 4.14127   2
  15  -4   0 66.5098 3.97276   3
  15  -4   0 66.4388 3.53089   1
 -15  -4   0 69.6273 4.80467   4
  15   4   0 70.3889 4.32914   2
  15   4   0 69.5743 4.15485   1
 -15   4   0 71.8961 3.42112   2
 -15   4   0 72.0460 4.85126   4
  16  -4   0 13.1702 2.22694   3
 -16  -4   0 14.1360 2.53678   2
 -16  -4   0 16.0706 3.34215   4
  16  -4   0 14.0209 2.09380   1
  16   4   0 9.88790 2.23490   1
  16   4   0 15.1963 2.74103   2
 -16   4   0 13.7677 2.87036   4
  17  -4   0 50.8814 3.65421   3
 -17  -4   0 58.0257 4.02425   2
 -17  -4   0 56.9585 5.14575   4
  17  -4   0 57.1082 3.53301   1
 -17   4   0 58.8280 4.73613   4
  17   4   0 57.4621 4.25833   2
  17   4   0 52.9592 3.98497   1
 -18  -4   0 82.2522 5.80532   4
 -18  -4   0 92.0690 5.03593   2
  18  -4   0 84.7294 4.30514   1
  18  -4   0 89.6861 4.75870   3
  18   4   0 86.8133 5.19120   2
  18   4   0 87.7468 5.04543   1
 -18   4   0 87.7120 5.75817   4
  19  -4   0 1.14148 1.32240   1
 -19  -4   0 0.86436 1.70461   2
 -19  -4   0 -2.6861 2.44302   4
  19  -4   0 2.43010 1.71574   3
  19   4   0 0.56432 1.84066   2
  19   4   0 1.07503 1.78398   1
 -19   4   0 1.63821 1.91212   4
  20  -4   0 95.1727 5.05521   3
 -20  -4   0 82.5461 5.16692   2
  20  -4   0 96.7847 4.93175   1
 -20  -4   0 92.1567 6.81341   4
 -20   4   0 85.4700 6.05402   4
  20   4   0 80.9198 5.26191   1
  20   4   0 90.1335 5.55761   2
 -21  -4   0 9.06463 2.62763   2
  21  -4   0 8.54986 2.25110   1
  21  -4   0 15.0257 2.68595   3
 -21  -4   0 8.44375 3.45706   4
 -21   4   0 9.95868 2.84402   4
  21   4   0 6.55157 2.55272   2
  21   4   0 8.21612 2.50180   1
 -22  -4   0 58.8746 4.89791   2
 -22  -4   0 60.1073 7.00706   4
  22  -4   0 54.3602 4.25007   3
  22  -4   0 57.8788 4.23993   1
  22   4   0 56.1855 4.87266   1
 -22   4   0 62.2034 5.50372   4
  22   4   0 50.0131 5.18321   2
 -23  -4   0 -1.1179 2.27333   2
 -23  -4   0 -1.8300 3.34733   4
  23   4   0 1.08665 2.23091   1
 -23   4   0 3.20615 2.54479   4
 -24  -4   0 42.4286 5.05436   2
 -24   4   0 41.1354 5.51459   4
  24   4   0 38.1929 4.80097   1
 -25  -4   0 54.6105 5.20258   2
 -25   4   0 64.4122 6.03483   4
  25   4   0 53.6112 5.64176   1
 -26  -4   0 24.2680 4.14213   2
  26   4   0 21.9094 4.22319   1
 -26   4   0 29.7505 4.71678   4
 -27   4   0 61.5157 5.92115   4
   0  -5   0 -0.3707 0.66213   3
   0  -5   0 0.02577 0.46207   1
   0   5   0 0.55006 0.98461   2
   0   5   0 1.08657 1.19936   4
   0   5   0 -0.4765 0.44057   1
   1  -5   0 0.36632 0.52020   1
  -1  -5   0 -0.8569 0.66536   3
   1  -5   0 0.92488 0.68917   3
   1   5   0 -0.9497 0.62509   3
  -1   5   0 0.44402 1.14919   4
  -1   5   0 0.54192 0.91579   2
   1   5   0 -0.6140 0.43259   1
   1   5   0 -2.1902 0.62413   2
  -1   5   0 -0.0076 0.44971   1
   1   5   0 -1.1994 0.87697   4
   2  -5   0 0.05706 0.81984   3
  -2  -5   0 1.16572 1.16752   4
  -2  -5   0 -0.3058 0.69337   3
   2  -5   0 1.72914 0.53202   1
   2   5   0 0.09644 1.08646   4
   2   5   0 0.73251 0.60609   1
  -2   5   0 1.33802 0.93294   2
  -2   5   0 0.41094 1.12397   4
   2   5   0 -0.4548 0.59163   3
   2   5   0 1.04725 1.05476   2
  -3  -5   0 -0.0167 0.65138   3
   3  -5   0 0.49167 0.48254   1
  -3  -5   0 0.34441 1.28980   4
   3  -5   0 2.38425 0.98850   3
  -3   5   0 2.68895 1.01760   2
   3   5   0 -0.0652 0.96108   4
   3   5   0 -0.2723 0.60092   3
  -3   5   0 0.83475 1.15606   4
   3   5   0 0.28371 0.90521   2
   3   5   0 0.57938 0.63338   1
  -4  -5   0 1.10558 1.25150   4
   4  -5   0 -0.9808 0.76501   3
   4  -5   0 -0.3695 0.41679   1
  -4  -5   0 -0.0333 0.66266   3
  -4   5   0 -0.2034 1.07588   4
   4   5   0 -0.2045 0.66373   3
   4   5   0 0.72068 1.03227   2
   4   5   0 0.35846 1.15804   4
  -4   5   0 -0.0065 0.82735   2
   4   5   0 -0.4201 0.61727   1
   5  -5   0 0.55609 0.99823   3
  -5  -5   0 0.76867 0.67475   3
   5  -5   0 1.06707 0.54308   1
  -5  -5   0 1.18184 1.13466   4
   5   5   0 2.36856 1.16504   2
   5   5   0 1.12749 1.17104   4
   5   5   0 -0.2263 0.60871   3
  -5   5   0 0.99544 0.90756   2
   5   5   0 0.72197 0.67908   1
  -5   5   0 0.99718 1.27968   4
   6  -5   0 0.00067 0.49100   1
   6  -5   0 0.15443 1.00015   3
  -6  -5   0 -0.4123 1.09158   4
  -6  -5   0 0.38835 0.58422   3
  -6   5   0 -0.6854 0.75981   2
   6   5   0 0.18317 1.16994   4
   6   5   0 -0.6274 0.58106   3
   6   5   0 0.47433 1.04353   2
   6   5   0 -0.4487 0.72920   1
  -6   5   0 -0.7136 1.13368   4
   7  -5   0 4.55488 1.36289   3
  -7  -5   0 5.01571 0.88004   3
   7  -5   0 4.86071 0.85138   1
  -7  -5   0 6.47159 1.77090   4
  -7   5   0 3.60588 1.57817   4
  -7   5   0 3.51241 1.10157   2
   7   5   0 4.52813 1.19103   1
   7   5   0 4.10524 1.62888   4
   7   5   0 6.89937 1.63106   2
  -8  -5   0 3.48166 1.50415   4
   8  -5   0 2.03417 0.73161   1
  -8  -5   0 -0.1778 0.65235   3
   8  -5   0 2.63321 1.25473   3
  -8   5   0 1.06824 1.38680   4
   8   5   0 3.63004 1.39960   2
   8   5   0 1.31338 1.04917   1
  -8   5   0 1.51176 1.01730   2
  -9  -5   0 0.83200 1.40208   4
   9  -5   0 1.37084 1.18883   3
   9  -5   0 -0.3875 0.64225   1
  -9   5   0 0.04502 1.30402   4
   9   5   0 -0.1019 1.33389   2
   9   5   0 0.49218 1.12012   1
  -9   5   0 1.66490 0.95637   2
  10  -5   0 -0.1197 1.25974   3
  10  -5   0 -0.0684 0.73217   1
 -10  -5   0 -1.1362 1.31419   4
  10   5   0 -0.5220 1.24691   2
 -10   5   0 0.05080 0.84239   2
  10   5   0 1.03394 1.03175   1
 -10   5   0 -0.5257 1.30082   4
  11  -5   0 0.79282 1.31305   3
  11  -5   0 -1.1917 0.69084   1
 -11  -5   0 0.25836 1.54913   4
 -11   5   0 -2.0008 1.31131   4
  11   5   0 -1.1999 0.93021   1
 -11   5   0 -1.3116 0.77823   2
  11   5   0 0.03405 1.31516   2
 -12  -5   0 0.15567 1.84846   4
  12  -5   0 -1.8695 1.28184   3
  12  -5   0 0.70346 0.89731   1
 -12   5   0 0.55412 1.01773   2
  12   5   0 -0.2272 1.18002   1
 -12   5   0 0.80957 1.64692   4
  12   5   0 0.26519 1.61384   2
  13  -5   0 -2.0703 0.70703   1
 -13  -5   0 -0.5991 1.20727   2
 -13  -5   0 -2.2196 1.54871   4
  13  -5   0 -0.0294 1.22882   3
  13   5   0 -2.3143 1.32162   2
  13   5   0 -1.9259 1.00435   1
 -13   5   0 0.15730 1.75621   4
 -13   5   0 -0.3695 0.98484   2
  14  -5   0 -1.5729 1.30047   3
 -14  -5   0 -1.1736 1.18791   2
 -14  -5   0 2.39622 2.44784   4
  14   5   0 0.96149 1.60464   2
 -14   5   0 -0.1602 1.80961   4
  14   5   0 -1.1648 1.27631   1
 -15  -5   0 -1.5597 1.95366   4
  15  -5   0 0.09211 1.54278   3
 -15  -5   0 2.04353 1.59618   2
 -15   5   0 0.44422 1.81801   4
  15   5   0 2.38503 1.81636   2
  15   5   0 0.48248 1.39278   1
 -16  -5   0 -3.7269 1.87299   4
  16  -5   0 -0.8984 1.32431   3
 -16  -5   0 -2.2445 1.28631   2
 -16   5   0 0.12109 1.74868   4
  16   5   0 0.37427 1.54202   1
  16   5   0 -0.2484 1.91096   2
  17  -5   0 -3.2276 1.38692   3
 -17  -5   0 0.47400 1.72679   2
 -17  -5   0 -3.1487 2.04409   4
  17   5   0 -0.2825 1.99593   2
  17   5   0 -0.5041 1.45920   1
 -17   5   0 -2.8462 1.77404   4
  18  -5   0 -1.8849 1.54302   3
 -18  -5   0 0.10611 1.96737   2
 -18  -5   0 -3.1046 2.30914   4
  18   5   0 0.68445 1.67451   1
  18   5   0 -2.1959 1.85911   2
 -18   5   0 0.61565 2.00054   4
 -19  -5   0 -0.4608 2.01396   2
 -19  -5   0 -2.8193 2.50219   4
  19  -5   0 -0.5894 1.49232   3
 -19   5   0 2.59818 2.24091   4
  19   5   0 0.11727 1.77083   1
  19   5   0 -1.0416 2.09959   2
 -20  -5   0 2.29889 1.96036   2
  20  -5   0 0.01782 1.85526   3
 -20  -5   0 -5.3035 2.87208   4
 -20   5   0 0.83011 2.07385   4
  20   5   0 -1.2406 2.15617   2
  20   5   0 -1.4142 1.73692   1
  21  -5   0 -1.5689 1.81240   3
 -21  -5   0 -7.2028 2.92144   4
 -21  -5   0 -0.8372 1.97538   2
 -21   5   0 0.02356 2.10777   4
  21   5   0 -1.6971 1.85592   1
  21   5   0 0.16749 2.46921   2
  22  -5   0 -2.2640 1.87432   3
 -22  -5   0 -1.9712 2.03692   2
 -22  -5   0 -3.5943 2.96015   4
  22   5   0 -2.5705 2.50229   2
  22   5   0 -3.1284 1.86445   1
 -22   5   0 0.99068 2.16166   4
 -23  -5   0 -0.8604 2.15163   2
  23  -5   0 -1.0855 1.91755   3
  23   5   0 0.40329 2.38447   1
  23   5   0 -2.8177 2.32972   2
 -23   5   0 2.29129 2.31404   4
 -24  -5   0 0.01621 2.49414   2
 -24   5   0 6.35876 2.96422   4
  24   5   0 -1.2824 2.36253   1
  24   5   0 -2.7730 2.37485   2
 -25  -5   0 -1.2486 2.54529   2
 -25   5   0 11.2761 3.06670   4
  25   5   0 0.27429 2.50990   1
 -26  -5   0 4.48523 3.01485   2
  26   5   0 2.49945 3.08877   1
 -26   5   0 9.83024 2.75365   4
   0  -6   0 631.858 14.5238   3
   0  -6   0 646.731 13.2065   1
   0   6   0 642.620 16.5358   4
   0   6   0 650.254 13.2577   1
   0   6   0 658.913 15.0240   2
  -1  -6   0 3.94233 1.22146   3
   1  -6   0 5.02189 1.32973   3
   1  -6   0 3.13953 0.89520   1
  -1  -6   0 4.06518 0.95925   1
   1   6   0 4.79918 1.80064   4
   1   6   0 4.74396 0.92653   1
   1   6   0 5.29598 1.60015   2
  -1   6   0 3.08243 1.41796   2
  -1   6   0 5.44747 0.91389   1
  -1   6   0 4.57014 1.78211   4
  -2  -6   0 2.97933 1.64825   4
   2  -6   0 1.39523 0.67201   1
   2  -6   0 2.58572 1.26514   3
  -2  -6   0 1.91206 1.02130   3
   2   6   0 0.96529 1.21762   2
   2   6   0 0.87469 0.69289   1
  -2   6   0 2.01692 1.18489   2
   2   6   0 0.58777 1.41773   4
  -2   6   0 2.03100 1.53875   4
  -3  -6   0 180.239 7.08375   4
   3  -6   0 176.288 4.43582   1
   3  -6   0 170.738 5.91402   3
  -3  -6   0 180.281 5.46729   3
  -3   6   0 182.545 7.30451   4
   3   6   0 171.121 4.98729   1
   3   6   0 185.209 6.24668   2
   3   6   0 178.805 7.15128   4
  -3   6   0 185.526 6.01059   2
  -4  -6   0 46.5011 3.65779   4
  -4  -6   0 44.9178 2.46967   3
   4  -6   0 44.6851 2.96086   3
   4  -6   0 41.4937 2.19471   1
   4   6   0 50.4001 2.44304   1
   4   6   0 49.3659 3.78042   4
  -4   6   0 49.5525 2.98140   2
   4   6   0 50.0239 3.21851   2
  -4   6   0 47.4204 3.84095   4
   5  -6   0 28.9224 2.54378   3
  -5  -6   0 32.1505 3.15146   4
  -5  -6   0 28.9774 2.03490   3
  -5   6   0 28.3070 3.22436   4
   5   6   0 32.6571 3.22651   2
   5   6   0 30.6573 3.15827   4
   5   6   0 31.2076 2.09614   1
  -5   6   0 30.7312 2.54197   2
  -6  -6   0 28.7376 3.52924   4
   6  -6   0 24.4810 2.64248   3
  -6  -6   0 23.6252 1.85232   3
  -6   6   0 23.8684 3.36046   4
   6   6   0 22.1642 3.26591   4
   6   6   0 21.5527 1.93865   1
  -6   6   0 26.7731 2.59157   2
   6   6   0 24.2578 2.81473   2
   7  -6   0 213.713 7.16054   3
  -7  -6   0 217.080 7.99510   4
  -7  -6   0 211.640 5.77516   3
  -7   6   0 208.380 6.56918   2
  -7   6   0 228.862 8.67006   4
   7   6   0 213.429 7.38885   2
   7   6   0 217.150 6.42637   1
   7   6   0 225.132 8.21334   4
  -8  -6   0 2.37980 1.77121   4
   8  -6   0 4.30681 1.62185   3
   8   6   0 2.08584 1.28273   1
  -8   6   0 0.59707 1.71168   4
   8   6   0 2.00281 1.64855   2
  -8   6   0 2.06773 1.28479   2
   9  -6   0 23.5813 2.79509   3
  -9  -6   0 20.2503 3.15543   4
   9   6   0 23.3135 3.11168   2
   9   6   0 23.1186 2.50146   1
  -9   6   0 21.0726 3.34672   4
  -9   6   0 21.0463 2.31419   2
 -10  -6   0 4.30242 2.16624   4
  10  -6   0 0.84236 1.64177   3
  10   6   0 1.89917 1.65412   2
  10   6   0 1.38893 1.41995   1
 -10   6   0 4.13624 2.15052   4
 -10   6   0 3.44220 1.32705   2
  11  -6   0 11.1131 2.27506   3
 -11  -6   0 15.3245 2.94918   4
 -11   6   0 13.8161 1.99505   2
 -11   6   0 12.5839 2.93681   4
  11   6   0 15.1583 2.26194   1
  11   6   0 14.3152 2.58006   2
  12  -6   0 5.93841 1.91464   3
 -12  -6   0 8.07001 2.53231   4
  12   6   0 5.24721 2.03266   2
  12   6   0 7.15708 1.84300   1
 -12   6   0 6.19277 2.52287   4
  13  -6   0 34.2477 3.75139   3
 -13  -6   0 28.7088 3.44827   2
 -13  -6   0 28.1974 3.92800   4
 -13   6   0 29.4180 4.06226   4
  13   6   0 28.9728 3.17493   1
  13   6   0 34.6390 4.05043   2
 -14  -6   0 3.65011 2.56795   4
 -14  -6   0 8.39501 2.37183   2
  14  -6   0 9.41806 2.27159   3
 -14   6   0 6.67854 2.56395   4
  14   6   0 8.16584 2.58380   2
  14   6   0 6.05181 1.92979   1
  15  -6   0 22.6227 3.28207   3
 -15  -6   0 19.8399 3.31836   2
 -15  -6   0 17.9815 3.60184   4
  15   6   0 21.6671 3.52971   2
  15   6   0 18.3856 2.88149   1
 -15   6   0 17.6519 3.58234   4
 -16  -6   0 7.85898 2.64141   2
  16  -6   0 2.12692 1.94971   3
 -16  -6   0 5.34369 2.85567   4
  16   6   0 4.18784 2.48842   2
 -16   6   0 4.88194 2.50161   4
  16   6   0 6.76011 2.36806   1
 -17  -6   0 94.8623 5.90591   2
 -17  -6   0 101.136 6.63391   4
  17  -6   0 107.399 5.89100   3
  17   6   0 107.653 5.68618   1
  17   6   0 92.9517 6.09322   2
 -17   6   0 97.5059 6.69438   4
  18  -6   0 140.656 6.78116   3
 -18  -6   0 128.612 7.63027   4
 -18  -6   0 146.321 7.28585   2
  18   6   0 139.314 6.69755   1
 -18   6   0 138.565 7.99945   4
  18   6   0 138.483 7.33022   2
  19  -6   0 35.5263 4.23663   3
 -19  -6   0 23.7391 4.83598   4
 -19  -6   0 32.0116 4.36642   2
 -19   6   0 31.9073 4.84209   4
  19   6   0 37.6413 4.92469   2
  19   6   0 32.7092 4.01896   1
 -20  -6   0 57.1347 6.61170   4
 -20  -6   0 57.1296 5.65277   2
  20  -6   0 56.0421 4.79293   3
  20   6   0 63.9331 6.27585   2
  20   6   0 58.2148 4.81036   1
 -20   6   0 55.2652 5.94740   4
  21  -6   0 5.50691 2.45416   3
 -21  -6   0 5.59299 2.58415   2
 -21  -6   0 0.54467 4.01211   4
 -21   6   0 4.17754 2.99572   4
  21   6   0 6.13881 2.83448   1
  21   6   0 2.96629 2.95734   2
 -22  -6   0 26.5721 4.16213   2
  22  -6   0 28.1252 4.05278   3
  22   6   0 31.4696 4.41335   1
 -22   6   0 33.6928 5.29582   4
  22   6   0 23.7676 4.30646   2
  23  -6   0 -1.9625 2.20659   3
 -23  -6   0 -0.2257 2.45666   2
  23   6   0 -1.6175 2.65356   2
  23   6   0 -0.6332 2.36416   1
 -23   6   0 4.29322 3.14385   4
  24  -6   0 -1.1659 2.43547   3
 -24  -6   0 -3.2472 2.64592   2
 -24   6   0 1.81560 2.70994   4
  24   6   0 -2.1171 2.51922   1
  24   6   0 -3.2693 2.55063   2
 -25  -6   0 11.6806 4.19564   2
 -25   6   0 13.8016 3.60457   4
  25   6   0 13.3240 4.80150   2
  25   6   0 5.14003 3.71991   1
   0  -7   0 1.47053 1.16314   3
   0   7   0 -1.4339 1.48047   4
   0   7   0 -1.6781 1.28538   2
  -1  -7   0 3.65385 1.31899   3
   1  -7   0 3.83107 1.45677   3
  -1  -7   0 1.65170 2.01924   4
  -1   7   0 1.63250 1.80199   4
   1   7   0 0.69338 1.65794   4
   1   7   0 4.38619 1.61662   2
  -1   7   0 2.54655 1.46883   2
  -2  -7   0 3.54251 1.30706   3
  -2  -7   0 3.77067 2.10746   4
   2  -7   0 3.22078 1.32534   3
  -2   7   0 1.77572 1.55283   2
   2   7   0 2.76040 1.65345   2
  -2   7   0 3.31855 2.01991   4
   2   7   0 2.63211 1.97494   4
  -3  -7   0 5.83030 1.41673   3
  -3  -7   0 6.88862 2.45845   4
   3  -7   0 7.04407 1.75820   3
  -3   7   0 6.72642 1.84681   2
   3   7   0 4.45092 2.07460   4
   3   7   0 10.5140 2.20274   2
   3   7   0 7.98862 1.50342   1
  -3   7   0 1.83862 1.97462   4
  -4  -7   0 2.57372 2.10080   4
  -4  -7   0 4.74888 1.33029   3
   4  -7   0 3.59435 1.63411   3
   4   7   0 1.86582 1.86511   4
   4   7   0 3.49461 1.16466   1
   4   7   0 3.95468 1.68442   2
  -4   7   0 2.58003 1.52519   2
  -4   7   0 2.65469 2.13556   4
  -5  -7   0 -0.2762 1.03657   3
   5  -7   0 0.42015 1.29459   3
  -5  -7   0 1.03981 1.88992   4
  -5   7   0 1.12048 1.96233   4
   5   7   0 1.41498 1.80691   4
  -5   7   0 -0.3595 1.35825   2
   5   7   0 1.95880 1.73543   2
   5   7   0 2.11548 1.15564   1
   6  -7   0 0.22039 1.47349   3
  -6  -7   0 0.22767 0.96328   3
  -6  -7   0 0.14279 1.77785   4
  -6   7   0 0.55585 1.35598   2
   6   7   0 0.69866 1.76827   4
  -6   7   0 0.62909 1.92077   4
   6   7   0 2.27635 1.64541   2
   6   7   0 -0.3774 0.98680   1
  -7  -7   0 1.81980 2.22213   4
   7  -7   0 1.57925 1.63830   3
   7   7   0 2.06195 2.16317   4
   7   7   0 1.58261 1.69667   2
  -7   7   0 3.73352 1.54450   2
   7   7   0 0.36738 0.95378   1
  -7   7   0 0.66555 1.84304   4
   8  -7   0 0.21076 1.65963   3
  -8  -7   0 5.96996 2.35353   4
  -8   7   0 1.50397 1.97996   4
  -8   7   0 1.88874 1.45708   2
   8   7   0 2.64375 1.37135   1
   8   7   0 2.91378 1.85317   2
   8   7   0 1.28687 1.88080   4
   9  -7   0 -2.5146 1.49974   3
  -9  -7   0 -1.9387 1.62901   4
   9   7   0 -1.3910 0.98032   1
   9   7   0 -2.7121 1.53385   2
  -9   7   0 -0.9050 1.81478   4
  -9   7   0 -0.2547 1.17365   2
 -10  -7   0 -0.9199 1.83540   4
  10  -7   0 -0.8309 1.48530   3
  10   7   0 -0.5803 1.85425   2
 -10   7   0 -1.8511 1.63702   4
  10   7   0 0.38314 1.16619   1
 -11  -7   0 -2.0409 1.95224   4
  11  -7   0 0.34268 1.60881   3
  11   7   0 0.41113 2.07206   2
 -11   7   0 -1.3970 1.76203   4
  11   7   0 -1.0372 1.42253   1
  12  -7   0 -0.2570 1.53766   3
 -12  -7   0 -2.6902 1.94466   4
  12   7   0 0.31889 1.34437   1
  12   7   0 0.25782 1.94527   2
 -12   7   0 -0.7945 1.90779   4
 -13  -7   0 -4.0212 2.31478   4
  13  -7   0 -2.5910 1.62566   3
 -13   7   0 -0.1439 1.95810   4
  13   7   0 1.56252 2.30518   2
  13   7   0 -1.8667 1.28794   1
 -14  -7   0 -4.8933 2.29608   4
  14  -7   0 -0.0175 2.04636   3
 -14  -7   0 -2.6196 1.61925   2
  14   7   0 0.54140 1.62929   1
 -14   7   0 2.17196 2.30096   4
  14   7   0 -1.4899 2.01380   2
  15  -7   0 0.74760 1.97941   3
 -15  -7   0 -0.9356 2.38270   4
 -15  -7   0 -0.7434 1.90111   2
  15   7   0 -0.5632 1.61005   1
  15   7   0 1.98872 2.48868   2
 -15   7   0 0.46547 2.50877   4
  16  -7   0 -3.8391 1.73001   3
 -16  -7   0 -2.7210 2.48667   4
 -16  -7   0 1.21983 2.23586   2
  16   7   0 0.69476 1.84571   1
  16   7   0 2.32648 2.63539   2
 -16   7   0 -2.0221 1.91965   4
 -17  -7   0 -4.5056 2.48317   4
  17  -7   0 1.12058 2.20205   3
 -17  -7   0 3.86349 2.54599   2
  17   7   0 -2.0146 1.53897   1
  17   7   0 -0.6054 2.65667   2
 -17   7   0 -0.6982 2.16818   4
 -18  -7   0 1.66023 2.39304   2
 -18  -7   0 -5.0091 2.88172   4
  18  -7   0 -2.7754 1.62367   3
 -18   7   0 1.34046 2.56965   4
  18   7   0 -1.5543 2.51750   2
  18   7   0 -1.5770 1.74953   1
 -19  -7   0 -4.6322 3.40474   4
 -19  -7   0 2.57991 2.36195   2
  19  -7   0 -1.1410 2.10680   3
  19   7   0 -0.0058 2.09611   1
 -19   7   0 0.82163 2.54471   4
  19   7   0 -1.7152 2.49678   2
 -20  -7   0 -6.6273 3.66576   4
  20  -7   0 -0.8843 2.10481   3
 -20  -7   0 0.11371 2.30083   2
  20   7   0 0.60205 2.12871   1
  20   7   0 -0.6711 2.65224   2
 -20   7   0 1.28639 2.62563   4
  21  -7   0 0.50006 2.61282   3
 -21  -7   0 -0.3600 2.54472   2
  21   7   0 -0.6334 2.16875   1
  21   7   0 -0.3331 2.55296   2
 -21   7   0 3.07545 2.93518   4
 -22  -7   0 0.28883 2.76617   2
  22  -7   0 -0.9062 2.45525   3
  22   7   0 1.15843 2.47962   1
 -22   7   0 6.28061 3.09567   4
  22   7   0 -0.5605 2.88741   2
 -23  -7   0 -1.9059 2.65351   2
  23  -7   0 -3.3620 2.28844   3
  23   7   0 -1.9237 2.04905   1
  23   7   0 -1.6767 3.07475   2
 -23   7   0 4.59829 2.97523   4
   0  -8   0 1.57828 1.58303   3
   0  -8   0 1.39126 2.35936   4
   0   8   0 1.27881 2.00638   4
   0   8   0 0.41321 1.70151   2
  -1  -8   0 0.34636 1.35986   3
  -1  -8   0 1.72676 2.34687   4
   1  -8   0 2.00270 1.68593   3
  -1   8   0 -1.1219 1.92120   4
   1   8   0 -1.4232 1.80651   4
   1   8   0 0.34638 1.69296   2
  -1   8   0 1.20069 1.68350   2
  -2  -8   0 24.0360 2.73644   3
   2  -8   0 20.6278 2.80910   3
  -2  -8   0 19.6038 3.59107   4
   2   8   0 21.5290 3.78248   4
   2   8   0 15.4014 2.78590   2
  -2   8   0 16.1681 3.45021   4
  -2   8   0 20.8060 3.00576   2
  -3  -8   0 48.7955 3.26157   3
  -3  -8   0 48.7126 4.68993   4
   3  -8   0 53.3402 3.93478   3
  -3   8   0 43.4770 3.57159   2
   3   8   0 44.5068 4.82823   4
   3   8   0 45.8565 3.93035   2
  -3   8   0 47.7777 5.00671   4
   4  -8   0 3.58333 1.92743   3
  -4  -8   0 4.72407 2.60544   4
  -4  -8   0 2.35401 1.37017   3
   4   8   0 1.05980 2.11523   4
   4   8   0 0.06574 1.69153   2
  -4   8   0 1.90879 2.16076   4
  -4   8   0 1.23559 1.62425   2
   5  -8   0 16.5554 2.87373   3
  -5  -8   0 14.1827 2.05597   3
  -5  -8   0 19.1289 3.71231   4
  -5   8   0 10.6375 2.24021   2
  -5   8   0 10.9901 3.04109   4
   5   8   0 14.5470 3.32329   4
   5   8   0 13.3505 2.62045   2
  -6  -8   0 105.780 6.36927   4
   6  -8   0 93.7231 5.21205   3
  -6   8   0 108.242 5.12866   2
   6   8   0 96.7730 5.38280   2
  -6   8   0 106.598 6.74409   4
   6   8   0 94.7167 6.49878   4
   7  -8   0 26.9081 3.52935   3
  -7  -8   0 26.8405 4.29731   4
  -7   8   0 24.5264 3.31184   2
   7   8   0 29.6950 4.55782   4
  -7   8   0 27.7718 4.31356   4
   7   8   0 29.6911 3.73086   2
  -8  -8   0 59.6762 5.38833   4
   8  -8   0 46.1169 4.25941   3
   8   8   0 50.5455 5.16906   4
   8   8   0 37.8563 4.20377   2
  -8   8   0 48.9919 4.94672   4
  -9  -8   0 13.3209 3.41521   4
   9  -8   0 4.54610 2.27599   3
   9   8   0 7.90936 2.64387   2
  -9   8   0 7.55188 2.93087   4
  10  -8   0 96.9137 5.69122   3
 -10  -8   0 87.5811 6.19226   4
 -10   8   0 85.2540 6.44329   4
  10   8   0 94.2640 5.68243   2
  11  -8   0 5.53369 2.44684   3
 -11  -8   0 3.19010 2.75572   4
  11   8   0 3.52169 1.83293   1
 -11   8   0 1.36158 2.49539   4
  11   8   0 6.11799 2.56343   2
  12  -8   0 1.07828 2.14690   3
 -12  -8   0 -1.9038 2.30900   4
  12   8   0 2.46678 1.61218   1
 -12   8   0 -0.4736 2.24630   4
  12   8   0 4.32070 2.61250   2
  13  -8   0 5.70523 2.48807   3
 -13  -8   0 -1.3754 2.57280   4
 -13   8   0 -1.2365 2.16517   4
  13   8   0 3.62405 2.63691   2
  13   8   0 -1.8084 1.37755   1
 -14  -8   0 1.24460 2.87780   4
 -14  -8   0 2.53879 2.39180   2
  14  -8   0 5.39818 2.62317   3
  14   8   0 0.89386 1.64066   1
  14   8   0 4.47745 2.90967   2
 -14   8   0 5.40035 2.96746   4
 -15  -8   0 -1.0876 2.17591   2
 -15  -8   0 0.63839 2.89361   4
  15  -8   0 1.78574 2.12616   3
  15   8   0 -1.9128 1.48062   1
 -15   8   0 3.19222 2.93249   4
  15   8   0 -3.4368 2.25699   2
 -16  -8   0 15.2104 3.35860   2
  16  -8   0 18.2343 3.37306   3
 -16  -8   0 15.1480 4.41368   4
 -16   8   0 17.5463 4.19348   4
  16   8   0 20.0676 3.16412   1
  16   8   0 24.3503 4.10905   2
 -17  -8   0 42.9493 5.00408   2
 -17  -8   0 31.1742 5.61599   4
  17  -8   0 54.9691 5.50443   3
  17   8   0 43.4318 4.65975   1
 -17   8   0 55.2284 6.10440   4
  17   8   0 42.3850 5.23882   2
  18  -8   0 3.68374 2.80172   3
 -18  -8   0 1.68049 2.80689   2
 -18  -8   0 -9.3575 3.39642   4
  18   8   0 5.76454 3.11028   2
  18   8   0 1.38439 2.15127   1
 -18   8   0 3.03052 3.17363   4
 -19  -8   0 18.2563 4.14193   2
 -19  -8   0 3.07048 4.39814   4
  19  -8   0 8.65942 2.99827   3
  19   8   0 14.5512 4.11941   2
  19   8   0 17.7109 3.45795   1
 -19   8   0 16.3242 4.56240   4
 -20  -8   0 3.59440 3.08894   2
  20  -8   0 0.48970 2.83107   3
  20   8   0 4.26893 3.69515   2
 -20   8   0 9.55882 3.79562   4
  20   8   0 0.86458 2.38011   1
 -21  -8   0 3.46427 3.00209   2
  21  -8   0 5.10162 2.99212   3
  21   8   0 5.71018 3.05282   1
  21   8   0 1.70095 3.41300   2
 -21   8   0 4.46928 3.25697   4
   0  -9   0 -0.3530 2.49794   4
   0  -9   0 0.49905 1.64294   3
   0   9   0 4.06210 2.66764   4
   0   9   0 1.33278 1.99415   2
  -1  -9   0 -0.8018 2.59588   4
  -1  -9   0 1.13701 1.64015   3
   1  -9   0 0.95256 1.73729   3
   1  -9   0 2.98079 2.89293   4
   1   9   0 0.33337 2.54077   4
  -1   9   0 -0.5330 2.24027   4
  -1   9   0 0.05248 1.88419   2
   1   9   0 0.55028 1.95548   2
   2  -9   0 2.53278 1.95944   3
  -2  -9   0 -1.8974 1.37083   3
  -2  -9   0 -0.6577 2.43509   4
   2   9   0 3.09667 2.30920   2
  -2   9   0 1.57210 1.92690   2
   2   9   0 -1.8943 2.16334   4
  -2   9   0 0.15943 2.26249   4
   3  -9   0 -0.6382 1.67457   3
  -3  -9   0 3.28409 2.83296   4
  -3  -9   0 -0.1103 1.60034   3
   3   9   0 2.83700 2.28086   2
  -3   9   0 0.30390 2.43542   4
   3   9   0 1.16833 2.46622   4
  -3   9   0 2.01935 1.98028   2
   4  -9   0 1.17723 2.00629   3
  -4  -9   0 0.52435 2.53323   4
   4   9   0 4.16715 2.27501   2
  -4   9   0 3.56652 2.15218   2
  -4   9   0 6.13840 2.98437   4
   4   9   0 1.51129 2.51803   4
  -5  -9   0 -2.9618 2.54149   4
   5  -9   0 -0.2625 1.94051   3
   5   9   0 -3.3191 1.93015   2
  -5   9   0 -0.3280 2.44025   4
   5   9   0 -0.1041 2.60879   4
  -6  -9   0 -2.2439 2.43115   4
   6  -9   0 0.60307 2.12745   3
  -6   9   0 -0.9733 2.46075   4
   6   9   0 -2.1981 2.20910   4
   6   9   0 -1.7873 2.23049   2
  -7  -9   0 -2.0225 2.53982   4
   7  -9   0 -1.8197 1.68269   3
   7   9   0 -0.8573 2.33556   2
  -7   9   0 2.85388 2.75578   4
   7   9   0 -0.5663 2.44383   4
  -8  -9   0 -1.4217 2.51680   4
   8  -9   0 1.34906 2.18815   3
   8   9   0 2.29785 2.52534   2
  -8   9   0 1.43081 2.68484   4
   8   9   0 -0.9126 2.48335   4
   9  -9   0 1.52590 2.25461   3
  -9  -9   0 -0.7062 2.51663   4
  -9   9   0 1.78101 2.66688   4
   9   9   0 -1.7457 2.14176   2
 -10  -9   0 -1.1997 3.08643   4
  10  -9   0 -1.2711 2.18248   3
 -10   9   0 -0.1187 2.58484   4
  10   9   0 1.61075 2.61098   2
 -11  -9   0 -1.6073 2.99833   4
  11  -9   0 0.84518 2.08637   3
  11   9   0 2.87599 2.70220   2
 -11   9   0 0.06749 2.55756   4
  12  -9   0 1.73075 2.30476   3
 -12  -9   0 9.87423 3.47484   4
 -12   9   0 -0.5346 3.09101   4
  12   9   0 3.89423 2.82417   2
  13  -9   0 1.93764 2.29361   3
 -13  -9   0 1.89592 2.44686   2
 -13  -9   0 -5.3296 2.81418   4
  13   9   0 2.81949 2.69064   2
 -13   9   0 3.19732 3.13575   4
 -14  -9   0 1.40596 2.52017   2
 -14  -9   0 -5.8655 2.81711   4
  14  -9   0 3.71087 2.53209   3
 -14   9   0 3.36181 3.48145   4
  14   9   0 0.24523 2.64744   2
  15  -9   0 1.45525 2.71156   3
 -15  -9   0 1.62437 2.56704   2
 -15  -9   0 -5.1872 3.25423   4
 -15   9   0 2.99094 3.12926   4
  15   9   0 0.74582 2.90101   2
  16  -9   0 1.71945 2.70005   3
 -16  -9   0 3.96417 3.00441   2
 -16  -9   0 -8.1137 3.22796   4
 -16   9   0 1.63768 3.10955   4
  16   9   0 -2.9239 2.63110   2
 -17  -9   0 -4.7186 3.59578   4
 -17  -9   0 3.94035 2.76600   2
  17  -9   0 -3.7260 2.44506   3
  17   9   0 1.22664 2.91021   2
 -17   9   0 0.13748 2.77537   4
  18  -9   0 0.59479 2.90433   3
 -18  -9   0 -1.4005 2.65477   2
 -18  -9   0 -8.5125 3.28916   4
  18   9   0 -2.1234 2.95839   2
 -18   9   0 2.86664 3.06007   4
  19  -9   0 -2.1620 2.48203   3
 -19   9   0 -1.0051 2.81773   4
   0 -10   0 10.5822 2.71436   3
   0 -10   0 12.1164 3.89616   4
   0  10   0 9.16923 2.92924   2
   0  10   0 11.5188 3.83291   4
   1 -10   0 -4.2316 2.56787   4
   1 -10   0 -3.0791 1.69949   3
  -1 -10   0 -3.0149 1.45369   3
  -1 -10   0 -1.6286 2.78088   4
  -1  10   0 -2.7141 2.07813   2
  -1  10   0 0.06752 2.70190   4
   1  10   0 -3.2897 2.09935   2
   1  10   0 -3.1237 2.46786   4
  -2 -10   0 15.7116 4.12299   4
   2 -10   0 4.44101 3.35630   4
   2 -10   0 15.0447 3.12780   3
  -2 -10   0 10.0239 2.80667   3
   2  10   0 8.92561 2.96069   2
   2  10   0 5.11040 3.31685   4
  -2  10   0 11.6552 3.15653   2
  -2  10   0 8.65536 3.52763   4
   3 -10   0 8.21501 2.61012   3
  -3 -10   0 5.78006 3.57354   4
  -3  10   0 10.5845 3.63321   4
   3  10   0 8.53868 3.06178   2
   3  10   0 9.45004 3.69299   4
  -4 -10   0 6.19061 3.41284   4
   4 -10   0 1.57447 2.48992   3
   4  10   0 4.44810 2.93918   2
  -4  10   0 4.02587 3.08504   4
   4  10   0 4.14912 3.23941   4
   5 -10   0 0.71058 2.36140   3
  -5 -10   0 2.17525 3.21563   4
   5  10   0 1.18270 2.48907   2
  -5  10   0 8.53565 3.62195   4
   5  10   0 0.73501 2.85685   4
  -6 -10   0 0.63817 3.21911   4
   6 -10   0 0.75792 2.03309   3
   6  10   0 2.21240 3.23074   4
   6  10   0 -0.7290 2.64926   2
  -6  10   0 0.87969 2.90658   4
   7 -10   0 31.0864 4.22067   3
  -7 -10   0 22.0711 4.65097   4
  -7  10   0 23.1804 4.98560   4
   7  10   0 19.0804 4.23566   4
   7  10   0 21.9224 4.02165   2
   8 -10   0 4.17427 2.52396   3
  -8 -10   0 7.67691 3.69675   4
   8  10   0 4.73762 3.01641   2
  -8  10   0 7.09255 3.65367   4
   9 -10   0 48.8371 5.28807   3
  -9 -10   0 52.8768 5.98042   4
  -9  10   0 58.4124 7.38688   4
   9  10   0 59.3282 5.56006   2
 -10 -10   0 0.17063 3.24716   4
  10 -10   0 -1.7393 2.37187   3
 -10  10   0 -0.8744 2.89343   4
  10  10   0 2.77007 2.69802   2
 -11 -10   0 16.3669 4.88682   4
  11 -10   0 31.8434 4.59171   3
 -11  10   0 26.7202 5.41337   4
  11  10   0 22.2708 4.26191   2
  12 -10   0 2.98554 2.45908   3
 -12 -10   0 -3.0879 3.01908   4
  12  10   0 3.42146 2.98682   2
 -12  10   0 5.46055 3.80497   4
  13 -10   0 23.6876 4.12470   3
 -13 -10   0 29.3878 4.57360   2
 -13 -10   0 27.6338 5.48386   4
 -13  10   0 29.2046 5.77923   4
  13  10   0 27.8051 4.75561   2
 -14 -10   0 6.49983 4.38222   4
 -14 -10   0 11.4470 3.56446   2
  14 -10   0 12.5715 3.29596   3
 -14  10   0 11.0814 4.35741   4
  14  10   0 10.9257 3.94881   2
  15 -10   0 14.0897 3.58602   3
 -15 -10   0 8.17657 3.43894   2
 -15 -10   0 8.48129 4.26853   4
  15  10   0 7.53984 3.62251   2
 -15  10   0 10.8576 4.20464   4
 -16 -10   0 -0.7618 3.72104   4
   0 -11   0 0.42388 3.33373   4
   0 -11   0 -1.7633 2.03677   3
   0  11   0 -2.1535 2.94067   4
   1 -11   0 0.21494 2.05909   3
  -1 -11   0 -3.6340 2.87181   4
   1 -11   0 -2.4911 3.31361   4
   1  11   0 -3.2427 2.37040   2
   1  11   0 -2.2564 2.90432   4
  -1  11   0 -0.9877 3.02192   4
   2 -11   0 -2.7228 1.83137   3
  -2 -11   0 -0.6160 3.28651   4
   2 -11   0 2.23872 3.47910   4
   2  11   0 -2.5469 2.45455   2
  -2  11   0 0.83352 3.14151   4
   2  11   0 -4.4789 2.73063   4
   3 -11   0 -0.1166 3.21917   4
  -3 -11   0 1.88814 3.67197   4
   3 -11   0 -1.0929 1.98192   3
  -3  11   0 1.94098 3.19475   4
   3  11   0 -2.7599 2.68585   2
   3  11   0 -2.7353 3.27231   4
   4 -11   0 -0.9503 3.44608   4
  -4 -11   0 4.63370 3.89770   4
   4 -11   0 -1.8526 2.02539   3
   4  11   0 3.35046 3.09614   2
   4  11   0 -3.6824 2.62112   4
  -4  11   0 -2.4599 2.87404   4
   5 -11   0 2.34717 2.63622   3
  -5 -11   0 -3.2363 2.85854   4
  -5  11   0 0.22282 2.88095   4
   5  11   0 1.36235 3.24482   4
   5  11   0 -1.5426 2.82059   2
  -6 -11   0 0.93824 3.45548   4
   6 -11   0 2.46153 2.51693   3
   6  11   0 -3.6922 2.81809   4
   6  11   0 -2.1775 2.79013   2
  -6  11   0 4.69617 3.59250   4
  -7 -11   0 -0.9179 3.74576   4
   7 -11   0 0.86369 2.50938   3
   7  11   0 -3.2422 3.33110   4
  -7  11   0 -0.2893 3.31162   4
   7  11   0 5.33639 3.15358   2
   8 -11   0 2.12519 2.56544   3
  -8 -11   0 1.66584 3.57693   4
  -8  11   0 -0.8950 3.35181   4
   8  11   0 4.74806 3.22944   2
  -9 -11   0 -3.1748 3.32353   4
   9 -11   0 3.43666 2.82677   3
  -9  11   0 -1.6468 3.45018   4
   9  11   0 3.94306 3.12161   2
 -10 -11   0 1.54329 3.63719   4
  10 -11   0 -3.0624 2.30148   3
 -10  11   0 -0.0174 3.14136   4
  10  11   0 -0.5121 2.87444   2
 -11 -11   0 -3.1854 3.19906   4
  11 -11   0 0.53181 2.78385   3
 -11  11   0 2.59128 4.12768   4
  11  11   0 4.20403 3.25687   2
 -12 -11   0 -0.3937 2.94448   2
 -12 -11   0 -2.1246 4.05972   4
   0 -12   0 4.63287 4.98078   4
   0  12   0 -0.5792 3.87458   4
  -1 -12   0 35.5281 7.41520   4
   1 -12   0 40.7217 7.96574   4
   1  12   0 52.1811 8.82279   4
  -1  12   0 45.4590 8.27841   4
  -2 -12   0 11.3555 5.48984   4
   2 -12   0 8.82564 4.18846   3
   2  12   0 10.6882 5.19955   4
  -3 -12   0 27.6011 6.69016   4
   3 -12   0 27.5710 4.34014   3
   3  12   0 19.8047 6.36970   4
  28   0  -1 0.05576 2.31299   1
  27   0  -1 1.34129 2.29408   1
 -27   0   1 8.42519 2.66945   4
 -26   0   1 4.72116 2.65114   4
  26   0  -1 0.48094 2.22982   1
  25   0  -1 36.0005 4.39995   1
 -25   0   1 34.0503 4.76947   4
  24   0  -1 1.02456 2.19417   1
 -24   0   1 3.30304 2.44793   4
 -23   0   1 27.2834 4.12319   4
 -23   0   1 26.1254 3.32327   2
  23   0  -1 23.9942 3.54468   1
 -22   0   1 5.25657 2.31998   4
 -22   0   1 -1.5833 1.41417   2
  22   0  -1 -0.7005 1.76671   1
  21   0  -1 260.020 9.19231   1
 -21   0   1 259.620 10.0580   4
 -21   0   1 255.585 8.26047   2
 -20   0   1 0.88935 1.88586   4
 -20   0   1 1.03188 1.38402   2
  20   0  -1 2.46234 1.69648   1
 -19   0   1 68.0101 4.84415   4
 -19   0   1 66.9830 3.79993   2
  19   0  -1 58.6358 4.12375   1
 -18   0   1 1.19933 2.09451   4
 -18   0   1 0.38640 1.21799   2
  18   0  -1 1.46889 1.56752   1
 -17   0   1 66.8445 3.49067   2
  17   0  -1 65.6082 3.90875   1
 -17   0   1 61.3388 4.50374   4
 -16   0   1 1.75431 1.09755   2
 -16   0   1 0.37835 1.78949   4
  16   0  -1 -1.0385 1.02990   1
  16   0  -1 -0.0775 0.67005   3
 -15   0   1 5.69442 2.19999   4
  15   0  -1 4.12587 0.88235   3
 -15   0   1 4.22013 1.28331   2
  15   0  -1 2.55917 1.26097   1
 -14   0   1 0.52004 0.86224   2
  14   0  -1 0.36713 0.56195   3
  14   0  -1 1.99751 1.15469   1
 -14   0   1 0.51959 1.55786   4
  13   0  -1 7.70642 1.51779   1
 -13   0   1 9.81326 2.13334   4
 -13   0   1 9.49621 1.45254   2
  13   0  -1 8.36901 1.01996   3
 -12   0   1 1.25998 0.77328   2
  12   0  -1 0.95225 0.93509   1
 -12   0   1 0.75780 1.33674   4
  12   0  -1 0.62565 0.49344   3
  11   0  -1 124.327 4.32665   1
 -11   0   1 117.796 4.75400   4
  11   0  -1 120.284 3.30787   3
 -11   0   1 117.020 3.78820   2
 -10   0   1 0.31579 0.56353   2
  10   0  -1 0.62482 0.41334   3
  10   0  -1 0.69349 0.61651   2
  10   0  -1 0.07282 0.65570   1
 -10   0   1 0.97735 1.11196   4
   9   0  -1 718.743 14.7611   1
  -9   0   1 682.756 14.1793   2
   9   0  -1 716.773 13.6848   3
  -9   0   1 692.972 15.3286   4
   9   0  -1 679.997 14.2906   2
   8   0  -1 1.31052 0.58814   2
  -8   0   1 0.31507 0.45420   2
   8   0  -1 -0.2653 0.52791   1
   8   0  -1 0.32705 0.35759   3
  -8   0   1 0.64581 0.95145   4
   7   0  -1 117.192 2.86124   3
  -7   0   1 109.937 3.85799   4
  -7   0   1 112.864 3.13171   2
   7   0  -1 114.218 3.22487   2
   7   0  -1 115.411 3.46165   1
   6   0  -1 -0.3591 0.30321   1
  -6   0   1 0.71109 0.81281   4
   6   0  -1 0.54325 0.32285   3
   6   0  -1 0.54963 0.43046   2
  -6   0   1 -0.5873 0.31164   2
   5   0  -1 249.098 5.56151   1
  -5   0   1 249.326 5.28423   2
  -5   0   1 235.883 5.94940   4
   5   0  -1 246.986 5.01961   3
   5   0  -1 240.832 5.31811   2
  -4   0   1 0.23150 0.26852   2
   4   0  -1 1.53047 0.44763   1
  -4   0   1 0.31013 0.23764   3
  -4   0   1 1.05362 0.64583   4
   4   0  -1 0.66486 0.34014   2
   4   0  -1 0.46050 0.23855   3
   3   0  -1 8.85129 0.46186   3
  -3   0   1 9.08796 0.46039   3
   3   0  -1 9.22025 0.54158   2
  -3   0   1 9.93172 0.83302   4
   3   0  -1 9.36785 0.60414   1
   2   0  -1 0.27574 0.16290   2
  -2   0   1 -0.0265 0.25487   4
   2   0  -1 0.60187 0.18709   1
  -2   0   1 1.18590 0.18175   3
  -1   0   1 284.827 5.77652   3
   1   0  -1 336.000 5.80294   2
   0   0  -1 0.00111 0.02759   1
   0   0   1 -0.0470 0.03415   1
   0   0  -1 0.00566 0.03770   2
   0   0   1 -0.0331 0.02408   3
   1   0   1 151.173 2.99422   3
   3   0   1 7.99294 0.48433   3
  -3   0  -1 8.82315 0.57367   2
  -3   0  -1 9.05968 0.64393   4
  -4   0  -1 0.03309 0.29186   2
  -4   0  -1 0.43330 0.49337   4
   4   0   1 0.19739 0.33589   1
   4   0   1 0.40482 0.26625   3
   5   0   1 241.534 5.00244   3
   5   0   1 238.543 5.38596   1
  -5   0  -1 236.814 5.53643   4
  -5   0  -1 236.859 5.30114   2
  -6   0  -1 0.29928 0.45671   2
  -6   0  -1 0.30544 0.75077   4
   6   0   1 0.73032 0.38512   3
   6   0   1 -0.1580 0.43988   1
   7   0   1 106.198 2.80797   3
   7   0   1 113.666 3.34338   1
  -7   0  -1 105.141 3.14130   2
  -7   0  -1 111.145 3.58476   4
   8   0   1 1.47292 0.51431   3
  -8   0  -1 0.20970 0.77857   4
  -8   0  -1 0.16710 0.51303   2
   8   0   1 -0.3137 0.49728   1
   9   0   1 672.848 14.4613   1
  -9   0  -1 690.504 14.2637   2
  -9   0  -1 683.326 14.8542   4
   9   0   1 715.367 13.6781   3
 -10   0  -1 0.40199 0.94139   4
  10   0   1 0.70159 0.45619   3
 -10   0  -1 1.49351 0.69629   2
  10   0   1 -0.4194 0.57334   1
  11   0   1 121.165 3.39943   3
  11   0   1 112.121 4.06835   1
 -11   0  -1 119.721 3.92096   2
 -11   0  -1 116.360 4.56126   4
 -12   0  -1 0.50850 1.33662   4
 -12   0  -1 0.40838 0.72446   2
  12   0   1 -1.0712 0.69071   1
  12   0   1 -0.5684 0.54596   3
 -13   0  -1 7.27355 1.31766   2
  13   0   1 7.44264 1.41920   1
  13   0   1 8.04683 1.04359   3
 -13   0  -1 8.95630 2.05908   4
 -14   0  -1 0.04818 1.52637   4
  14   0   1 -0.4648 0.88001   1
 -14   0  -1 1.48984 0.96868   2
  14   0   1 -0.3818 0.59379   3
  15   0   1 4.40850 1.36889   1
 -15   0  -1 3.94642 1.75853   4
  15   0   1 3.62411 0.90451   3
 -15   0  -1 3.58795 1.28225   2
  16   0   1 -0.8867 0.67485   3
 -16   0  -1 -0.1906 1.51429   4
 -16   0  -1 -0.4000 1.06331   2
  16   0   1 1.09357 1.22692   1
 -17   0  -1 63.4739 4.29601   4
  17   0   1 65.1222 3.85204   1
 -17   0  -1 59.8316 3.48337   2
  17   0   1 61.8174 3.88536   3
  18   0   1 0.44471 1.38876   1
 -18   0  -1 0.88385 1.79674   4
 -18   0  -1 0.10548 1.26000   2
  19   0   1 66.2111 4.23705   1
 -19   0  -1 59.3691 4.50843   4
 -19   0  -1 63.5625 3.82880   2
 -20   0  -1 -0.2288 1.60605   4
 -20   0  -1 1.03012 1.45489   2
  20   0   1 -0.7884 1.55376   1
  21   0   1 261.842 9.21748   1
 -21   0  -1 262.978 8.57107   2
 -21   0  -1 263.115 9.85729   4
 -22   0  -1 2.31848 2.13624   4
 -22   0  -1 -1.1529 1.66792   2
  22   0   1 2.53453 2.02170   1
  23   0   1 24.9794 3.64852   1
 -23   0  -1 24.6548 3.33754   2
 -23   0  -1 30.1791 4.08554   4
 -24   0  -1 2.71644 2.21483   4
  24   0   1 -1.5204 1.88946   1
 -24   0  -1 -1.8300 1.70667   2
 -25   0  -1 28.9382 4.34281   4
  25   0   1 23.8217 3.78499   1
 -25   0  -1 30.6967 3.88652   2
  26   0   1 -0.1948 2.07168   1
  27   0   1 0.36153 2.60307   1
  28   0   1 2.94158 2.52789   1
  28  -1  -1 0.29232 2.10967   1
  28   1  -1 -0.6950 2.23300   1
  27  -1  -1 1.62793 2.33867   1
 -27   1   1 9.43000 2.74516   4
  27   1  -1 2.40838 2.64043   1
  26  -1  -1 9.47833 3.10667   1
 -26  -1   1 16.4564 3.63444   4
 -26   1   1 15.3088 3.45168   4
  26   1  -1 7.54195 3.07208   1
  25  -1  -1 18.4514 3.35783   1
 -25  -1   1 16.4870 3.22256   2
 -25  -1   1 18.4188 3.89224   4
  25   1  -1 13.7313 3.25617   1
 -25   1   1 16.8731 3.61790   4
 -24  -1   1 3.67531 2.77353   4
  24  -1  -1 0.90916 1.99195   1
 -24  -1   1 -0.3141 1.87075   2
  24   1  -1 -0.7756 1.92565   1
 -24   1   1 4.35320 2.47144   4
  23  -1  -1 10.7278 2.77444   1
 -23  -1   1 11.2819 2.65486   2
 -23  -1   1 17.1930 3.66634   4
  23   1  -1 12.9273 2.90219   1
 -23   1   1 20.0091 3.76108   4
 -22  -1   1 11.0500 2.45880   2
  22  -1  -1 16.8112 2.93878   1
 -22  -1   1 17.6824 3.61430   4
 -22   1   1 12.4722 3.14702   4
  22   1  -1 14.7095 2.97398   1
 -21  -1   1 5.95315 3.00889   4
 -21  -1   1 3.51312 1.91706   2
  21  -1  -1 3.15038 1.92864   1
 -21   1   1 6.03152 2.51760   4
 -21   1   1 1.62562 1.66375   2
  21   1  -1 2.15813 1.95177   1
 -20  -1   1 58.3438 5.06228   4
  20  -1  -1 59.5760 4.17919   1
 -20  -1   1 56.4083 3.84537   2
 -20   1   1 58.4913 3.64530   2
  20   1  -1 59.7241 4.30192   1
 -20   1   1 56.9315 4.88097   4
 -19  -1   1 85.3483 4.35141   2
 -19  -1   1 103.635 6.02414   4
  19  -1  -1 96.8366 4.98080   1
  19   1  -1 87.4365 4.97894   1
 -19   1   1 95.1937 4.37117   2
 -19   1   1 102.178 5.99279   4
 -18  -1   1 33.9705 2.82433   2
  18  -1  -1 33.1049 2.38951   3
  18  -1  -1 30.4170 3.21071   1
 -18  -1   1 34.7306 4.38191   4
  18   1  -1 30.8329 3.30946   1
 -18   1   1 30.5744 2.56088   2
 -18   1   1 30.9821 3.87200   4
  17  -1  -1 3.41798 1.52149   1
 -17  -1   1 4.51027 2.52758   4
  17  -1  -1 2.21017 1.05347   3
 -17  -1   1 3.34300 1.45070   2
 -17   1   1 2.63711 1.25937   2
 -17   1   1 3.98505 1.94633   4
  17   1  -1 2.10119 1.48506   1
  16  -1  -1 41.0034 2.96947   1
  16  -1  -1 37.2016 2.27432   3
 -16  -1   1 38.0177 3.77945   4
 -16  -1   1 41.8105 2.82449   2
 -16   1   1 37.8428 2.59219   2
 -16   1   1 38.6654 3.52585   4
  16   1  -1 39.8389 3.08836   1
  15  -1  -1 10.0441 1.76733   1
  15  -1  -1 7.61388 1.20190   3
 -15  -1   1 10.6780 2.53810   4
 -15  -1   1 10.4385 1.75769   2
 -15   1   1 8.76372 1.52035   2
  15   1  -1 9.25685 1.81245   1
  15   1  -1 10.3803 1.88009   2
 -15   1   1 7.26330 2.08050   4
 -14  -1   1 10.2607 1.69361   2
 -14  -1   1 9.56620 2.33779   4
  14  -1  -1 7.00554 1.51551   1
  14  -1  -1 9.43808 1.30204   3
  14   1  -1 8.28435 1.61845   2
  14   1  -1 6.83947 1.53742   1
 -14   1   1 10.4151 1.54793   2
  14   1  -1 7.58945 0.86009   3
 -14   1   1 6.82456 1.96157   4
  13  -1  -1 53.2399 2.47675   3
  13  -1  -1 61.6632 3.10946   1
 -13  -1   1 58.1750 3.79382   4
 -13  -1   1 59.4643 2.95541   2
  13   1  -1 57.1699 3.04242   2
  13   1  -1 61.8800 3.26120   1
  13   1  -1 59.8064 1.93282   3
 -13   1   1 60.0763 2.69167   2
 -13   1   1 60.6179 3.68993   4
 -12  -1   1 357.480 8.85738   2
  12  -1  -1 375.896 9.18630   1
 -12  -1   1 359.076 10.0389   4
  12  -1  -1 366.697 8.40256   3
  12   1  -1 369.015 9.10421   2
  12   1  -1 359.983 7.39720   3
 -12   1   1 358.824 8.41251   2
  12   1  -1 345.514 9.21279   1
 -12   1   1 362.146 9.95352   4
  11  -1  -1 104.941 3.40100   3
 -11  -1   1 103.571 3.69239   2
  11  -1  -1 108.526 3.91558   1
 -11  -1   1 100.715 4.48058   4
  11   1  -1 107.094 4.03276   1
 -11   1   1 109.290 4.59106   4
 -11   1   1 110.340 3.45796   2
  11   1  -1 102.739 3.81296   2
  11   1  -1 106.413 2.64865   3
  10  -1  -1 4.11999 0.99143   1
  10  -1  -1 6.00416 0.93943   3
 -10  -1   1 6.04188 1.10180   2
 -10  -1   1 6.43164 1.48753   4
  10   1  -1 3.13762 0.99314   2
  10   1  -1 3.21933 0.99595   1
  10   1  -1 4.66722 0.52221   3
 -10   1   1 4.99609 0.90538   2
 -10   1   1 6.89406 1.50468   4
  -9  -1   1 284.761 6.87137   2
   9  -1  -1 275.087 6.46401   3
  -9  -1   1 283.972 7.65055   4
   9  -1  -1 266.252 6.80992   1
   9   1  -1 276.069 6.92360   2
   9   1  -1 279.161 5.55108   3
  -9   1   1 276.081 7.59041   4
  -9   1   1 270.011 6.31766   2
   9   1  -1 273.244 7.02526   1
  -8  -1   1 2.89176 1.08724   4
   8  -1  -1 2.07479 0.68935   1
   8  -1  -1 1.05903 0.54229   3
  -8  -1   1 1.71497 0.66615   2
  -8   1   1 0.81421 0.87313   4
   8   1  -1 0.90807 0.64130   1
  -8   1   1 1.93624 0.60823   2
   8   1  -1 0.55691 0.61317   2
   8   1  -1 1.30903 0.29494   3
  -7  -1   1 1.53349 0.56298   2
  -7  -1   1 0.48708 0.86243   4
   7  -1  -1 1.75597 0.61958   1
   7  -1  -1 0.93493 0.49079   3
   7   1  -1 1.43555 0.57348   1
   7   1  -1 0.61474 0.53259   2
  -7   1   1 1.29312 0.50379   2
  -7   1   1 0.72437 0.77950   4
   7   1  -1 1.48162 0.26235   3
  -6  -1   1 305.173 7.42476   4
   6  -1  -1 299.498 6.72106   3
   6  -1  -1 306.679 6.87139   1
   6   1  -1 319.914 5.80223   3
  -6   1   1 309.458 7.57375   4
   6   1  -1 304.670 6.95808   2
   6   1  -1 311.697 7.06668   1
  -6   1   1 316.524 6.46221   2
   5  -1  -1 10.7236 0.83412   3
  -5  -1   1 11.0861 1.30051   4
   5  -1  -1 12.1490 0.93526   1
   5   1  -1 10.8835 0.92989   2
  -5   1   1 10.7036 1.32500   4
  -5   1   1 10.6059 0.89429   3
  -5   1   1 10.7789 0.75524   2
   5   1  -1 11.2075 0.94151   1
  -4  -1   1 573.069 11.8605   4
   4  -1  -1 587.852 11.4191   3
   4  -1  -1 572.124 11.3221   1
  -4   1   1 573.352 11.9930   4
   4   1  -1 574.880 11.5250   2
  -4   1   1 577.277 11.4304   3
  -4   1   1 593.735 10.9832   2
   4   1  -1 570.755 11.4872   1
   3  -1  -1 864.935 16.3280   3
  -3  -1   1 849.165 16.6682   4
   3  -1  -1 867.845 16.1747   1
  -3   1   1 880.675 15.8525   2
   3   1  -1 835.321 16.3924   2
  -3   1   1 860.315 16.3296   3
  -3   1   1 854.117 16.7752   4
   3   1  -1 842.395 16.2771   1
   2  -1  -1 199.117 4.31328   3
  -2  -1   1 201.660 4.58022   4
  -2  -1   1 195.424 3.78846   3
   2  -1  -1 198.350 4.11817   1
   2   1  -1 196.175 4.38048   2
  -2   1   1 199.388 3.90104   2
   2   1  -1 199.865 4.18161   1
  -2   1   1 198.883 4.60079   4
  -2   1   1 192.618 4.29334   3
   1  -1  -1 4440.63 80.1387   1
  -1  -1   1 4293.27 80.2277   4
  -1  -1   1 4334.07 78.8381   3
  -1   1   1 4358.84 78.7986   2
   1   1  -1 4252.24 79.0193   2
   1   1  -1 4323.18 80.5209   4
   1   1  -1 4328.12 79.0574   1
  -1   1   1 4164.02 79.7038   4
  -1   1   1 4203.58 79.8501   3
   0  -1   1 0.01228 0.16288   3
   0   1  -1 0.06310 0.09016   1
   0   1  -1 -0.2308 0.22034   4
   0   1   1 0.01194 0.17393   3
   0   1   1 -0.1042 0.17359   2
   0   1   1 -0.1239 0.13692   1
   0   1  -1 0.35927 0.25056   2
   1  -1   1 4296.38 78.6494   3
  -1   1  -1 4098.03 78.7614   2
  -1   1  -1 4415.42 81.8685   4
   1   1   1 4306.47 80.7002   4
   1   1   1 4194.94 78.2686   2
   1   1   1 4202.18 78.6455   3
   1   1   1 4354.24 79.5963   1
  -2  -1  -1 194.076 4.26087   4
   2  -1   1 193.349 4.23037   3
   2  -1   1 191.831 3.81317   1
   2   1   1 190.408 4.25859   2
  -2   1  -1 198.553 4.47333   4
   2   1   1 201.203 3.94444   3
   2   1   1 198.645 4.33048   4
  -2   1  -1 196.708 4.19779   2
   2   1   1 193.670 4.20084   1
   3  -1   1 845.042 15.7639   1
  -3  -1  -1 816.321 16.1464   2
  -3  -1  -1 854.679 16.1869   4
   3  -1   1 846.347 16.1129   3
   3   1   1 853.674 15.6325   3
  -3   1  -1 844.303 16.4027   4
   3   1   1 852.791 16.1490   1
   3   1   1 833.783 16.2063   2
  -3   1  -1 866.934 16.0429   2
   4  -1   1 572.941 11.5938   3
  -4  -1  -1 586.744 11.7424   4
  -4  -1  -1 591.073 11.7556   2
   4  -1   1 579.666 11.3685   1
   4   1   1 579.624 11.7705   2
  -4   1  -1 593.786 11.5368   2
  -4   1  -1 577.091 11.9622   4
   4   1   1 602.139 11.0464   3
   4   1   1 621.689 11.8508   1
  -5  -1  -1 11.3382 1.13469   4
  -5  -1  -1 11.2939 0.93821   2
   5  -1   1 12.2367 0.82586   1
   5  -1   1 11.3283 0.89827   3
   5   1   1 12.2796 0.98038   1
  -5   1  -1 12.9343 0.99408   2
   5   1   1 13.3834 0.62883   3
   5   1   1 10.4962 0.95346   2
  -5   1  -1 10.0126 1.08197   4
  -6  -1  -1 313.257 7.09500   2
   6  -1   1 312.800 6.85925   3
  -6  -1  -1 305.815 7.18562   4
   6  -1   1 308.145 6.82388   1
   6   1   1 307.776 7.15852   2
   6   1   1 322.694 7.17236   1
  -6   1  -1 308.190 6.80156   2
   6   1   1 321.386 6.22310   3
  -6   1  -1 322.028 7.47362   4
   7  -1   1 1.52096 0.52816   3
  -7  -1  -1 1.33421 0.57436   2
  -7  -1  -1 1.85067 0.87490   4
   7  -1   1 1.62964 0.56028   1
   7   1   1 1.09508 0.63370   2
   7   1   1 1.94083 0.39246   3
   7   1   1 1.74837 0.67175   1
  -7   1  -1 1.94799 0.63195   2
  -7   1  -1 1.56814 0.74974   4
  -8  -1  -1 1.44284 0.68877   2
   8  -1   1 1.09126 0.59802   1
  -8  -1  -1 1.90005 0.97259   4
   8  -1   1 1.53341 0.54191   3
   8   1   1 1.04129 0.69330   2
   8   1   1 1.97340 0.66815   1
   8   1   1 1.79466 0.40332   3
  -8   1  -1 4.09586 0.99724   4
  -8   1  -1 1.42268 0.63852   2
   9  -1   1 272.619 6.47196   3
  -9  -1  -1 279.126 6.88088   2
   9  -1   1 288.487 6.83772   1
  -9  -1  -1 277.439 7.28361   4
   9   1   1 272.685 5.77599   3
  -9   1  -1 275.520 6.56544   2
  -9   1  -1 270.756 7.32889   4
   9   1   1 275.887 7.03155   1
   9   1   1 266.280 6.93887   2
 -10  -1  -1 4.81750 1.32647   4
 -10  -1  -1 3.13321 0.87918   2
  10  -1   1 4.80831 0.85169   3
  10  -1   1 5.19741 1.02959   1
  10   1   1 3.64509 1.03162   1
 -10   1  -1 3.74172 0.90154   2
  10   1   1 4.70828 1.08290   2
  10   1   1 4.86192 0.66868   3
 -10   1  -1 6.75443 1.44255   4
 -11  -1  -1 100.581 3.76994   2
  11  -1   1 107.454 3.83742   1
 -11  -1  -1 109.625 4.45868   4
  11  -1   1 104.138 3.45156   3
 -11   1  -1 107.614 3.64514   2
 -11   1  -1 113.124 4.42274   4
  11   1   1 107.676 2.89268   3
  11   1   1 110.812 4.08100   1
  11   1   1 104.827 3.94954   2
 -12  -1  -1 357.337 9.68331   4
 -12  -1  -1 381.018 9.18466   2
  12  -1   1 366.697 8.49872   3
  12  -1   1 360.170 9.08423   1
 -12   1  -1 368.398 8.77099   2
  12   1   1 367.194 9.28594   2
  12   1   1 360.670 7.71804   3
  12   1   1 367.752 9.38376   1
 -12   1  -1 368.061 9.83033   4
 -13  -1  -1 53.6030 2.92441   2
  13  -1   1 57.7873 2.97928   1
 -13  -1  -1 59.2444 3.71623   4
  13  -1   1 61.0418 2.61079   3
 -13   1  -1 56.9033 2.82165   2
 -13   1  -1 52.9023 3.45514   4
  13   1   1 59.2816 2.11379   3
  13   1   1 57.2614 3.13589   1
  14  -1   1 6.84535 1.51710   1
 -14  -1  -1 11.2715 1.73148   2
  14  -1   1 8.49224 1.29264   3
 -14  -1  -1 10.4029 2.31101   4
 -14   1  -1 7.66328 1.42817   2
  14   1   1 6.33311 1.51487   1
  14   1   1 8.33287 1.02721   3
 -14   1  -1 12.5756 2.27680   4
 -15  -1  -1 11.5758 1.83882   2
  15  -1   1 12.1658 1.85072   1
  15  -1   1 8.58643 1.34292   3
 -15  -1  -1 12.9041 2.58652   4
 -15   1  -1 11.4825 1.75829   2
  15   1   1 11.9844 1.31065   3
 -15   1  -1 11.7943 2.21333   4
  15   1   1 10.1972 1.82824   1
  16  -1   1 35.1985 2.75748   1
  16  -1   1 37.1017 2.35528   3
 -16  -1  -1 42.5156 3.84364   4
 -16  -1  -1 33.8973 2.62653   2
 -16   1  -1 35.1520 2.62269   2
  16   1   1 38.4266 2.99822   1
 -16   1  -1 38.5105 3.44916   4
  17  -1   1 3.35525 1.17055   3
 -17  -1  -1 4.94407 1.66439   2
 -17  -1  -1 3.81200 2.08084   4
  17  -1   1 3.30077 1.52922   1
 -17   1  -1 2.50173 1.34666   2
 -17   1  -1 1.24758 1.54227   4
  17   1   1 2.98617 1.64166   1
  18  -1   1 27.2318 2.33329   3
 -18  -1  -1 33.6154 2.85016   2
 -18  -1  -1 31.6995 3.54912   4
  18  -1   1 32.8870 2.98805   1
  18   1   1 32.6369 3.42249   1
 -18   1  -1 34.7839 3.39133   4
 -18   1  -1 35.1313 2.87593   2
 -19  -1  -1 105.725 4.99634   2
  19  -1   1 93.6313 4.89431   1
 -19  -1  -1 97.4088 5.76766   4
  19   1   1 101.606 5.23652   1
 -19   1  -1 100.078 4.65224   2
 -19   1  -1 90.3354 5.31839   4
 -20  -1  -1 65.8956 5.03629   4
  20  -1   1 51.8923 3.94224   1
 -20  -1  -1 52.0883 3.70401   2
  20   1   1 55.6648 4.02905   1
 -20   1  -1 73.5884 5.03474   4
 -20   1  -1 52.9999 3.65601   2
  21  -1   1 1.77718 1.80308   1
 -21  -1  -1 2.52811 1.98292   2
 -21  -1  -1 0.43742 1.97005   4
 -21   1  -1 7.14289 2.48329   4
 -21   1  -1 0.79159 1.66884   2
  21   1   1 -0.5561 1.66869   1
 -22  -1  -1 17.1240 3.39520   4
  22  -1   1 11.9958 2.73055   1
 -22  -1  -1 13.5047 2.61525   2
  22   1   1 16.1405 3.09743   1
 -22   1  -1 22.9004 3.63210   4
 -22   1  -1 11.6833 2.50046   2
  23  -1   1 11.4663 2.62547   1
 -23  -1  -1 11.8455 2.87874   2
 -23  -1  -1 18.2677 3.49790   4
  23   1   1 8.83476 2.71089   1
 -23   1  -1 9.22220 2.40920   2
 -23   1  -1 20.3248 3.46223   4
 -24  -1  -1 0.88059 1.95912   2
 -24  -1  -1 3.03519 2.12060   4
  24  -1   1 -1.0373 2.00647   1
  24   1   1 0.69028 2.19361   1
 -24   1  -1 4.18450 2.05892   4
  25  -1   1 15.4583 3.14810   1
 -25  -1  -1 11.3488 3.04883   2
 -25   1  -1 21.6037 3.67848   4
  25   1   1 12.5269 3.17412   1
  26  -1   1 10.7665 3.04855   1
 -26  -1  -1 8.60843 2.71801   2
  26   1   1 9.89725 3.06715   1
 -27  -1  -1 1.89600 3.59404   2
  27  -1   1 0.21162 2.18845   1
  27   1   1 5.47413 2.73086   1
  28  -1   1 -1.7084 2.26510   1
  28   1   1 0.83091 2.28885   1
  28  -2  -1 3.02498 2.41457   1
  28   2  -1 -0.3137 2.61520   1
  27  -2  -1 -1.2691 1.92921   1
  27   2  -1 1.49569 2.42020   1
 -26  -2   1 1.11802 2.41930   2
  26  -2  -1 3.72209 2.33777   1
 -26  -2   1 6.17772 3.50798   4
  26   2  -1 3.11412 2.57083   1
 -25  -2   1 20.8750 3.41498   2
  25  -2  -1 20.4919 3.52163   1
 -25  -2   1 29.4513 5.13351   4
  25   2  -1 18.1887 3.71051   1
 -25   2   1 29.6905 4.43780   4
 -24  -2   1 54.5377 5.73243   4
 -24  -2   1 41.3089 4.40746   2
  24  -2  -1 55.6935 4.84688   1
 -24   2   1 59.4859 5.23228   4
  24   2  -1 46.2065 5.01577   1
 -23  -2   1 30.7498 3.84759   2
  23  -2  -1 27.8152 3.65170   1
 -23  -2   1 25.0114 4.59263   4
 -23   2   1 28.1621 4.21549   4
  23   2  -1 25.3485 3.75941   1
 -22  -2   1 45.8512 5.52811   4
  22  -2  -1 37.8801 3.97717   1
 -22  -2   1 44.6845 4.42189   2
  22   2  -1 41.5583 4.48990   1
 -22   2   1 44.9810 4.50475   4
  21  -2  -1 74.6334 4.70446   1
 -21  -2   1 76.4821 5.93901   4
 -21  -2   1 70.2130 4.57717   2
 -21   2   1 88.9038 5.97942   4
  21   2  -1 76.4034 5.01315   1
  20  -2  -1 15.0107 2.59453   1
 -20  -2   1 15.4984 3.62697   4
 -20  -2   1 9.46664 2.37268   2
 -20   2   1 8.13996 2.48720   4
  20   2  -1 5.67154 2.13914   1
  19  -2  -1 29.4181 2.70537   3
 -19  -2   1 36.6419 4.63417   4
  19  -2  -1 30.0860 3.32840   1
 -19  -2   1 33.9681 3.21391   2
  19   2  -1 29.2688 3.32889   1
  19   2  -1 30.9556 3.46300   2
 -19   2   1 38.2001 3.85667   4
 -19   2   1 29.5156 2.89823   2
 -18  -2   1 0.83132 1.40723   2
 -18  -2   1 -2.9475 2.07287   4
  18  -2  -1 1.79775 1.46261   1
  18  -2  -1 1.04445 1.09728   3
 -18   2   1 0.84498 1.24476   2
  18   2  -1 0.47497 1.48640   1
  18   2  -1 0.98376 1.56210   2
 -18   2   1 1.45323 1.94041   4
 -17  -2   1 50.4760 4.87182   4
 -17  -2   1 48.6339 3.35815   2
  17  -2  -1 44.8552 2.85770   3
  17  -2  -1 54.8695 3.47907   1
  17   2  -1 49.1035 3.60878   1
  17   2  -1 43.6168 3.34439   2
 -17   2   1 42.4215 2.76504   2
 -17   2   1 49.2715 4.02217   4
  16  -2  -1 233.595 7.25417   1
 -16  -2   1 219.571 8.32419   4
 -16  -2   1 224.313 7.16044   2
  16  -2  -1 220.269 6.53713   3
  16   2  -1 204.554 7.13087   2
 -16   2   1 211.977 8.13399   4
 -16   2   1 214.895 6.37214   2
  16   2  -1 223.615 7.52959   1
  15  -2  -1 35.9421 2.67989   1
  15  -2  -1 42.3448 2.62436   3
 -15  -2   1 38.5499 2.82693   2
 -15  -2   1 42.0030 3.81709   4
  15   2  -1 42.4180 3.07509   1
 -15   2   1 40.9967 2.55187   2
  15   2  -1 40.1693 3.04818   2
 -15   2   1 41.2673 3.49158   4
 -14  -2   1 112.761 4.57903   2
  14  -2  -1 112.665 4.22796   3
 -14  -2   1 121.824 5.62124   4
  14  -2  -1 116.772 4.53934   1
 -14   2   1 112.702 5.37252   4
  14   2  -1 104.802 4.64753   2
  14   2  -1 118.096 4.85658   1
 -14   2   1 117.620 4.03297   2
 -13  -2   1 107.269 5.26607   4
  13  -2  -1 110.403 4.04944   3
  13  -2  -1 105.591 4.17168   1
 -13  -2   1 108.926 4.34518   2
 -13   2   1 114.694 3.85168   2
  13   2  -1 114.907 4.61164   1
  13   2  -1 105.379 4.41026   2
 -13   2   1 113.653 5.17766   4
 -12  -2   1 64.2388 3.18476   2
  12  -2  -1 59.0752 2.98468   1
  12  -2  -1 60.8331 2.86163   3
 -12  -2   1 65.5615 3.94948   4
 -12   2   1 61.2576 2.60755   2
 -12   2   1 57.1746 3.57041   4
  12   2  -1 62.5284 3.20434   1
  12   2  -1 64.4633 3.28498   2
 -11  -2   1 44.0297 3.16283   4
 -11  -2   1 41.4917 2.43194   2
  11  -2  -1 39.9729 2.27703   1
  11  -2  -1 37.4058 2.28048   3
  11   2  -1 37.3068 2.41357   1
 -11   2   1 39.9162 2.03662   2
  11   2  -1 43.2543 2.51963   2
 -11   2   1 39.3447 2.85913   4
 -10  -2   1 1.34690 1.20626   4
  10  -2  -1 -1.1735 0.60223   3
  10  -2  -1 0.45367 0.76223   1
 -10  -2   1 0.63152 0.72176   2
  10   2  -1 0.91307 0.68738   1
 -10   2   1 0.45512 0.94954   4
 -10   2   1 1.24698 0.68791   2
  10   2  -1 0.69995 0.87015   2
  -9  -2   1 114.605 3.87219   2
   9  -2  -1 108.879 3.63506   3
   9  -2  -1 107.187 3.58737   1
  -9  -2   1 110.558 4.31786   4
  -9   2   1 99.5954 4.24267   4
   9   2  -1 104.079 3.79670   2
  -9   2   1 109.218 3.22596   2
   9   2  -1 108.802 3.83798   1
   8  -2  -1 18.5662 1.51747   3
  -8  -2   1 21.8608 1.94913   4
   8  -2  -1 20.7154 1.40064   1
  -8   2   1 19.4309 1.86168   4
  -8   2   1 20.7440 1.27807   2
   8   2  -1 20.3244 1.55884   1
   8   2  -1 22.0509 1.68834   2
   7  -2  -1 175.280 4.49409   1
   7  -2  -1 164.352 4.65040   3
  -7  -2   1 166.169 5.19530   4
   7   2  -1 180.988 4.91542   1
   7   2  -1 169.775 4.88488   2
  -7   2   1 166.643 5.34849   4
  -7   2   1 174.953 4.18707   2
  -6  -2   1 0.99344 0.77704   4
   6  -2  -1 0.81421 0.50948   1
   6  -2  -1 -0.0283 0.54962   3
  -6   2   1 0.67591 0.45230   2
  -6   2   1 0.63242 0.56387   3
  -6   2   1 0.45018 0.70913   4
   6   2  -1 0.38215 0.68179   2
   6   2  -1 0.81932 0.59397   1
   5  -2  -1 287.067 6.44179   1
  -5  -2   1 299.901 5.69599   3
  -5  -2   1 297.364 7.34619   4
   5  -2  -1 293.637 6.89111   3
   5   2  -1 302.573 7.07064   2
  -5   2   1 313.016 7.61677   4
  -5   2   1 310.954 6.33256   2
   5   2  -1 294.514 6.78554   1
  -5   2   1 295.959 6.96192   3
  -4  -2   1 577.358 12.2094   4
   4  -2  -1 556.185 11.6868   3
   4  -2  -1 559.766 11.2020   1
  -4  -2   1 575.921 10.6918   3
   4   2  -1 574.237 11.8759   2
  -4   2   1 575.722 11.1130   2
  -4   2   1 557.866 11.7359   3
  -4   2   1 559.916 12.3223   4
   4   2  -1 581.776 11.5188   1
   3  -2  -1 9491.07 176.005   1
   3  -2  -1 9402.03 175.572   3
  -3  -2   1 9883.98 183.132   4
  -3  -2   1 9495.64 174.247   3
  -3   2   1 9220.53 174.889   3
   3   2  -1 9999.99 183.064   4
  -3   2   1 9618.67 175.794   2
   3   2  -1 9657.57 176.748   1
   3   2  -1 9098.56 173.685   2
  -3   2   1 9608.57 181.743   4
  -2  -2   1 393.671 7.92542   3
   2  -2  -1 394.577 8.47189   3
  -2  -2   1 403.710 8.96178   4
   2  -2  -1 401.985 7.95837   1
   2   2  -1 408.666 8.63464   2
  -2   2   1 404.650 8.49541   3
   2   2  -1 397.250 8.02324   1
  -2   2   1 404.813 8.10176   2
   2   2  -1 418.116 9.06078   4
  -2   2   1 393.923 8.94430   4
  -1  -2   1 961.095 18.8136   4
   1  -2  -1 904.728 18.1919   3
   1  -2  -1 954.044 17.7539   1
  -1  -2   1 946.490 17.9194   3
  -1   2   1 934.326 17.9910   2
   1   2  -1 970.410 18.4525   2
   1   2  -1 951.351 17.6694   1
  -1   2   1 954.956 17.7858   1
  -1   2   1 953.862 18.7797   4
  -1   2   1 954.942 18.2635   3
   0  -2  -1 1978.74 37.1937   3
   0  -2   1 1985.56 37.0921   3
   0   2  -1 2004.09 36.5060   1
   0   2   1 2035.89 37.7952   4
   0   2  -1 2037.13 37.9198   4
   0   2   1 1983.59 37.1885   3
   0   2   1 1998.81 37.1475   2
   0   2   1 2035.54 36.8726   1
   0   2  -1 2007.45 37.3985   2
   1  -2   1 972.555 17.4290   1
   1  -2   1 946.941 18.2655   3
   1   2   1 954.197 18.7498   4
  -1   2  -1 990.722 17.4533   1
   1   2   1 939.737 18.2689   2
  -1   2  -1 952.046 18.3741   2
  -1   2  -1 944.644 18.9074   4
   1   2   1 930.478 18.1062   3
   1   2   1 949.391 18.0015   1
   2  -2   1 398.634 7.45035   1
   2  -2   1 389.979 8.30938   3
  -2  -2  -1 400.373 8.65675   4
   2   2   1 398.891 8.69425   4
   2   2   1 388.486 8.34280   2
   2   2   1 400.448 7.99152   3
  -2   2  -1 396.690 8.28224   2
   2   2   1 402.339 8.11506   1
  -2   2  -1 390.889 8.84377   4
   3  -2   1 9375.55 174.976   3
  -3  -2  -1 9285.95 177.653   4
   3  -2   1 9417.32 172.786   1
  -3   2  -1 9071.00 175.505   2
   3   2   1 9645.03 176.964   2
   3   2   1 9666.21 176.718   1
   3   2   1 9766.97 174.233   3
  -3   2  -1 9835.50 180.762   4
   3   2   1 9409.69 176.384   4
   4  -2   1 562.852 11.6280   3
  -4  -2  -1 575.751 11.8783   4
   4  -2   1 568.503 10.8747   1
  -4   2  -1 583.506 11.4278   2
   4   2   1 555.053 10.8467   3
   4   2   1 556.232 11.7155   2
   4   2   1 557.231 11.9047   4
   4   2   1 560.424 11.5109   1
  -4   2  -1 566.184 12.1750   4
  -5  -2  -1 307.393 7.19293   4
   5  -2   1 301.216 6.31575   1
   5  -2   1 302.855 6.95470   3
   5   2   1 307.060 6.06049   3
  -5   2  -1 300.074 6.68160   2
  -5   2  -1 296.022 7.44598   4
   5   2   1 299.576 6.89396   1
   5   2   1 294.145 7.03568   2
  -6  -2  -1 0.64700 0.69082   4
   6  -2   1 0.35616 0.57299   3
   6  -2   1 0.69540 0.44599   1
   6   2   1 1.09193 0.62446   1
  -6   2  -1 2.07067 0.65786   2
  -6   2  -1 0.67608 0.68122   4
   6   2   1 0.79126 0.66795   2
   6   2   1 1.16341 0.29089   3
   7  -2   1 171.355 4.35405   1
  -7  -2  -1 171.871 5.01344   4
   7  -2   1 173.768 4.75896   3
  -7  -2  -1 175.258 4.88711   2
   7   2   1 177.025 4.98799   2
  -7   2  -1 163.553 5.19967   4
   7   2   1 183.373 4.99385   1
   7   2   1 175.724 3.70022   3
  -7   2  -1 169.368 4.50112   2
  -8  -2  -1 24.0567 1.73155   2
  -8  -2  -1 20.8430 1.85487   4
   8  -2   1 20.3766 1.35453   1
   8  -2   1 16.3407 1.37404   3
   8   2   1 21.7730 0.86873   3
   8   2   1 19.9608 1.56681   1
  -8   2  -1 24.3433 1.51385   2
   8   2   1 20.9448 1.70672   2
  -8   2  -1 20.3129 1.79601   4
  -9  -2  -1 105.843 3.81849   2
   9  -2   1 109.734 3.49006   1
  -9  -2  -1 110.608 4.15118   4
   9  -2   1 107.005 3.65378   3
   9   2   1 100.573 3.83179   2
  -9   2  -1 114.035 3.54308   2
   9   2   1 106.240 3.83683   1
   9   2   1 111.815 2.56098   3
  -9   2  -1 107.428 4.22600   4
 -10  -2  -1 0.85815 1.14907   4
  10  -2   1 0.25350 0.70181   3
 -10  -2  -1 1.92950 0.91285   2
  10  -2   1 1.17007 0.75024   1
  10   2   1 0.35996 0.31118   3
  10   2   1 0.47115 0.85593   2
 -10   2  -1 1.44136 0.80965   2
  10   2   1 -0.0779 0.70844   1
 -10   2  -1 0.68175 0.83550   4
  11  -2   1 39.5643 2.16387   1
  11  -2   1 39.2629 2.25045   3
 -11  -2  -1 38.8978 2.85343   4
 -11  -2  -1 38.9007 2.43321   2
 -11   2  -1 40.8218 2.22571   2
  11   2   1 39.8289 2.47811   1
 -11   2  -1 41.6230 2.88177   4
  11   2   1 40.8894 2.61449   2
  11   2   1 38.4710 1.32854   3
 -12  -2  -1 54.6567 2.99127   2
  12  -2   1 54.0065 2.70567   3
 -12  -2  -1 55.7358 3.36739   4
  12  -2   1 57.7742 2.82409   1
  12   2   1 58.1445 3.10602   1
 -12   2  -1 57.3607 3.38380   4
  12   2   1 57.9354 1.72705   3
  12   2   1 55.0389 3.05677   2
 -12   2  -1 60.3265 2.78519   2
  13  -2   1 114.660 4.08557   3
  13  -2   1 112.428 4.16566   1
 -13  -2  -1 104.568 4.81698   4
 -13  -2  -1 108.525 4.38576   2
  13   2   1 114.242 4.57922   1
 -13   2  -1 107.318 3.99963   2
  13   2   1 105.168 2.85966   3
  13   2   1 103.473 4.41317   2
 -13   2  -1 108.724 4.89398   4
 -14  -2  -1 118.980 4.77988   2
  14  -2   1 116.262 4.30515   3
 -14  -2  -1 113.704 5.25574   4
  14  -2   1 117.220 4.48795   1
 -14   2  -1 122.843 4.37236   2
  14   2   1 121.071 4.91975   1
 -14   2  -1 115.965 5.24265   4
  14   2   1 116.487 4.88756   2
  15  -2   1 38.5828 2.55703   3
 -15  -2  -1 40.7153 2.99805   2
  15  -2   1 43.9254 2.81697   1
 -15  -2  -1 39.0014 3.77690   4
 -15   2  -1 43.1216 2.71923   2
 -15   2  -1 36.3768 3.30099   4
  15   2   1 42.1884 3.18163   2
  15   2   1 43.1693 3.11588   1
  16  -2   1 211.842 6.89223   1
 -16  -2  -1 221.360 7.20178   2
 -16  -2  -1 214.419 7.93524   4
  16  -2   1 229.033 6.64148   3
 -16   2  -1 203.552 6.51288   2
  16   2   1 213.862 7.38243   1
 -16   2  -1 208.110 7.87854   4
  16   2   1 226.843 7.50144   2
  17  -2   1 45.5357 3.29600   1
  17  -2   1 47.1934 2.91751   3
 -17  -2  -1 45.4581 4.38575   4
 -17  -2  -1 42.0130 3.17880   2
 -17   2  -1 43.7122 3.65626   4
 -17   2  -1 41.7789 2.91514   2
  17   2   1 50.8121 3.61561   1
  17   2   1 47.4853 3.51741   2
  18  -2   1 1.18291 1.22630   3
 -18  -2  -1 0.75891 1.49652   2
  18  -2   1 2.45827 1.34598   1
 -18  -2  -1 -1.0098 2.18034   4
 -18   2  -1 0.79048 1.44864   4
  18   2   1 2.86924 1.73618   1
 -18   2  -1 1.89816 1.40447   2
  19  -2   1 35.5640 2.93052   3
  19  -2   1 34.7864 3.15119   1
 -19  -2  -1 34.5735 4.25034   4
 -19  -2  -1 38.4205 3.83897   2
 -19   2  -1 29.9490 3.83002   4
  19   2   1 29.9308 3.50149   1
 -19   2  -1 33.9169 2.91864   2
 -20  -2  -1 12.2893 3.16853   4
  20  -2   1 9.72536 2.28134   1
  20  -2   1 10.0447 1.98073   3
 -20  -2  -1 9.71998 2.35529   2
 -20   2  -1 9.14645 2.13452   2
 -20   2  -1 13.1160 2.79984   4
  20   2   1 10.8813 2.54270   1
  21  -2   1 78.2985 4.86984   1
 -21  -2  -1 70.8427 4.67363   2
 -21  -2  -1 71.7131 5.42767   4
  21   2   1 70.8442 4.89742   1
 -21   2  -1 81.9019 5.48825   4
 -21   2  -1 68.6665 4.24784   2
  22  -2   1 42.5750 3.84248   1
 -22  -2  -1 50.2964 4.74953   2
 -22  -2  -1 42.2964 5.11116   4
 -22   2  -1 44.1329 4.21870   4
  22   2   1 44.3788 4.66830   1
 -23  -2  -1 24.3372 4.07708   4
 -23  -2  -1 25.4849 3.60777   2
  23  -2   1 20.1241 3.22662   1
  23   2   1 22.5013 3.61523   1
 -23   2  -1 28.4781 3.99679   4
  24  -2   1 57.1248 4.79082   1
 -24  -2  -1 48.4408 4.58836   2
  24   2   1 51.2104 5.19635   1
 -24   2  -1 49.2481 4.81000   4
 -25  -2  -1 25.8187 4.10175   2
  25  -2   1 23.6176 3.61697   1
  25   2   1 23.0825 3.82458   1
 -25   2  -1 30.0905 4.36411   4
 -26  -2  -1 -1.8637 2.20993   2
  26  -2   1 1.52618 2.10812   1
  26   2   1 8.06288 3.03914   1
 -26   2  -1 9.82768 2.85340   4
  27  -2   1 0.48209 2.25113   1
 -27  -2  -1 -3.3320 2.32881   2
  27   2   1 2.83898 2.58435   1
 -28  -2  -1 -1.2492 2.52807   2
  28  -2   1 1.85563 2.51837   1
  28   2   1 -2.7158 2.33190   1
 -28  -3   1 11.5648 3.45637   2
  28  -3  -1 15.2192 3.66739   1
 -28   3   1 24.9717 4.30914   4
 -27  -3   1 18.2406 3.85707   2
  27  -3  -1 15.2806 3.26962   1
  27   3  -1 21.3885 4.14039   1
 -27   3   1 28.1132 4.47529   4
 -26  -3   1 17.8890 3.78944   2
  26  -3  -1 12.5625 3.09502   1
 -26   3   1 18.5505 3.80751   4
  26   3  -1 12.1274 3.30059   1
 -25  -3   1 -1.9208 3.69598   4
 -25  -3   1 0.43128 2.27996   2
  25  -3  -1 3.11456 2.23859   1
  25   3  -1 1.69452 2.49049   1
 -25   3   1 4.73151 2.61558   4
 -24  -3   1 -1.0855 2.13409   2
  24  -3  -1 1.42258 2.18082   1
 -24  -3   1 -1.3487 3.63546   4
  24   3  -1 2.15772 2.42062   1
 -24   3   1 3.02739 2.24572   4
 -23  -3   1 5.64744 3.95431   4
  23  -3  -1 6.98550 2.34355   1
 -23  -3   1 5.31444 2.50252   2
  23   3  -1 8.04979 2.74949   1
 -23   3   1 7.20591 2.65188   4
  22  -3  -1 40.9018 4.07461   1
 -22  -3   1 35.8861 5.37541   4
 -22  -3   1 38.7765 4.18634   2
 -22   3   1 43.7282 4.81083   4
  22   3  -1 30.7579 4.08473   1
  21  -3  -1 48.3162 3.59448   3
 -21  -3   1 38.7849 3.64492   2
 -21  -3   1 37.9502 5.39079   4
  21  -3  -1 38.6053 3.52780   1
 -21   3   1 46.2640 4.62071   4
  21   3  -1 36.8930 4.20713   2
  21   3  -1 45.1962 4.58764   1
 -20  -3   1 6.83899 2.18281   2
  20  -3  -1 7.37111 2.03546   1
 -20  -3   1 5.45478 3.61954   4
  20  -3  -1 5.66844 1.92927   3
 -20   3   1 8.10965 2.58662   4
  20   3  -1 6.06649 2.20916   1
  20   3  -1 8.51261 2.61067   2
 -19  -3   1 25.0500 4.11280   4
 -19  -3   1 22.4354 3.03776   2
  19  -3  -1 14.8273 2.26820   3
  19  -3  -1 17.2990 2.59275   1
  19   3  -1 13.6920 2.71913   2
 -19   3   1 24.1582 3.74125   4
  19   3  -1 21.8129 3.13849   1
  18  -3  -1 108.012 4.75199   3
 -18  -3   1 102.674 6.26465   4
 -18  -3   1 100.777 5.01884   2
  18  -3  -1 105.773 4.97512   1
 -18   3   1 99.3964 5.89091   4
  18   3  -1 97.8230 5.21586   1
  18   3  -1 99.1113 5.23172   2
 -17  -3   1 0.19138 2.31091   4
  17  -3  -1 -0.5143 1.29199   1
  17  -3  -1 -1.4293 1.09820   3
 -17  -3   1 3.21802 1.67530   2
 -17   3   1 0.05878 1.73273   2
  17   3  -1 -1.4060 1.29375   2
 -17   3   1 1.38236 1.72602   4
  17   3  -1 -1.2833 1.29532   1
 -16  -3   1 72.8820 5.34050   4
 -16  -3   1 69.9044 4.16541   2
  16  -3  -1 66.1804 3.66917   1
  16  -3  -1 64.8413 3.64742   3
 -16   3   1 66.9654 4.63137   4
  16   3  -1 64.7745 4.21970   2
 -16   3   1 71.0664 3.32995   2
  16   3  -1 70.3338 4.14293   1
  15  -3  -1 130.050 5.02908   1
 -15  -3   1 144.727 6.46403   4
 -15  -3   1 125.571 5.39200   2
  15  -3  -1 123.620 4.95715   3
 -15   3   1 127.294 4.47947   2
 -15   3   1 120.363 6.00232   4
  15   3  -1 132.427 5.50552   1
  15   3  -1 132.503 5.63686   2
  14  -3  -1 3.04186 1.26581   1
  14  -3  -1 4.20130 1.39558   3
 -14  -3   1 2.75399 2.00645   4
 -14  -3   1 3.27316 1.36253   2
 -14   3   1 3.76999 1.70717   4
  14   3  -1 -0.0408 1.12873   1
  14   3  -1 3.46259 1.50195   2
 -14   3   1 1.84175 1.06475   2
  13  -3  -1 7.59796 1.41821   1
 -13  -3   1 6.30769 1.62329   2
 -13  -3   1 8.79531 2.21176   4
  13  -3  -1 6.72570 1.43295   3
 -13   3   1 7.29897 1.95070   4
  13   3  -1 7.37990 1.83556   2
  13   3  -1 6.93163 1.63680   1
 -13   3   1 5.04672 1.19572   2
 -12  -3   1 0.49030 0.94339   2
 -12  -3   1 1.15679 1.64635   4
  12  -3  -1 -0.8109 0.81896   1
  12  -3  -1 0.14940 0.88935   3
  12   3  -1 0.21817 0.99127   2
 -12   3   1 -1.3567 0.98091   4
 -12   3   1 0.56993 0.84261   2
  12   3  -1 0.45066 0.98313   1
  11  -3  -1 127.686 4.54209   3
 -11  -3   1 123.184 4.69138   2
  11  -3  -1 132.991 4.35335   1
 -11  -3   1 130.650 5.33638   4
  11   3  -1 125.351 4.68720   1
  11   3  -1 130.173 4.92551   2
 -11   3   1 129.183 3.95257   2
 -11   3   1 121.291 5.34394   4
  10  -3  -1 53.8940 2.77670   3
 -10  -3   1 54.6758 3.31330   4
  10  -3  -1 50.2111 2.46902   1
 -10   3   1 54.2964 3.36187   4
  10   3  -1 53.5905 2.99232   2
  10   3  -1 50.6265 2.76204   1
 -10   3   1 53.0501 2.27762   2
  -9  -3   1 23.2048 2.22557   4
   9  -3  -1 23.3123 2.00273   3
   9  -3  -1 24.8867 1.61067   1
  -9   3   1 25.9174 1.55479   2
   9   3  -1 23.2057 2.08972   2
   9   3  -1 23.9399 1.87083   1
  -9   3   1 25.6336 2.36559   4
   8  -3  -1 37.6936 1.87744   1
  -8  -3   1 37.1971 2.55131   4
   8  -3  -1 34.1104 2.24404   3
  -8   3   1 40.3997 2.75297   4
  -8   3   1 41.2666 1.81874   2
   8   3  -1 30.9424 2.01441   1
   8   3  -1 35.2051 2.28851   2
  -7  -3   1 560.331 10.7712   3
  -7  -3   1 552.468 13.1619   4
   7  -3  -1 582.430 11.8841   1
   7  -3  -1 589.296 12.6570   3
   7   3  -1 571.151 12.3932   1
  -7   3   1 576.712 11.7543   2
   7   3  -1 571.122 12.8130   2
  -7   3   1 572.151 13.5686   4
  -6  -3   1 53.2346 1.55434   3
  -6  -3   1 50.4793 2.77971   4
   6  -3  -1 52.0296 1.99357   1
   6  -3  -1 51.1023 2.51511   3
  -6   3   1 57.4940 3.04557   4
   6   3  -1 56.0914 2.35538   1
  -6   3   1 54.1302 2.04381   2
   6   3  -1 52.2231 2.58410   2
  -6   3   1 56.5330 2.63045   3
   5  -3  -1 2.03005 0.78472   3
  -5  -3   1 2.61345 0.92820   4
  -5  -3   1 3.20412 0.50135   3
   5  -3  -1 3.45237 0.65244   1
   5   3  -1 5.01718 0.84838   1
  -5   3   1 1.49034 0.69454   3
  -5   3   1 2.98762 0.64184   2
   5   3  -1 2.46158 0.95504   4
  -5   3   1 0.97494 0.80426   4
   5   3  -1 4.05218 1.09470   2
   4  -3  -1 71.2349 2.18420   1
  -4  -3   1 71.0757 3.10702   4
   4  -3  -1 72.3706 2.77182   3
  -4  -3   1 73.0119 2.10377   3
   4   3  -1 68.9003 3.17177   4
  -4   3   1 70.3114 3.22059   4
  -4   3   1 74.2214 2.41561   2
  -4   3   1 74.2806 2.82622   3
   4   3  -1 70.5174 2.41361   1
   4   3  -1 73.8126 2.89660   2
  -3  -3   1 151.752 4.82464   4
  -3  -3   1 147.283 3.69692   3
   3  -3  -1 150.897 4.36405   3
   3  -3  -1 156.283 3.68037   1
  -3   3   1 151.046 3.98172   2
   3   3  -1 158.699 4.99489   4
  -3   3   1 154.312 4.94077   4
   3   3  -1 150.225 4.46691   2
  -3   3   1 156.159 4.41304   3
   3   3  -1 152.703 3.86758   1
   2  -3  -1 508.946 10.7425   3
  -2  -3   1 493.194 11.3843   4
   2  -3  -1 502.292 9.90992   1
  -2  -3   1 495.998 10.1506   3
   2   3  -1 485.793 11.4297   4
  -2   3   1 503.472 10.3869   2
   2   3  -1 493.554 9.98467   1
   2   3  -1 493.127 10.8796   2
  -2   3   1 501.503 11.4702   4
  -2   3   1 513.678 10.7867   3
   1  -3  -1 430.859 9.63008   3
   1  -3  -1 447.947 9.00074   1
  -1  -3   1 446.314 9.36806   3
   1   3  -1 447.406 8.89248   1
  -1   3   1 453.384 9.56487   2
  -1   3   1 448.539 9.69673   3
   1   3  -1 450.538 9.92462   2
  -1   3   1 469.268 9.08016   1
   1   3  -1 436.489 10.4509   4
  -1   3   1 460.762 10.5436   4
   0  -3   1 0.45954 0.47550   3
   0  -3  -1 0.07919 0.45609   3
   0   3  -1 -0.0954 0.58669   2
   0   3   1 0.57680 0.49093   3
   0   3   1 -0.4939 0.52816   4
   0   3   1 0.17995 0.33747   1
   0   3  -1 -0.0980 0.22663   1
   0   3  -1 -0.9682 0.55904   4
   0   3   1 -0.1996 0.50719   2
   1  -3   1 453.958 8.74379   1
  -1  -3  -1 464.441 9.65278   3
   1  -3   1 438.904 9.71888   3
   1   3   1 455.080 9.83696   2
  -1   3  -1 474.283 8.79097   1
   1   3   1 462.433 10.5411   4
  -1   3  -1 453.052 9.91921   2
   1   3   1 454.688 9.32305   1
   1   3   1 444.796 9.60627   3
  -1   3  -1 465.745 10.7000   4
   2  -3   1 489.219 9.36666   1
  -2  -3  -1 495.967 10.2104   3
   2  -3   1 487.446 10.5415   3
   2   3   1 491.741 10.1021   1
  -2   3  -1 505.934 11.4974   4
   2   3   1 496.817 10.2104   3
   2   3   1 486.233 10.5818   2
  -2   3  -1 489.666 10.5453   2
   2   3   1 498.524 11.2117   4
   3  -3   1 150.221 3.29036   1
   3  -3   1 150.167 4.31129   3
  -3  -3  -1 154.001 3.90359   3
  -3  -3  -1 150.946 4.69456   4
   3   3   1 156.569 4.02594   1
  -3   3  -1 152.575 4.24436   2
   3   3   1 155.200 4.79320   4
  -3   3  -1 163.043 5.04857   4
   3   3   1 144.976 4.34725   2
   3   3   1 156.173 3.91088   3
   4  -3   1 65.5403 1.85868   1
   4  -3   1 72.9484 2.75219   3
  -4  -3  -1 69.2055 2.92636   4
   4   3   1 70.4686 2.77375   2
  -4   3  -1 72.5502 3.21963   4
  -4   3  -1 73.7716 2.61760   2
   4   3   1 76.9585 2.28547   3
   4   3   1 76.0146 3.12511   4
   4   3   1 66.0200 2.46753   1
   5  -3   1 3.50581 0.50704   1
  -5  -3  -1 3.07234 0.89525   4
   5  -3   1 4.11219 0.95556   3
   5   3   1 4.61805 1.06161   2
   5   3   1 1.22284 0.76205   4
  -5   3  -1 1.98891 0.92953   4
   5   3   1 2.45084 0.70000   1
  -5   3  -1 3.54315 0.80424   2
   5   3   1 2.47749 0.54491   3
   6  -3   1 56.8234 2.56206   3
   6  -3   1 54.2418 1.86537   1
  -6  -3  -1 54.0500 2.68385   4
   6   3   1 53.0105 1.77813   3
   6   3   1 51.1793 2.54244   2
  -6   3  -1 53.6272 2.28704   2
   6   3   1 53.2301 2.38123   1
  -6   3  -1 59.8490 3.04214   4
  -7  -3  -1 563.027 12.8706   4
   7  -3   1 561.708 11.4901   1
   7  -3   1 567.601 12.5260   3
  -7   3  -1 559.750 12.0036   2
  -7   3  -1 563.174 13.3331   4
   7   3   1 571.671 12.3807   1
   7   3   1 569.221 12.6989   2
   7   3   1 577.356 11.0991   3
   8  -3   1 38.2047 1.75361   1
  -8  -3  -1 39.2956 2.52645   4
   8  -3   1 35.4421 2.17621   3
  -8   3  -1 35.6945 2.54799   4
   8   3   1 36.8513 2.30295   2
   8   3   1 39.2244 1.34562   3
  -8   3  -1 38.2659 2.01743   2
   8   3   1 33.3335 2.08934   1
   9  -3   1 21.5908 1.93754   3
   9  -3   1 23.3385 1.49933   1
  -9  -3  -1 21.7155 1.84267   2
  -9  -3  -1 21.7722 2.02919   4
  -9   3  -1 23.6463 1.68341   2
   9   3   1 20.3859 1.79546   1
   9   3   1 22.8028 0.98378   3
  -9   3  -1 25.4654 2.25209   4
   9   3   1 24.3560 1.99695   2
 -10  -3  -1 51.6074 3.17256   4
 -10  -3  -1 53.1904 2.90148   2
  10  -3   1 56.3276 2.83258   3
  10  -3   1 54.4129 2.40482   1
 -10   3  -1 52.8070 2.51547   2
  10   3   1 56.6406 1.60395   3
 -10   3  -1 57.7439 3.37127   4
  10   3   1 54.9946 2.99423   2
  10   3   1 53.7748 2.85857   1
 -11  -3  -1 126.005 5.11745   4
 -11  -3  -1 134.502 4.91757   2
  11  -3   1 120.528 4.51490   3
  11  -3   1 132.448 4.16679   1
 -11   3  -1 125.199 4.21811   2
 -11   3  -1 119.311 5.18392   4
  11   3   1 127.172 2.88391   3
  11   3   1 131.320 4.79779   1
  11   3   1 128.861 4.93270   2
  12  -3   1 0.97397 0.78671   1
  12  -3   1 1.65931 1.06720   3
 -12  -3  -1 -0.9159 1.30292   4
 -12  -3  -1 -1.3962 0.80240   2
  12   3   1 0.51784 0.99509   2
 -12   3  -1 -0.9561 0.81862   2
 -12   3  -1 -0.6092 0.99480   4
  12   3   1 -0.7154 0.90736   1
  13  -3   1 7.10076 1.37420   1
 -13  -3  -1 8.00221 2.01795   4
  13  -3   1 4.37540 1.30230   3
 -13  -3  -1 3.80633 1.38564   2
  13   3   1 7.57811 1.68483   1
 -13   3  -1 8.59775 1.51917   2
  13   3   1 5.75764 1.53669   2
 -13   3  -1 6.35587 1.88556   4
  14  -3   1 4.00422 1.22471   1
 -14  -3  -1 2.32818 1.36534   2
 -14  -3  -1 2.34459 2.02472   4
  14  -3   1 2.33808 1.07830   3
  14   3   1 2.04578 1.37218   1
 -14   3  -1 0.53766 1.26912   4
  14   3   1 2.72557 1.45857   2
 -14   3  -1 2.09891 1.21273   2
  15  -3   1 115.292 4.79112   3
  15  -3   1 126.884 4.78063   1
 -15  -3  -1 132.250 5.35647   2
 -15  -3  -1 120.183 5.78097   4
  15   3   1 127.863 5.48709   2
 -15   3  -1 117.127 4.55822   2
  15   3   1 127.615 5.42289   1
 -15   3  -1 130.609 5.98406   4
 -16  -3  -1 69.9061 4.02296   2
  16  -3   1 69.1268 3.73968   3
  16  -3   1 67.2874 3.68064   1
 -16  -3  -1 72.6974 5.01762   4
 -16   3  -1 68.3065 3.55071   2
  16   3   1 65.9387 4.08731   1
 -16   3  -1 69.1244 4.52232   4
  16   3   1 64.4777 4.08969   2
  17  -3   1 1.55053 1.41843   3
 -17  -3  -1 3.22424 2.52024   4
  17  -3   1 0.27049 1.16508   1
 -17  -3  -1 0.82499 1.39182   2
  17   3   1 -0.1600 1.54265   2
  17   3   1 -0.7395 1.20194   1
 -17   3  -1 2.00351 1.71742   4
 -17   3  -1 1.90388 1.38629   2
 -18  -3  -1 115.036 6.42559   4
  18  -3   1 109.538 4.93325   3
  18  -3   1 108.519 4.94445   1
 -18  -3  -1 108.853 5.29668   2
  18   3   1 100.989 5.39198   2
 -18   3  -1 103.908 4.60977   2
 -18   3  -1 100.563 5.86758   4
  18   3   1 95.8544 5.23975   1
 -19  -3  -1 21.6430 3.25077   2
 -19  -3  -1 20.0757 3.57315   4
  19  -3   1 22.8463 2.75842   1
  19  -3   1 19.0309 2.47761   3
 -19   3  -1 25.4023 3.67541   4
 -19   3  -1 16.4253 2.40316   2
  19   3   1 20.0874 3.00713   1
  19   3   1 21.1462 3.24385   2
  20  -3   1 8.39279 1.93907   3
 -20  -3  -1 7.91793 2.44295   2
  20  -3   1 8.98507 2.01844   1
 -20  -3  -1 8.59244 3.47086   4
 -20   3  -1 11.2521 2.74162   4
  20   3   1 7.01057 2.29440   1
 -21  -3  -1 44.8173 4.45391   2
  21  -3   1 41.8433 3.67904   1
  21  -3   1 43.1144 3.50950   3
 -21  -3  -1 40.8983 5.27444   4
  21   3   1 43.9398 4.50305   1
 -21   3  -1 42.0612 4.21243   4
 -22  -3  -1 36.7988 4.08069   2
 -22  -3  -1 33.4553 4.80616   4
  22  -3   1 29.6930 3.47825   1
  22   3   1 29.6106 3.92001   1
 -22   3  -1 32.1945 4.41035   4
 -23  -3  -1 8.72924 2.70140   2
  23  -3   1 9.03323 2.47453   1
 -23  -3  -1 9.05245 4.09683   4
 -23   3  -1 9.37388 2.68749   4
  23   3   1 12.9242 2.90258   1
  24  -3   1 2.20209 1.92410   1
 -24  -3  -1 -0.7897 2.16721   2
  24   3   1 0.82028 2.23015   1
 -24   3  -1 6.09696 2.53192   4
  25  -3   1 -0.2993 1.86064   1
 -25  -3  -1 0.48575 2.38571   2
 -25   3  -1 9.64912 2.82016   4
  25   3   1 -1.5429 2.21785   1
  26  -3   1 12.3901 3.02613   1
 -26  -3  -1 8.29180 3.10426   2
  26   3   1 7.28181 3.12609   1
 -26   3  -1 24.3934 4.14365   4
 -27  -3  -1 20.2307 4.20023   2
  27   3   1 16.2441 3.72942   1
 -28  -3  -1 18.8371 4.18750   2
 -27  -4   1 9.15336 3.26599   2
 -27   4   1 21.8887 3.93245   4
 -26  -4   1 12.8192 3.36239   2
 -26   4   1 18.6946 3.71676   4
  26   4  -1 6.22192 3.07722   1
 -25  -4   1 21.9007 3.64127   2
  25   4  -1 20.5967 3.86406   1
 -25   4   1 27.3012 4.61805   4
 -24  -4   1 66.1462 7.69510   4
 -24  -4   1 56.1384 5.07424   2
 -24   4   1 61.5324 5.99384   4
  24   4  -1 49.7885 5.19206   1
 -23  -4   1 51.3329 4.80053   2
 -23  -4   1 47.5168 6.72292   4
  23  -4  -1 46.5703 4.60538   1
  23   4  -1 50.2536 5.65551   2
 -23   4   1 53.9924 5.36311   4
  23   4  -1 45.6746 5.00511   1
 -22  -4   1 32.5695 5.26409   4
 -22  -4   1 36.0913 4.37840   2
  22  -4  -1 32.2793 3.62056   1
  22  -4  -1 35.0654 3.64653   3
  22   4  -1 33.3361 4.61662   2
  22   4  -1 34.5591 4.27302   1
 -22   4   1 35.1370 4.89090   4
  21  -4  -1 40.9058 3.48672   1
 -21  -4   1 44.0385 4.69248   2
 -21  -4   1 35.3458 5.47097   4
  21  -4  -1 32.7436 3.59904   3
 -21   4   1 39.6498 5.15981   4
  21   4  -1 47.6387 4.77331   1
  21   4  -1 46.7946 5.15811   2
 -20  -4   1 -0.2807 1.81515   2
 -20  -4   1 -2.0134 2.70197   4
  20  -4  -1 -0.0139 1.50093   3
  20  -4  -1 -0.6974 1.42389   1
  20   4  -1 3.28409 2.08812   1
  20   4  -1 -0.3067 2.13207   2
 -20   4   1 0.71289 1.94193   4
  19  -4  -1 24.7042 3.05000   1
 -19  -4   1 26.5921 3.54871   2
 -19  -4   1 29.7377 4.79514   4
  19  -4  -1 27.8881 3.20278   3
  19   4  -1 26.8257 3.51649   1
  19   4  -1 32.9948 4.12645   2
 -19   4   1 26.5820 4.03623   4
 -18  -4   1 36.2869 4.70191   4
  18  -4  -1 36.0138 3.15540   1
 -18  -4   1 31.4842 3.56595   2
  18  -4  -1 38.0067 3.32365   3
  18   4  -1 32.2097 3.68786   1
  18   4  -1 39.6306 4.33639   2
 -18   4   1 36.2554 4.48412   4
  17  -4  -1 37.7993 3.28096   3
  17  -4  -1 37.8038 3.10240   1
 -17  -4   1 34.9610 4.42675   4
 -17  -4   1 36.4661 3.38482   2
  17   4  -1 42.3192 4.08096   1
  17   4  -1 41.1682 3.72537   2
 -17   4   1 41.5501 4.15307   4
  16  -4  -1 19.4929 2.55146   3
  16  -4  -1 25.3973 2.74158   1
 -16  -4   1 20.2597 3.57630   4
 -16  -4   1 20.4193 2.90658   2
 -16   4   1 22.6218 3.43840   4
  16   4  -1 20.0778 2.99538   2
  16   4  -1 20.2607 2.89503   1
  15  -4  -1 259.231 8.30903   3
 -15  -4   1 274.365 9.66014   4
 -15  -4   1 272.047 8.84472   2
  15  -4  -1 278.021 7.98309   1
 -15   4   1 282.437 10.0033   4
  15   4  -1 286.643 9.13343   2
  15   4  -1 264.977 8.61246   1
  14  -4  -1 7.97897 1.53659   1
 -14  -4   1 6.71165 1.83962   2
  14  -4  -1 5.41715 1.56562   3
 -14  -4   1 11.6838 2.66034   4
 -14   4   1 10.1685 1.61071   2
  14   4  -1 9.93312 2.03963   1
  14   4  -1 11.7083 2.40796   2
 -14   4   1 7.82765 2.30796   4
 -13  -4   1 11.9714 2.10265   2
  13  -4  -1 16.5068 1.97571   1
  13  -4  -1 13.3052 2.13672   3
 -13  -4   1 15.6128 2.79372   4
 -13   4   1 17.3619 1.84191   2
  13   4  -1 10.7438 2.19556   2
 -13   4   1 14.3743 2.67828   4
  13   4  -1 12.5628 2.08993   1
  12  -4  -1 3.38218 1.36989   3
  12  -4  -1 0.56137 1.00215   1
 -12  -4   1 5.51869 1.88561   4
  12   4  -1 -0.2556 1.09175   1
  12   4  -1 2.66987 1.53338   2
 -12   4   1 3.70340 1.66928   4
 -12   4   1 3.49418 1.03144   2
  11  -4  -1 34.6977 2.71881   3
 -11  -4   1 31.7445 3.26085   4
  11  -4  -1 29.7450 2.07142   1
 -11   4   1 31.2421 3.08789   4
  11   4  -1 38.0787 2.82554   2
  11   4  -1 34.8022 2.54294   1
 -11   4   1 33.1482 2.01725   2
  10  -4  -1 45.3585 2.32214   1
  10  -4  -1 45.9970 2.91979   3
 -10  -4   1 40.1089 3.19155   4
 -10   4   1 43.0983 2.21201   2
  10   4  -1 41.5466 2.89532   2
 -10   4   1 39.1729 3.25010   4
  10   4  -1 42.9170 2.67817   1
  -9  -4   1 50.3027 1.44043   3
   9  -4  -1 53.0258 2.98327   3
   9  -4  -1 49.5134 2.30487   1
  -9  -4   1 47.4991 3.25233   4
  -9   4   1 49.1177 3.44362   4
   9   4  -1 46.2900 2.66117   1
  -9   4   1 51.8150 2.35553   2
   9   4  -1 49.8410 3.03533   2
  -8  -4   1 94.9821 2.45883   3
   8  -4  -1 95.7684 3.21324   1
  -8  -4   1 95.9454 4.40209   4
   8  -4  -1 103.304 4.05116   3
  -8   4   1 93.4313 3.23867   2
  -8   4   1 94.6631 4.59466   4
   8   4  -1 93.8333 4.04996   2
   8   4  -1 93.2348 3.64199   1
   7  -4  -1 3.65955 1.09532   3
   7  -4  -1 4.49232 0.85315   1
  -7  -4   1 7.03525 1.49979   4
  -7  -4   1 4.22641 0.61612   3
  -7   4   1 2.19141 1.23868   4
   7   4  -1 4.56922 1.30750   2
   7   4  -1 3.50112 1.00999   1
  -7   4   1 3.67024 0.86582   2
  -6  -4   1 11.1338 0.92005   3
   6  -4  -1 13.0026 1.75565   3
   6  -4  -1 10.3748 1.09326   1
  -6  -4   1 10.6958 1.83765   4
   6   4  -1 9.00621 1.74177   4
   6   4  -1 12.4977 1.85258   2
  -6   4   1 9.57058 1.20511   2
  -6   4   1 10.9752 1.86027   4
   6   4  -1 13.0028 1.42914   1
   5  -4  -1 152.184 4.99447   3
   5  -4  -1 167.190 4.16547   1
  -5  -4   1 162.167 4.10517   3
  -5  -4   1 158.184 5.62012   4
  -5   4   1 165.165 5.89183   4
   5   4  -1 167.545 4.62550   1
  -5   4   1 159.412 5.10726   3
   5   4  -1 163.392 5.82343   4
  -5   4   1 159.571 4.53463   2
   5   4  -1 164.646 5.28830   2
  -4  -4   1 808.760 15.9030   3
  -4  -4   1 797.136 17.7600   4
   4  -4  -1 807.912 15.7126   1
   4  -4  -1 788.750 16.9005   3
   4   4  -1 813.154 16.1499   1
  -4   4   1 788.106 16.3242   2
  -4   4   1 771.372 16.9340   3
  -4   4   1 827.272 18.2441   4
   4   4  -1 801.489 17.9922   4
   4   4  -1 824.899 17.2212   2
  -3  -4   1 823.668 16.7512   3
   3  -4  -1 845.117 17.6195   3
  -3  -4   1 856.228 18.5364   4
   3  -4  -1 850.408 16.4045   1
   3   4  -1 847.879 16.6922   1
  -3   4   1 853.273 17.6860   3
   3   4  -1 837.854 17.8207   2
  -3   4   1 839.968 18.6892   4
  -3   4   1 845.110 17.1427   2
   3   4  -1 854.956 18.7060   4
   2  -4  -1 23.9334 1.26845   1
  -2  -4   1 30.0578 1.64159   3
   2  -4  -1 24.5607 1.80139   3
  -2  -4   1 21.3826 2.07156   4
  -2   4   1 22.4974 1.68180   3
  -2   4   1 24.6910 1.69919   2
   2   4  -1 22.4350 1.23758   1
   2   4  -1 24.1177 2.17206   4
  -2   4   1 23.8136 2.14805   4
   2   4  -1 25.6870 1.91482   2
   1  -4  -1 392.526 8.05133   1
  -1  -4   1 379.740 8.59989   3
   1  -4  -1 370.352 8.84639   3
  -1   4   1 377.831 8.92908   3
   1   4  -1 367.989 9.87067   4
  -1   4   1 379.827 8.80367   2
   1   4  -1 369.611 9.12459   2
  -1   4   1 397.990 8.11437   1
   1   4  -1 380.813 7.90397   1
  -1   4   1 393.672 9.99831   4
   0  -4  -1 206.036 5.51943   3
   0  -4  -1 200.300 4.79415   1
   0  -4   1 202.198 5.41505   3
   0   4   1 190.066 5.45347   2
   0   4  -1 206.389 6.52521   4
   0   4  -1 206.071 5.80393   2
   0   4  -1 211.478 4.57957   1
   0   4   1 207.928 6.46952   4
   0   4   1 207.246 5.54599   3
   0   4   1 205.546 4.88679   1
   1  -4   1 379.043 8.84710   3
   1  -4   1 382.666 7.63393   1
  -1  -4  -1 380.915 8.70971   3
  -1   4  -1 397.559 7.69563   1
  -1   4  -1 373.961 9.01250   2
   1   4   1 378.298 8.71548   3
  -1   4  -1 370.985 9.94112   4
   1   4   1 391.384 9.02179   2
   1   4   1 377.806 8.19043   1
   1   4   1 380.500 9.85409   4
  -2  -4  -1 24.8165 1.57520   3
   2  -4   1 23.3951 1.73924   3
   2  -4   1 22.2405 0.96063   1
   2   4   1 21.5963 1.74624   2
   2   4   1 23.9474 1.40529   1
  -2   4  -1 22.1725 2.12921   4
   2   4   1 20.7864 1.96249   4
   2   4   1 23.4785 1.52904   3
  -2   4  -1 23.8215 1.77970   2
  -3  -4  -1 863.021 17.2405   3
   3  -4   1 842.572 16.1710   1
   3  -4   1 857.890 17.8296   3
  -3  -4  -1 877.621 18.7172   4
   3   4   1 869.244 17.1814   1
   3   4   1 847.375 17.1917   3
   3   4   1 874.248 18.8230   4
   3   4   1 850.751 17.9117   2
  -3   4  -1 850.486 17.7309   2
  -3   4  -1 870.761 19.1861   4
   4  -4   1 787.226 14.9987   1
  -4  -4  -1 730.029 15.7535   3
   4  -4   1 799.242 16.7131   3
  -4  -4  -1 782.401 17.3554   4
   4   4   1 787.572 16.7725   2
   4   4   1 818.818 17.6401   4
   4   4   1 806.478 16.0985   1
  -4   4  -1 790.661 17.8099   4
   4   4   1 795.910 15.8594   3
  -4   4  -1 803.949 16.4928   2
   5  -4   1 155.336 4.96747   3
  -5  -4  -1 157.179 4.20233   3
  -5  -4  -1 155.450 5.38796   4
   5  -4   1 155.076 3.68847   1
   5   4   1 154.438 5.03961   2
   5   4   1 161.091 4.65051   1
   5   4   1 164.996 4.24019   3
  -5   4  -1 155.643 5.71571   4
  -5   4  -1 160.580 4.77679   2
   5   4   1 159.912 5.55433   4
   6  -4   1 10.6096 0.86493   1
  -6  -4  -1 12.3647 1.84644   4
   6  -4   1 8.96722 1.45797   3
  -6  -4  -1 12.1736 1.04643   3
   6   4   1 9.71666 1.70063   4
   6   4   1 12.0387 1.44496   1
   6   4   1 10.7423 1.06096   3
  -6   4  -1 13.9589 1.56912   2
   6   4   1 12.1175 1.74845   2
  -6   4  -1 13.4301 2.04502   4
  -7  -4  -1 4.40680 0.72036   3
   7  -4   1 5.30188 1.29170   3
  -7  -4  -1 1.74808 1.06571   4
   7  -4   1 4.14321 0.69476   1
  -7   4  -1 6.58676 1.65159   4
   7   4   1 6.17211 1.23245   1
   7   4   1 2.94145 0.63634   3
  -7   4  -1 3.96353 1.01664   2
   7   4   1 4.03839 1.31231   2
  -8  -4  -1 94.8748 4.22990   4
  -8  -4  -1 98.0813 2.76692   3
   8  -4   1 95.0514 2.95079   1
   8  -4   1 97.0606 3.94714   3
   8   4   1 92.3982 3.66941   1
   8   4   1 94.5048 2.73929   3
   8   4   1 90.3338 3.95385   2
  -8   4  -1 94.9227 3.51569   2
  -8   4  -1 92.6157 4.50700   4
   9  -4   1 48.4300 2.10650   1
   9  -4   1 46.7642 2.82233   3
  -9  -4  -1 49.0174 3.13654   4
  -9  -4  -1 52.2495 1.79542   3
  -9   4  -1 46.4337 2.48574   2
  -9   4  -1 46.1958 3.30229   4
   9   4   1 49.3208 1.74689   3
   9   4   1 44.5035 2.87252   2
   9   4   1 53.3538 2.84408   1
 -10  -4  -1 36.7344 2.67982   2
  10  -4   1 46.1264 2.94183   3
  10  -4   1 43.9565 2.11230   1
 -10  -4  -1 42.2218 3.18685   4
 -10  -4  -1 42.5654 1.55015   3
  10   4   1 42.1774 2.71026   1
  10   4   1 38.9624 1.59556   3
 -10   4  -1 42.7173 2.43888   2
  10   4   1 42.3587 2.89399   2
 -10   4  -1 45.3647 3.32536   4
 -11  -4  -1 33.6652 2.76445   2
 -11  -4  -1 33.6836 2.91137   4
  11  -4   1 29.7761 2.46643   3
  11  -4   1 32.8896 2.03745   1
  11   4   1 34.5822 2.58365   1
 -11   4  -1 34.3845 3.05450   4
  11   4   1 32.8292 2.82298   2
 -11   4  -1 36.0969 2.33152   2
 -12  -4  -1 0.13749 1.12818   2
  12  -4   1 0.68364 1.23077   3
  12  -4   1 2.36125 0.93389   1
 -12  -4  -1 1.48922 1.49410   4
 -12   4  -1 0.22525 1.29863   4
  12   4   1 2.38190 1.41680   2
 -12   4  -1 2.88761 1.14972   2
  12   4   1 2.10545 1.21746   1
  13  -4   1 13.6625 2.04653   3
 -13  -4  -1 14.6046 2.30055   2
 -13  -4  -1 16.8808 2.90204   4
  13  -4   1 14.1674 1.71689   1
  13   4   1 10.9400 2.17610   2
 -13   4  -1 15.4199 2.80062   4
  13   4   1 15.3092 2.23403   1
 -13   4  -1 14.3361 1.88594   2
  14  -4   1 13.5853 2.14789   3
 -14  -4  -1 8.07072 1.95714   2
  14  -4   1 11.7853 1.74399   1
 -14  -4  -1 10.5717 2.44292   4
  14   4   1 10.3891 2.19550   2
 -14   4  -1 8.30243 1.61416   2
 -14   4  -1 8.97261 2.46161   4
  14   4   1 5.92737 1.75080   1
  15  -4   1 272.028 7.63056   1
 -15  -4  -1 251.631 8.52666   2
  15  -4   1 269.615 8.32640   3
 -15  -4  -1 272.551 9.41649   4
 -15   4  -1 260.906 9.48892   4
 -15   4  -1 262.802 7.63671   2
  15   4   1 271.390 8.91046   2
  15   4   1 280.868 8.81193   1
  16  -4   1 23.5538 2.50911   1
 -16  -4  -1 24.4531 3.76105   4
 -16  -4  -1 20.1563 2.89408   2
  16  -4   1 22.6577 2.70534   3
 -16   4  -1 19.3626 3.21872   4
 -16   4  -1 18.8014 2.28379   2
  16   4   1 16.2300 2.58922   1
  16   4   1 24.5082 3.23040   2
  17  -4   1 38.3617 3.31349   3
 -17  -4  -1 39.6010 4.19519   4
 -17  -4  -1 37.5316 3.42444   2
  17  -4   1 39.8690 2.97119   1
  17   4   1 42.7642 3.67163   1
 -17   4  -1 46.8322 4.18671   2
 -17   4  -1 44.4529 4.12724   4
  17   4   1 38.4961 3.64146   2
 -18  -4  -1 32.6729 3.64881   2
  18  -4   1 40.0904 3.45694   3
 -18  -4  -1 30.2580 4.35589   4
  18  -4   1 34.1554 2.81890   1
 -18   4  -1 41.0646 4.33821   4
  18   4   1 30.8680 3.71641   2
  18   4   1 35.7230 3.87692   1
 -19  -4  -1 30.3698 4.53610   4
  19  -4   1 28.3355 3.06076   1
 -19  -4  -1 25.3648 3.44324   2
  19  -4   1 30.2499 3.34010   3
  19   4   1 27.5239 3.73510   2
  19   4   1 24.6388 3.44572   1
 -19   4  -1 32.1703 4.48888   4
  20  -4   1 -0.9390 1.21430   1
  20  -4   1 1.19673 1.73564   3
 -20  -4  -1 -1.0860 1.94140   2
 -20  -4  -1 -2.3036 2.73538   4
  20   4   1 1.41915 1.94287   1
 -20   4  -1 4.09058 2.35196   4
  20   4   1 2.25483 2.24711   2
  21  -4   1 41.6998 3.77506   3
 -21  -4  -1 43.5829 4.66782   2
  21  -4   1 37.4450 5.29806   1
 -21  -4  -1 36.7884 5.00448   4
  21   4   1 40.4536 4.45757   1
 -21   4  -1 42.3226 4.78535   4
  21   4   1 39.4876 4.83848   2
 -22  -4  -1 30.5582 4.25481   2
 -22  -4  -1 36.6335 5.68629   4
  22  -4   1 35.8656 3.87103   3
  22   4   1 30.7380 4.16733   1
 -22   4  -1 35.8117 4.82727   4
 -23  -4  -1 44.1490 4.78639   2
 -23   4  -1 55.4092 5.27179   4
  23   4   1 40.8336 4.77228   1
 -24  -4  -1 44.8155 4.84308   2
  24   4   1 52.7331 5.45594   1
 -24   4  -1 60.8640 5.92557   4
 -25  -4  -1 30.7169 4.72129   2
  25   4   1 27.2193 4.31968   1
 -25   4  -1 33.5764 4.96452   4
 -26  -4  -1 16.4181 3.83542   2
 -26   4  -1 13.9273 3.45556   4
  26   4   1 11.3496 3.42035   1
 -27  -4  -1 12.4195 3.70635   2
 -27   4  -1 12.7522 3.71449   4
 -26  -5   1 10.9900 3.48365   2
  26   5  -1 9.03656 3.29568   1
 -26   5   1 21.3214 4.13365   4
 -25  -5   1 6.41194 3.14657   2
 -25   5   1 8.46696 3.15481   4
  25   5  -1 0.70881 2.48958   1
 -24  -5   1 -1.8601 2.35231   2
 -24  -5   1 -3.9785 7.64246   4
  24   5  -1 5.20822 2.92193   1
 -24   5   1 7.32780 2.84205   4
  24   5  -1 -0.7207 2.98142   2
 -23  -5   1 -3.7864 2.20152   2
  23  -5  -1 0.00945 2.08691   3
  23   5  -1 0.19797 2.16139   1
  23   5  -1 -0.0981 2.89627   2
 -23   5   1 6.88132 3.00625   4
  22  -5  -1 7.35217 2.53184   3
 -22  -5   1 -0.6418 3.91147   4
 -22  -5   1 7.57807 2.84352   2
  22   5  -1 13.2300 3.55531   2
 -22   5   1 12.8635 3.63214   4
  22   5  -1 8.76881 2.89115   1
  21  -5  -1 13.4284 2.80443   3
 -21  -5   1 8.07654 3.99733   4
 -21  -5   1 18.4956 3.67473   2
 -21   5   1 14.6854 3.84829   4
  21   5  -1 13.7146 3.54079   2
  21   5  -1 4.52319 2.35410   1
 -20  -5   1 -1.9514 3.23421   4
  20  -5  -1 1.20745 1.91538   3
 -20  -5   1 -2.2250 2.06819   2
 -20   5   1 3.04126 2.60274   4
  20   5  -1 3.84552 2.80119   2
  20   5  -1 -1.4263 1.90131   1
 -19  -5   1 0.50514 3.29745   4
  19  -5  -1 5.17807 2.23877   3
 -19  -5   1 6.37037 2.57966   2
  19   5  -1 7.19723 2.35094   1
 -19   5   1 6.56075 2.82230   4
  19   5  -1 7.07004 2.85019   2
 -18  -5   1 2.32682 2.88365   4
 -18  -5   1 10.4949 2.84129   2
  18  -5  -1 6.08529 2.19163   3
  18   5  -1 3.99249 2.09840   1
  18   5  -1 7.28981 2.75277   2
 -18   5   1 10.0657 3.11155   4
  17  -5  -1 14.4299 2.58353   3
 -17  -5   1 16.1310 2.98376   2
 -17  -5   1 11.1074 3.36124   4
 -17   5   1 16.4162 3.42559   4
  17   5  -1 19.2828 2.96283   1
  17   5  -1 17.7760 3.43741   2
  16  -5  -1 25.2844 3.16574   3
  16  -5  -1 27.0163 2.73344   1
 -16  -5   1 25.6202 3.33906   2
 -16  -5   1 25.5675 4.01729   4
  16   5  -1 33.8279 4.02113   2
 -16   5   1 34.2955 4.40351   4
  16   5  -1 21.4556 2.99433   1
  15  -5  -1 1.53639 1.67730   3
  15  -5  -1 2.70899 1.29206   1
 -15  -5   1 1.45971 2.24339   4
 -15  -5   1 2.10847 1.66035   2
  15   5  -1 1.28821 1.81830   2
  15   5  -1 1.49048 1.47100   1
 -15   5   1 1.06465 1.87763   4
  14  -5  -1 2.93971 1.59629   3
  14  -5  -1 1.98357 1.22006   1
 -14  -5   1 1.26429 1.49183   2
  14   5  -1 1.48273 1.65914   2
 -14   5   1 1.56664 1.86519   4
  14   5  -1 1.64326 1.48762   1
  13  -5  -1 33.2142 2.43306   1
  13  -5  -1 32.3512 3.01546   3
 -13  -5   1 37.9849 4.12636   4
  13   5  -1 42.1243 4.08041   2
 -13   5   1 28.9701 3.82036   4
  13   5  -1 35.2764 3.39504   1
  12  -5  -1 7.92335 1.45173   1
 -12  -5   1 7.64928 2.37105   4
  12  -5  -1 4.92165 1.84031   3
 -12   5   1 7.23323 2.36814   4
  12   5  -1 6.83514 1.91476   2
 -12   5   1 8.76977 1.53067   2
  12   5  -1 7.37993 1.82632   1
  11  -5  -1 -0.0536 1.20872   3
 -11  -5   1 -1.2665 1.69586   4
  11  -5  -1 0.04454 0.86811   1
 -11   5   1 1.69734 0.96738   2
  11   5  -1 0.37302 1.39744   2
  11   5  -1 0.24096 1.15547   1
 -11   5   1 -0.2310 1.56832   4
 -10  -5   1 4.12250 1.84106   4
  10  -5  -1 2.22895 0.93518   1
  10  -5  -1 1.78354 1.24542   3
 -10   5   1 3.34060 1.04996   2
 -10   5   1 2.44284 1.71283   4
  10   5  -1 2.10187 1.17695   1
  10   5  -1 0.83910 1.40189   2
   9  -5  -1 18.8834 1.59817   1
   9  -5  -1 17.2519 2.26709   3
  -9  -5   1 13.5715 2.48213   4
  -9   5   1 19.0224 1.92349   2
   9   5  -1 20.6938 2.67687   2
  -9   5   1 13.5931 2.56712   4
   9   5  -1 14.4762 1.88022   1
  -8  -5   1 694.576 13.9664   3
   8  -5  -1 696.862 14.5110   1
  -8  -5   1 682.306 16.9839   4
   8  -5  -1 720.784 16.2581   3
   8   5  -1 705.812 15.4656   1
  -8   5   1 718.914 15.1301   2
  -8   5   1 697.693 17.5360   4
   8   5  -1 714.821 16.4265   2
  -7  -5   1 6.01734 1.71559   4
   7  -5  -1 5.67970 1.52518   3
   7  -5  -1 6.53147 1.00547   1
  -7  -5   1 6.57497 0.94375   3
   7   5  -1 5.14785 1.49152   2
   7   5  -1 4.22410 1.07301   1
  -7   5   1 8.16350 2.05554   4
  -7   5   1 5.82236 1.21541   2
   6  -5  -1 7.97469 1.54155   3
   6  -5  -1 6.49563 0.97061   1
  -6  -5   1 6.44341 1.78726   4
  -6  -5   1 7.25203 1.01722   3
  -6   5   1 7.13003 1.30986   2
   6   5  -1 8.06474 1.65331   2
   6   5  -1 8.74778 1.96648   4
  -6   5   1 8.73304 2.01702   4
   6   5  -1 7.31204 1.23140   1
  -5  -5   1 6.71881 1.04157   3
   5  -5  -1 6.66881 0.92651   1
   5  -5  -1 7.71208 1.46452   3
  -5  -5   1 8.32561 1.83958   4
   5   5  -1 10.3328 1.77683   2
  -5   5   1 8.45080 1.94047   4
  -5   5   1 9.32263 1.39609   2
   5   5  -1 5.63251 1.05260   1
   5   5  -1 6.52676 1.71803   4
  -4  -5   1 378.983 10.5594   4
   4  -5  -1 372.620 9.57831   3
  -4  -5   1 372.952 8.61761   3
   4  -5  -1 365.454 8.12955   1
   4   5  -1 378.938 8.58773   1
   4   5  -1 369.101 10.6513   4
  -4   5   1 373.461 9.65327   3
  -4   5   1 373.135 10.7409   4
   4   5  -1 397.502 9.94635   2
  -4   5   1 385.221 9.12155   2
   3  -5  -1 45.8051 1.88904   1
   3  -5  -1 47.5731 2.75478   3
  -3  -5   1 45.0048 3.23133   4
  -3  -5   1 48.9849 2.33497   3
   3   5  -1 48.4729 3.30796   4
  -3   5   1 47.2633 2.52579   2
  -3   5   1 44.5351 2.69655   3
   3   5  -1 46.3172 2.03642   1
  -3   5   1 45.5592 3.28098   4
   3   5  -1 45.7282 2.80780   2
   2  -5  -1 1.87751 0.92134   3
  -2  -5   1 1.74579 0.80504   3
   2  -5  -1 2.62779 0.68222   1
  -2  -5   1 1.50715 1.29570   4
   2   5  -1 1.83842 0.62163   1
  -2   5   1 0.96524 0.84989   3
  -2   5   1 0.64683 1.13997   4
   2   5  -1 0.74376 0.97482   2
  -2   5   1 1.36991 0.91825   2
   2   5  -1 3.57490 1.45375   4
   1  -5  -1 31.0844 1.58582   1
   1  -5  -1 30.3657 2.12053   3
  -1  -5   1 26.1924 1.87528   3
   1   5  -1 26.2550 2.59134   4
   1   5  -1 27.3479 1.41559   1
  -1   5   1 32.5480 2.20252   3
   1   5  -1 26.5082 2.16123   2
  -1   5   1 25.9445 2.00944   2
  -1   5   1 28.7612 1.50624   1
  -1   5   1 27.3275 2.60916   4
   0  -5   1 -0.4772 0.69649   3
   0  -5   1 0.40845 0.44621   1
   0  -5  -1 -1.2416 0.45531   1
   0  -5  -1 -0.2170 0.67657   3
   0   5  -1 0.24490 1.03672   4
   0   5  -1 0.01120 0.96840   2
   0   5   1 0.26547 0.74484   3
   0   5  -1 -0.3604 0.39377   1
   0   5   1 -0.4761 0.49613   1
   0   5   1 0.55819 0.85501   2
   0   5   1 -0.6072 0.97682   4
   1  -5   1 30.5108 2.10869   3
  -1  -5  -1 30.4735 2.03018   3
   1  -5   1 31.0865 1.33104   1
   1   5   1 29.9314 2.62423   4
   1   5   1 33.9558 1.71199   1
  -1   5  -1 26.5086 2.21063   2
   1   5   1 29.9125 2.21946   2
  -1   5  -1 28.5709 2.67268   4
  -1   5  -1 27.8523 1.29740   1
   1   5   1 30.0158 2.03410   3
   2  -5   1 1.43732 0.94031   3
  -2  -5  -1 2.26565 0.89767   3
   2  -5   1 1.35869 0.47297   1
   2   5   1 2.26210 1.10277   2
  -2   5  -1 0.96334 1.02699   2
  -2   5  -1 1.56981 1.31116   4
   2   5   1 2.41352 0.88504   3
   2   5   1 1.84298 1.17007   4
   2   5   1 1.11036 0.69243   1
   3  -5   1 44.4973 1.55381   1
  -3  -5  -1 42.1404 2.25545   3
  -3  -5  -1 44.7485 3.24775   4
   3  -5   1 41.9498 2.58348   3
   3   5   1 44.1702 3.13474   4
   3   5   1 44.5888 2.29930   3
   3   5   1 44.7500 2.66768   2
   3   5   1 48.0135 2.22555   1
  -3   5  -1 43.6106 2.53267   2
  -3   5  -1 45.9440 3.29732   4
   4  -5   1 371.913 7.65306   1
  -4  -5  -1 374.636 10.3507   4
  -4  -5  -1 379.125 8.79569   3
   4  -5   1 367.220 9.50305   3
  -4   5  -1 381.031 10.8548   4
   4   5   1 381.773 8.81578   1
   4   5   1 379.823 10.5407   4
  -4   5  -1 381.845 9.43086   2
   4   5   1 380.665 8.82305   3
   4   5   1 372.011 9.63547   2
   5  -5   1 5.82554 1.47412   3
   5  -5   1 6.97839 0.75442   1
  -5  -5  -1 7.53580 1.73884   4
  -5  -5  -1 8.59353 1.21993   3
   5   5   1 6.62740 1.70112   4
   5   5   1 8.89134 1.19504   3
  -5   5  -1 5.50056 1.67583   4
  -5   5  -1 8.18135 1.44439   2
   5   5   1 9.62616 1.38194   1
   5   5   1 7.41978 1.51957   2
   6  -5   1 6.53809 0.80113   1
  -6  -5  -1 8.05183 1.75339   4
   6  -5   1 5.90099 1.48143   3
  -6  -5  -1 7.71741 1.11249   3
   6   5   1 8.98234 1.17359   3
  -6   5  -1 5.22690 1.74520   4
   6   5   1 10.1642 1.42807   1
   6   5   1 10.0340 1.95108   4
   6   5   1 8.87395 1.78829   2
  -6   5  -1 4.84120 1.19988   2
  -7  -5  -1 5.03150 1.62761   4
  -7  -5  -1 6.42495 1.05063   3
   7  -5   1 3.84142 0.73297   1
   7  -5   1 9.50471 1.72696   3
   7   5   1 8.04009 1.79925   2
  -7   5  -1 5.20119 1.28658   2
   7   5   1 5.28477 0.98414   3
  -7   5  -1 4.70222 1.72600   4
   7   5   1 6.25542 1.67888   4
   7   5   1 5.63833 1.24154   1
   8  -5   1 679.835 13.9705   1
  -8  -5  -1 677.517 14.1116   3
   8  -5   1 723.603 16.1563   3
  -8  -5  -1 695.010 16.7151   4
   8   5   1 701.068 15.4909   1
  -8   5  -1 700.337 17.4499   4
   8   5   1 700.717 16.2259   2
  -8   5  -1 690.126 15.3337   2
   8   5   1 707.021 14.1940   3
  -9  -5  -1 17.2385 2.53486   4
   9  -5   1 15.4203 2.11895   3
  -9  -5  -1 15.2898 1.26320   3
   9  -5   1 16.4284 1.31507   1
   9   5   1 17.2713 1.87716   3
   9   5   1 18.0671 2.52059   2
  -9   5  -1 14.7007 2.58344   4
   9   5   1 16.0010 2.01983   1
  -9   5  -1 15.0825 1.89664   2
  10  -5   1 1.75586 0.78559   1
 -10  -5  -1 1.32934 1.52121   4
  10  -5   1 3.55094 1.42149   3
 -10   5  -1 1.05375 1.47730   4
 -10   5  -1 4.96887 1.28418   2
  10   5   1 2.76844 1.25827   1
  10   5   1 2.48409 1.42588   2
  11  -5   1 2.08312 0.89586   1
 -11  -5  -1 0.25796 1.33275   2
 -11  -5  -1 1.00254 1.57631   4
  11  -5   1 -0.5841 1.32399   3
  11   5   1 0.75108 1.36585   2
 -11   5  -1 -0.1603 0.99851   2
  11   5   1 -0.4129 1.08822   1
 -11   5  -1 -1.0238 1.36458   4
 -12  -5  -1 9.42138 2.36381   4
  12  -5   1 7.72534 1.43700   1
 -12  -5  -1 5.82165 1.76688   2
  12  -5   1 6.33878 1.80380   3
  12   5   1 5.19013 1.91842   2
 -12   5  -1 6.08861 1.56414   2
 -12   5  -1 6.81250 2.20785   4
  12   5   1 8.55468 1.81408   1
  13  -5   1 38.3366 3.36041   3
 -13  -5  -1 30.5320 3.33178   2
 -13  -5  -1 34.0948 3.56290   4
  13   5   1 40.0682 3.59226   2
 -13   5  -1 32.4610 3.61076   4
 -13   5  -1 36.1435 2.63937   2
  13   5   1 32.3571 2.91891   1
  14  -5   1 3.18305 1.71820   3
 -14  -5  -1 3.29089 1.69606   2
 -14  -5  -1 1.38033 2.26214   4
 -14   5  -1 0.52242 1.13143   2
  14   5   1 1.88583 1.93332   2
 -14   5  -1 0.92239 1.68635   4
  14   5   1 1.46082 1.34575   1
 -15  -5  -1 0.05499 2.02894   4
 -15  -5  -1 0.27129 1.76381   2
  15  -5   1 2.77538 1.77327   3
 -15   5  -1 2.43777 2.21737   4
  15   5   1 3.84623 2.04732   2
  15   5   1 2.32136 1.58948   1
  16  -5   1 34.4746 3.57694   3
 -16  -5  -1 31.5941 4.12863   4
 -16  -5  -1 28.5322 3.58973   2
  16   5   1 26.2860 3.32847   1
 -16   5  -1 28.1051 3.98426   4
  16   5   1 35.0760 4.22780   2
  17  -5   1 23.7538 3.25970   3
 -17  -5  -1 8.85169 3.27193   4
 -17  -5  -1 16.1811 3.06483   2
 -17   5  -1 16.6936 3.34223   4
  17   5   1 15.0586 2.77451   1
  17   5   1 18.0174 3.41089   2
 -18  -5  -1 7.89429 2.46351   2
  18  -5   1 8.63755 2.32399   3
 -18  -5  -1 6.13695 3.18426   4
 -18   5  -1 3.96605 2.44822   4
  18   5   1 5.58715 2.15989   1
  18   5   1 8.03142 2.74057   2
 -19  -5  -1 4.13810 3.24547   4
  19  -5   1 5.75345 2.31960   3
 -19  -5  -1 5.90255 2.28142   2
  19   5   1 5.25883 2.45971   2
 -19   5  -1 6.22237 2.68492   4
  19   5   1 7.89591 2.50721   1
 -20  -5  -1 -5.5961 2.78781   4
 -20  -5  -1 3.49715 2.08850   2
  20  -5   1 3.65532 2.21840   3
 -20   5  -1 0.94547 2.30149   4
  20   5   1 1.21565 2.06846   1
  20   5   1 -0.8433 1.99328   2
 -21  -5  -1 13.1889 3.12702   2
  21  -5   1 8.79728 2.41877   3
 -21  -5  -1 11.5707 3.89014   4
  21   5   1 16.5531 3.27864   1
  21   5   1 10.1803 3.11344   2
 -21   5  -1 12.4842 3.48241   4
  22  -5   1 4.24770 2.44687   3
 -22  -5  -1 4.83788 2.85902   2
 -22   5  -1 8.72619 3.30751   4
  22   5   1 8.36449 2.69660   1
  22   5   1 3.37746 2.86238   2
 -23  -5  -1 -0.9048 2.28478   2
  23  -5   1 -2.1800 1.92801   3
  23   5   1 1.57701 3.08776   2
  23   5   1 -0.4864 2.25020   1
 -23   5  -1 5.03928 2.68451   4
 -24  -5  -1 2.95316 2.76737   2
 -24   5  -1 9.98042 3.07824   4
  24   5   1 0.21863 2.28481   1
 -25  -5  -1 2.05213 2.56107   2
 -25   5  -1 9.28267 3.01061   4
  25   5   1 7.21617 3.02317   1
 -26  -5  -1 11.5608 3.77618   2
 -26   5  -1 29.2001 4.59982   4
  26   5   1 9.11427 3.71615   1
 -25  -6   1 2.11874 2.89237   2
 -25   6   1 10.5484 3.16395   4
  25   6  -1 -1.2170 2.35689   1
  25   6  -1 0.30713 3.51574   2
  24  -6  -1 -2.5003 2.22040   3
 -24  -6   1 -1.7971 2.78896   2
  24   6  -1 -3.0138 2.08041   1
  24   6  -1 -4.6728 2.86283   2
 -24   6   1 6.87783 3.18314   4
  23  -6  -1 -4.1428 2.09409   3
 -23  -6   1 -9.3917 5.29817   4
 -23  -6   1 1.45989 2.63323   2
  23   6  -1 -2.8208 2.01484   1
  23   6  -1 1.27839 3.16732   2
 -23   6   1 -0.3777 2.18712   4
 -22  -6   1 0.85294 4.22307   4
 -22  -6   1 8.22310 3.23083   2
  22  -6  -1 11.3579 3.11785   3
 -22   6   1 3.84343 2.90020   4
  22   6  -1 1.35240 2.93443   2
  22   6  -1 7.03781 2.83137   1
  21  -6  -1 13.4618 3.11246   3
 -21  -6   1 9.43382 4.27798   4
 -21  -6   1 21.6588 3.98525   2
  21   6  -1 25.7364 4.59767   2
  21   6  -1 14.9151 3.36187   1
 -21   6   1 15.6467 3.95377   4
 -20  -6   1 3.13339 2.62465   2
  20  -6  -1 3.80941 2.17268   3
 -20  -6   1 -6.0304 3.21594   4
  20   6  -1 -0.9051 2.62122   2
  20   6  -1 -5.8185 1.42358   1
 -20   6   1 3.62140 2.54186   4
  19  -6  -1 9.15360 2.65380   3
 -19  -6   1 11.1214 3.16834   2
 -19  -6   1 0.39786 3.48800   4
  19   6  -1 6.30228 2.67626   2
 -19   6   1 11.3437 3.24522   4
  19   6  -1 9.28385 2.76440   1
  18  -6  -1 -1.5106 1.92291   3
 -18  -6   1 -2.9459 2.74834   4
 -18  -6   1 2.85171 2.29575   2
  18   6  -1 0.60929 1.88411   1
  18   6  -1 1.99236 2.27696   2
 -18   6   1 4.51053 2.53383   4
 -17  -6   1 -1.2728 2.66711   4
 -17  -6   1 0.92472 2.09516   2
  17  -6  -1 -0.7607 1.70622   3
 -17   6   1 0.67955 2.19368   4
  17   6  -1 1.00448 2.22392   2
  17   6  -1 1.53875 1.79574   1
 -16  -6   1 0.79086 1.96293   2
  16  -6  -1 -1.4348 1.74657   3
 -16  -6   1 0.47043 2.53294   4
 -16   6   1 -0.5211 1.93867   4
  16   6  -1 -2.6511 1.41061   1
  16   6  -1 0.54472 2.20075   2
 -15  -6   1 4.52675 2.21562   2
  15  -6  -1 2.66511 1.91633   3
 -15  -6   1 -0.7728 2.21644   4
 -15   6   1 1.03701 2.13369   4
  15   6  -1 1.22778 1.77290   1
  15   6  -1 4.07319 2.42071   2
 -14  -6   1 -0.2540 2.13890   4
 -14  -6   1 1.75276 1.77737   2
  14  -6  -1 -0.7219 1.31532   3
  14   6  -1 -0.0643 1.44172   1
 -14   6   1 0.22043 2.01012   4
  14   6  -1 1.18524 1.93731   2
  13  -6  -1 73.4797 4.68006   3
 -13  -6   1 80.2705 5.62336   4
  13   6  -1 78.8171 4.79859   2
  13   6  -1 81.3581 4.45570   1
 -13   6   1 77.4493 5.56444   4
  12  -6  -1 -0.9546 1.36542   3
 -12  -6   1 0.30192 1.93669   4
  12   6  -1 1.52636 1.39223   1
 -12   6   1 0.06729 1.86899   4
  12   6  -1 -1.4230 1.51824   2
  11  -6  -1 196.760 7.30010   3
 -11  -6   1 204.244 8.12797   4
 -11   6   1 199.898 8.62577   4
  11   6  -1 200.737 7.60855   2
  11   6  -1 186.683 6.57086   1
 -10  -6   1 65.7156 4.82120   4
  10  -6  -1 68.7278 4.24653   3
  10   6  -1 63.2479 3.61325   1
 -10   6   1 62.2703 4.83772   4
  10   6  -1 62.9159 4.16584   2
 -10   6   1 64.6349 3.66338   2
   9  -6  -1 96.1748 4.69071   3
  -9  -6   1 93.3748 5.32694   4
   9   6  -1 85.0328 4.65927   2
  -9   6   1 87.1048 5.45199   4
   9   6  -1 85.7779 3.93473   1
  -9   6   1 85.7127 3.79745   2
  -8  -6   1 37.0548 3.56683   4
   8  -6  -1 44.0412 3.38104   3
  -8   6   1 37.3846 2.60229   2
   8   6  -1 40.9260 3.46742   2
   8   6  -1 36.1223 2.53221   1
  -8   6   1 36.6536 3.82969   4
  -7  -6   1 1.90877 1.68829   4
  -7  -6   1 0.87031 0.82796   3
   7  -6  -1 1.24312 1.41415   3
  -7   6   1 1.52329 1.72479   4
  -7   6   1 2.95222 1.19684   2
   7   6  -1 2.73379 1.69078   4
   7   6  -1 2.01656 1.18213   1
   7   6  -1 3.37127 1.60935   2
   6  -6  -1 4.72246 1.62502   3
   6  -6  -1 3.60434 0.87816   1
  -6  -6   1 3.43604 1.81846   4
  -6  -6   1 4.45609 1.06304   3
  -6   6   1 2.19148 1.70927   4
   6   6  -1 4.98980 1.22958   1
   6   6  -1 3.87119 1.59978   2
  -6   6   1 4.90158 1.36600   2
   6   6  -1 3.38959 1.78013   4
   5  -6  -1 21.8758 1.50906   1
   5  -6  -1 19.1605 2.28195   3
  -5  -6   1 19.5727 1.70661   3
  -5  -6   1 17.5206 2.80824   4
   5   6  -1 21.7587 2.77574   2
   5   6  -1 20.6894 1.75548   1
  -5   6   1 23.1256 2.36164   2
   5   6  -1 20.7096 3.05914   4
  -5   6   1 18.1649 2.91287   4
  -4  -6   1 88.3462 4.87748   4
   4  -6  -1 81.0383 2.83433   1
  -4  -6   1 76.3220 3.26092   3
   4  -6  -1 91.4959 4.11032   3
   4   6  -1 84.9672 4.90411   4
  -4   6   1 91.6499 5.11658   4
   4   6  -1 87.4263 4.24060   2
  -4   6   1 85.2286 3.81125   2
   4   6  -1 83.2579 3.15804   1
  -3  -6   1 74.5467 3.16682   3
   3  -6  -1 66.5060 3.48137   3
  -3  -6   1 71.7542 4.37088   4
   3  -6  -1 63.3329 2.49213   1
   3   6  -1 70.6305 2.75247   1
   3   6  -1 71.9960 4.48446   4
  -3   6   1 63.6026 3.31662   2
   3   6  -1 67.8126 3.70454   2
  -3   6   1 64.7997 4.33176   4
   2  -6  -1 129.967 4.95082   3
  -2  -6   1 129.167 4.50659   3
   2  -6  -1 126.473 3.73608   1
  -2  -6   1 140.099 6.14631   4
   2   6  -1 132.562 3.84729   1
  -2   6   1 131.225 4.84497   2
   2   6  -1 130.479 6.08533   4
   2   6  -1 128.098 5.11956   2
  -2   6   1 126.051 5.97474   4
  -1  -6   1 22.0629 2.97269   4
  -1  -6   1 21.7609 1.52280   1
  -1  -6   1 21.9591 1.98565   3
   1  -6  -1 24.2422 2.22026   3
   1  -6  -1 23.2278 1.65100   1
  -1   6   1 20.8765 1.53610   1
   1   6  -1 24.5177 1.47725   1
   1   6  -1 26.1368 2.43092   2
   1   6  -1 23.8698 3.14934   4
  -1   6   1 23.5917 3.13160   4
  -1   6   1 28.8169 2.37949   3
  -1   6   1 27.1975 2.36563   2
   0  -6   1 60.1652 3.12711   3
   0  -6  -1 62.3154 2.53888   1
   0  -6   1 58.1642 2.23415   1
   0  -6  -1 62.2713 3.22137   3
   0   6   1 71.3489 3.41981   3
   0   6   1 61.6952 2.55407   1
   0   6  -1 61.6326 3.43086   2
   0   6  -1 59.0034 2.23288   1
   0   6   1 60.3861 4.08726   4
   0   6  -1 60.6765 4.17165   4
   0   6   1 67.9364 3.47323   2
  -1  -6  -1 24.0843 2.10618   3
   1  -6   1 19.7403 1.31458   1
   1  -6   1 22.5108 2.02611   3
  -1  -6  -1 24.6954 1.72418   1
  -1   6  -1 21.4858 2.45787   2
  -1   6  -1 22.6347 1.36744   1
   1   6   1 24.2018 2.24264   2
   1   6   1 25.6760 2.87498   4
   1   6   1 23.6015 2.09565   3
   1   6   1 22.9690 1.62889   1
  -1   6  -1 25.2921 3.25359   4
  -2  -6  -1 137.305 4.67697   3
   2  -6   1 130.630 4.89081   3
   2  -6   1 113.899 3.94091   1
  -2  -6  -1 131.485 5.90400   4
  -2   6  -1 132.980 5.08165   2
  -2   6  -1 123.470 5.94969   4
   2   6   1 129.619 4.65216   3
   2   6   1 136.247 5.06627   2
   2   6   1 137.001 6.02419   4
   2   6   1 131.996 4.09416   1
  -3  -6  -1 64.9435 4.20636   4
   3  -6   1 60.7232 3.29670   3
  -3  -6  -1 66.8488 3.17782   3
   3   6   1 67.2756 3.65401   2
   3   6   1 65.7109 2.82476   1
  -3   6  -1 65.7106 4.42383   4
   3   6   1 72.2255 4.39989   4
  -3   6  -1 74.8642 3.71015   2
   3   6   1 67.3368 3.20899   3
  -4  -6  -1 80.3308 3.40584   3
   4  -6   1 85.7224 3.93993   3
  -4  -6  -1 80.7152 4.57495   4
   4   6   1 76.3472 4.55270   4
  -4   6  -1 79.5515 4.84017   4
   4   6   1 76.6180 3.39044   3
   4   6   1 85.4193 4.07552   2
   4   6   1 82.9450 3.29628   1
  -4   6  -1 74.3758 3.77142   2
  -5  -6  -1 19.3468 1.92992   3
   5  -6   1 19.4998 2.38188   3
  -5  -6  -1 23.1151 3.05626   4
   5   6   1 20.5577 2.60020   2
   5   6   1 19.5467 1.94645   3
  -5   6  -1 21.1361 3.11260   4
   5   6   1 20.9751 2.92396   4
   5   6   1 20.9793 2.08257   1
  -5   6  -1 22.1174 2.50869   2
   6  -6   1 7.41031 1.77091   3
  -6  -6  -1 2.89001 1.03593   3
  -6  -6  -1 2.54424 1.59259   4
  -6   6  -1 5.10021 1.53029   2
   6   6   1 4.50753 1.84211   4
   6   6   1 2.81844 1.05962   1
  -6   6  -1 1.68680 1.65599   4
   6   6   1 2.30705 1.44963   2
   6   6   1 2.63057 1.05407   3
   7  -6   1 2.98312 1.53922   3
  -7  -6  -1 3.82865 1.80466   4
  -7  -6  -1 1.08269 0.94476   3
   7   6   1 1.05014 0.91850   3
   7   6   1 0.81987 0.96327   1
   7   6   1 3.03246 1.66922   4
  -7   6  -1 1.48042 1.60515   4
  -7   6  -1 2.30753 1.33943   2
   7   6   1 4.42481 1.74003   2
   8  -6   1 40.1532 3.32652   3
  -8  -6  -1 39.2668 2.28690   3
  -8  -6  -1 38.2133 3.47786   4
   8   6   1 37.5537 2.63024   1
   8   6   1 39.0121 3.57039   4
  -8   6  -1 43.2913 3.93362   4
   8   6   1 35.2904 3.12194   2
  -8   6  -1 39.1919 2.88980   2
   9  -6   1 83.8139 4.58487   3
  -9  -6  -1 93.0891 5.12574   4
  -9   6  -1 90.6121 4.10874   2
  -9   6  -1 85.7592 5.44851   4
   9   6   1 90.5067 4.11068   1
   9   6   1 83.3826 4.55289   2
 -10  -6  -1 68.5708 4.60694   4
  10  -6   1 65.9949 4.18909   3
  10   6   1 61.0985 3.56089   1
 -10   6  -1 61.3357 4.75987   4
 -10   6  -1 66.8997 3.61019   2
  10   6   1 72.4693 4.43638   2
 -11  -6  -1 197.682 7.97072   4
  11  -6   1 199.193 7.33653   3
 -11   6  -1 199.849 8.52586   4
 -11   6  -1 190.913 6.44205   2
  11   6   1 207.396 7.65181   2
  11   6   1 204.474 6.92014   1
  12  -6   1 1.54280 1.54119   3
 -12  -6  -1 -0.4047 1.58587   2
 -12  -6  -1 5.56409 2.32366   4
 -12   6  -1 -0.5346 1.70351   4
  12   6   1 0.04865 1.72692   2
 -12   6  -1 -0.0646 1.21252   2
  12   6   1 -0.4829 1.25840   1
  13  -6   1 76.3529 4.72961   3
 -13  -6  -1 83.8313 4.88982   2
 -13  -6  -1 77.2081 5.15229   4
  13   6   1 80.6429 5.03142   2
 -13   6  -1 77.2682 5.48526   4
  13   6   1 77.9698 4.35790   1
  14  -6   1 -1.6783 1.61293   3
 -14  -6  -1 1.12376 2.29224   4
 -14  -6  -1 -1.3294 1.59498   2
 -14   6  -1 0.08551 2.14046   4
  14   6   1 -3.0279 1.07725   1
  14   6   1 1.79334 2.04003   2
 -15  -6  -1 0.67949 2.44033   4
 -15  -6  -1 2.55131 2.08196   2
  15  -6   1 3.05092 1.81294   3
  15   6   1 -0.2504 2.04605   2
 -15   6  -1 2.17735 2.09652   4
  15   6   1 3.86436 1.87179   1
  16  -6   1 -3.2219 1.59651   3
 -16  -6  -1 -0.9117 2.29639   4
 -16  -6  -1 0.61766 1.93303   2
  16   6   1 1.18178 1.75291   1
 -16   6  -1 -1.6046 1.83595   4
  16   6   1 0.31531 2.06851   2
  17  -6   1 0.23374 1.87145   3
 -17  -6  -1 1.39649 2.11320   2
 -17  -6  -1 -1.1984 2.42926   4
 -17   6  -1 -0.3923 2.03588   4
  17   6   1 0.84356 2.28017   2
  17   6   1 0.13117 1.98623   1
 -18  -6  -1 1.21795 2.10388   2
  18  -6   1 0.18026 2.04178   3
 -18  -6  -1 2.31138 2.75779   4
 -18   6  -1 3.03636 2.47721   4
  18   6   1 -0.1208 1.91501   1
  18   6   1 -1.0657 2.36395   2
  19  -6   1 10.5661 2.71747   3
 -19  -6  -1 5.80391 2.52071   2
 -19  -6  -1 8.47157 3.49607   4
  19   6   1 2.24018 2.18949   1
  19   6   1 9.28496 2.98051   2
 -19   6  -1 11.9856 3.55297   4
 -20  -6  -1 4.98055 2.56855   2
  20  -6   1 0.58663 2.19249   3
 -20  -6  -1 -6.0949 2.65473   4
  20   6   1 1.14363 2.10117   1
  20   6   1 0.13934 2.31258   2
 -20   6  -1 3.93821 2.59028   4
 -21  -6  -1 16.9474 3.63396   2
  21  -6   1 13.6570 3.01950   3
  21   6   1 15.6417 3.50396   1
  21   6   1 18.8487 3.88142   2
 -21   6  -1 18.1622 3.96490   4
 -22  -6  -1 7.34753 3.21919   2
  22  -6   1 4.03479 2.59716   3
  22   6   1 7.28149 2.86610   1
  22   6   1 10.2237 3.61484   2
 -22   6  -1 6.01311 2.94927   4
 -23  -6  -1 -1.3061 2.65473   2
  23  -6   1 -3.7053 2.11767   3
  23   6   1 -1.5513 3.07388   2
 -23   6  -1 0.92701 2.40728   4
  23   6   1 -3.6368 1.99879   1
  24  -6   1 1.59676 2.59860   3
 -24  -6  -1 -2.9076 2.36382   2
 -24   6  -1 4.24836 2.48622   4
  24   6   1 -1.3575 3.15096   2
  24   6   1 2.28798 2.68234   1
 -25  -6  -1 -2.2493 2.58583   2
 -25   6  -1 10.8582 3.36696   4
  23  -7  -1 -0.7345 2.45424   3
 -23  -7   1 -2.6864 2.22223   2
  23   7  -1 -1.8460 2.98159   2
 -23   7   1 8.24731 3.65129   4
  23   7  -1 0.58868 2.43665   1
 -22  -7   1 4.27213 6.21599   4
  22  -7  -1 7.04876 3.24686   3
 -22  -7   1 11.6459 3.32124   2
  22   7  -1 15.8787 4.32333   2
  22   7  -1 5.89568 2.87455   1
 -22   7   1 18.6986 4.38412   4
  21  -7  -1 -0.1126 2.48570   3
 -21  -7   1 2.79329 2.84338   2
 -21  -7   1 -10.016 3.13337   4
 -21   7   1 5.64750 3.15030   4
  21   7  -1 -0.6240 2.27047   1
  21   7  -1 -0.1318 3.16601   2
 -20  -7   1 61.0651 7.38926   4
 -20  -7   1 79.9005 6.29275   2
  20  -7  -1 65.3201 5.42621   3
  20   7  -1 64.3027 5.19119   1
 -20   7   1 78.5938 6.85152   4
  20   7  -1 72.3496 6.38397   2
  19  -7  -1 2.20884 2.40912   3
 -19  -7   1 1.52660 2.62277   2
 -19  -7   1 -3.5172 3.69943   4
  19   7  -1 1.61573 2.87652   2
  19   7  -1 6.46664 2.53351   1
 -19   7   1 4.15129 2.91055   4
 -18  -7   1 8.62102 3.14873   2
  18  -7  -1 3.77723 2.44914   3
 -18  -7   1 2.83920 3.38235   4
 -18   7   1 8.70729 3.33205   4
  18   7  -1 10.1078 3.42447   2
  18   7  -1 5.03665 2.36805   1
 -17  -7   1 -2.1899 2.79078   4
 -17  -7   1 2.50243 2.36073   2
  17  -7  -1 0.64257 2.22263   3
  17   7  -1 -0.7386 1.72920   1
  17   7  -1 -1.1890 2.48176   2
 -17   7   1 3.21452 2.71503   4
 -16  -7   1 43.3883 5.55144   4
  16  -7  -1 40.5847 4.36303   3
 -16  -7   1 48.2360 5.01180   2
  16   7  -1 42.7641 4.26600   1
 -16   7   1 52.3635 5.44623   4
  16   7  -1 48.2512 5.28856   2
 -15  -7   1 12.5207 2.91893   2
  15  -7  -1 22.5802 3.59061   3
 -15  -7   1 16.7237 3.78685   4
 -15   7   1 13.2279 3.61856   4
  15   7  -1 12.9644 3.26623   2
  15   7  -1 14.7936 2.67979   1
 -14  -7   1 -1.3724 2.34672   4
  14  -7  -1 -0.6657 1.62666   3
  14   7  -1 -0.7167 1.43456   1
 -14   7   1 1.21781 2.36137   4
  14   7  -1 1.54084 2.23187   2
  13  -7  -1 17.8845 3.11430   3
 -13  -7   1 17.3565 3.68675   4
  13   7  -1 15.1914 2.62175   1
 -13   7   1 12.5971 3.39875   4
  13   7  -1 17.1152 3.31539   2
  12  -7  -1 -0.2254 1.71681   3
 -12  -7   1 2.27259 2.50375   4
  12   7  -1 1.38260 2.09781   2
 -12   7   1 3.40775 2.54498   4
  12   7  -1 0.63239 1.53969   1
  11  -7  -1 -1.8010 1.36077   3
 -11  -7   1 0.35216 2.14409   4
  11   7  -1 0.47954 2.02791   2
  11   7  -1 -1.2189 1.13756   1
 -11   7   1 0.26822 1.99374   4
 -10  -7   1 22.5298 3.84713   4
  10  -7  -1 20.5536 2.96481   3
  10   7  -1 19.8633 2.49864   1
 -10   7   1 20.0202 3.64138   4
  10   7  -1 21.7521 3.24001   2
   9  -7  -1 1.37453 1.59414   3
  -9  -7   1 3.21723 2.32283   4
  -9   7   1 -0.4635 1.83647   4
   9   7  -1 1.23739 1.28532   1
   9   7  -1 1.38250 1.88945   2
   8  -7  -1 5.12458 2.02592   3
  -8  -7   1 4.35433 2.36187   4
   8   7  -1 0.73954 1.18098   1
   8   7  -1 5.31163 2.10870   2
  -8   7   1 1.61124 1.54254   2
  -8   7   1 2.94866 2.21615   4
   7  -7  -1 279.243 8.86341   3
  -7  -7   1 263.794 9.75427   4
   7   7  -1 262.317 8.89384   2
  -7   7   1 259.779 10.1549   4
   7   7  -1 265.380 7.48184   1
   7   7  -1 262.577 9.83095   4
  -7   7   1 255.811 7.79592   2
  -6  -7   1 25.6974 2.14236   3
  -6  -7   1 33.4524 3.77257   4
   6  -7  -1 33.2675 3.42082   3
  -6   7   1 30.1279 2.74857   2
   6   7  -1 29.2132 3.96576   4
  -6   7   1 24.5443 3.76246   4
   6   7  -1 31.0782 2.32283   1
   6   7  -1 30.7981 3.42030   2
  -5  -7   1 428.371 10.2993   3
   5  -7  -1 437.349 11.7041   3
  -5  -7   1 415.949 12.8521   4
   5   7  -1 408.427 9.97369   1
   5   7  -1 425.551 11.8309   2
   5   7  -1 419.523 13.1253   4
  -5   7   1 423.397 13.3338   4
  -5   7   1 412.180 10.8329   2
  -4  -7   1 117.906 4.47612   3
   4  -7  -1 116.765 5.18254   3
  -4  -7   1 116.626 6.24930   4
  -4   7   1 116.413 4.92495   2
  -4   7   1 116.509 6.38956   4
   4   7  -1 119.630 5.53282   2
   4   7  -1 112.200 6.20115   4
  -3  -7   1 6.86111 2.39398   4
  -3  -7   1 8.64512 1.57827   3
   3  -7  -1 10.7727 2.01178   3
   3   7  -1 8.73676 2.03691   2
  -3   7   1 7.08642 1.87431   2
   3   7  -1 10.7612 2.79226   4
  -3   7   1 7.19359 2.39930   4
   2  -7  -1 300.088 8.90688   3
  -2  -7   1 314.364 8.47439   3
  -2  -7   1 307.642 10.5949   4
  -2   7   1 298.483 8.72804   2
  -2   7   1 295.205 10.4928   4
   2   7  -1 308.091 9.34633   2
   2   7  -1 301.546 10.5795   4
  -1  -7   1 203.626 8.29624   4
   1  -7  -1 195.018 6.67420   3
  -1  -7   1 200.679 6.45488   3
  -1   7   1 198.334 6.76299   2
   1   7  -1 197.445 6.98606   2
   1   7  -1 196.732 8.27040   4
  -1   7   1 195.237 8.18598   4
   0  -7   1 0.78706 1.08896   3
   0  -7  -1 3.70234 1.35048   3
   0   7   1 -1.0029 1.28568   2
   0   7  -1 -0.0712 1.40443   2
   0   7  -1 0.32901 1.73035   4
   0   7   1 1.55611 1.82799   4
  -1  -7  -1 159.855 5.33343   1
  -1  -7  -1 196.192 6.36639   3
   1  -7   1 201.934 6.55887   3
   1   7   1 206.047 8.16729   4
   1   7   1 184.895 6.62604   2
  -1   7  -1 187.840 8.08493   4
  -1   7  -1 185.142 6.66722   2
  -2  -7  -1 310.319 8.54300   3
  -2  -7  -1 309.742 10.5221   4
  -2  -7  -1 301.186 7.56414   1
   2  -7   1 308.141 8.88724   3
   2   7   1 284.175 8.91135   2
  -2   7  -1 296.096 10.6165   4
   2   7   1 307.201 7.72072   1
  -2   7  -1 298.212 9.04788   2
   2   7   1 321.713 10.6918   4
  -3  -7  -1 6.56529 2.37519   4
   3  -7   1 8.07370 1.75804   3
  -3  -7  -1 10.5409 1.78507   3
   3   7   1 9.45244 1.50134   1
  -3   7  -1 9.45708 2.04470   2
  -3   7  -1 7.06859 2.46272   4
   3   7   1 8.19434 2.44667   4
   3   7   1 5.90638 1.96399   2
   4  -7   1 117.318 5.18379   3
  -4  -7  -1 111.056 6.01121   4
  -4  -7  -1 126.279 4.61059   3
   4   7   1 115.790 6.12062   4
  -4   7  -1 108.752 6.26778   4
  -4   7  -1 110.510 5.05469   2
   4   7   1 114.570 5.18985   2
   4   7   1 109.585 4.13174   1
  -5  -7  -1 430.826 12.9716   4
  -5  -7  -1 434.731 10.5317   3
   5  -7   1 430.959 11.6627   3
   5   7   1 418.612 11.7150   2
  -5   7  -1 435.201 11.4131   2
  -5   7  -1 426.917 13.4707   4
   5   7   1 418.310 13.0388   4
   5   7   1 418.009 10.3856   1
   6  -7   1 29.4016 3.13884   3
  -6  -7  -1 27.8764 3.67077   4
  -6  -7  -1 34.2838 2.47196   3
   6   7   1 36.2329 3.72845   2
  -6   7  -1 33.4765 2.98161   2
  -6   7  -1 36.1482 3.99285   4
   6   7   1 27.4840 2.39899   1
   6   7   1 30.6796 3.88574   4
  -7  -7  -1 269.263 9.72269   4
   7  -7   1 267.359 8.75897   3
   7   7   1 274.580 10.0011   4
  -7   7  -1 258.665 10.1258   4
  -7   7  -1 273.640 8.32369   2
   7   7   1 264.373 7.73431   1
   7   7   1 271.273 8.94124   2
  -8  -7  -1 4.65260 2.26946   4
   8  -7   1 2.44965 1.80584   3
  -8   7  -1 5.31180 2.34606   4
   8   7   1 3.01628 1.43843   1
   8   7   1 5.80607 2.27504   4
   8   7   1 3.79720 1.85045   2
  -8   7  -1 3.18783 1.55787   2
  -9  -7  -1 1.03300 2.18479   4
   9  -7   1 3.39619 1.97218   3
  -9   7  -1 2.39278 2.20636   4
   9   7   1 2.60575 1.80212   2
   9   7   1 1.55139 1.41902   1
  -9   7  -1 1.89222 1.52304   2
 -10  -7  -1 13.6798 3.07230   4
  10  -7   1 24.0401 3.20013   3
 -10   7  -1 19.9728 3.59606   4
  10   7   1 19.4246 3.01271   2
  10   7   1 24.6146 2.81843   1
 -10   7  -1 23.9210 2.78767   2
 -11  -7  -1 2.33644 2.37024   4
  11  -7   1 0.52459 1.78485   3
  11   7   1 -0.5888 1.17728   1
 -11   7  -1 -0.0486 1.96456   4
  11   7   1 -1.6068 1.55781   2
 -12  -7  -1 0.01705 2.13569   4
 -12  -7  -1 3.54411 2.06403   2
  12  -7   1 2.15190 1.97568   3
  12   7   1 0.65065 1.78636   2
 -12   7  -1 3.86025 2.37496   4
  12   7   1 0.45603 1.49589   1
 -13  -7  -1 18.7427 3.61162   4
  13  -7   1 13.4814 2.76975   3
 -13  -7  -1 18.2672 3.12887   2
  13   7   1 16.6470 3.10851   2
 -13   7  -1 13.5700 3.39630   4
  13   7   1 17.1808 2.66258   1
 -14  -7  -1 -1.1599 2.46761   4
 -14  -7  -1 -0.9444 1.83685   2
  14  -7   1 -0.9442 1.62128   3
  14   7   1 -1.6497 1.47710   1
 -14   7  -1 0.95394 2.21579   4
  14   7   1 2.28388 2.36830   2
  15  -7   1 20.2540 3.35556   3
 -15  -7  -1 18.2424 3.94975   4
 -15  -7  -1 13.1779 3.14154   2
  15   7   1 15.4540 2.92245   1
 -15   7  -1 10.5259 3.32280   4
  15   7   1 16.2059 3.46556   2
 -16  -7  -1 34.6823 4.95174   4
  16  -7   1 47.1028 4.83838   3
 -16  -7  -1 53.5242 4.91549   2
 -16   7  -1 45.4289 5.07979   4
  16   7   1 54.9790 5.65017   2
  16   7   1 41.1587 4.23040   1
 -17  -7  -1 -0.4327 1.97651   2
 -17  -7  -1 -3.2643 2.48434   4
  17  -7   1 -1.2415 1.79483   3
 -17   7  -1 1.67526 2.36356   4
  17   7   1 -2.2039 1.58991   1
  17   7   1 2.32991 2.63490   2
  18  -7   1 6.09325 2.63515   3
 -18  -7  -1 9.40766 3.00038   2
 -18  -7  -1 3.34321 3.28810   4
 -18   7  -1 6.72542 3.08249   4
  18   7   1 4.70291 2.46279   1
  18   7   1 7.75350 3.01454   2
  19  -7   1 4.61669 2.57387   3
 -19  -7  -1 -0.2747 2.19117   2
 -19  -7  -1 -5.2439 3.12803   4
  19   7   1 0.22188 2.66352   2
 -19   7  -1 3.73990 2.74276   4
  19   7   1 3.08219 2.32942   1
 -20  -7  -1 73.6089 6.08336   2
  20  -7   1 65.3979 5.54332   3
 -20   7  -1 74.5840 6.85285   4
  20   7   1 66.4034 5.36519   1
  20   7   1 71.4206 6.29301   2
 -21  -7  -1 2.42777 3.00926   2
  21  -7   1 0.29512 2.52048   3
 -21   7  -1 4.39724 2.76548   4
  21   7   1 0.09907 2.21729   1
  21   7   1 1.88572 3.19724   2
  22  -7   1 9.22737 3.34873   3
 -22  -7  -1 11.3488 3.56254   2
 -22   7  -1 13.7164 3.74310   4
  22   7   1 10.1244 3.80275   2
  22   7   1 16.7169 3.63111   1
 -23  -7  -1 -2.8581 2.47391   2
  23  -7   1 1.16414 2.77366   3
 -23   7  -1 6.93506 3.18643   4
  23   7   1 -1.5274 2.38945   1
  23   7   1 -0.1615 2.93156   2
 -21  -8   1 9.62126 3.71004   2
  21  -8  -1 9.46938 3.03381   3
 -21   8   1 13.0193 4.17209   4
  21   8  -1 10.0094 4.10496   2
  21   8  -1 8.47582 3.03954   1
  20  -8  -1 22.7902 4.17637   3
 -20  -8   1 16.7985 3.93121   2
 -20  -8   1 13.1615 5.06632   4
  20   8  -1 8.89127 3.05151   1
 -20   8   1 21.9416 4.98771   4
  20   8  -1 24.3967 4.69718   2
  19  -8  -1 33.2952 4.51090   3
 -19  -8   1 22.2133 4.06200   2
 -19  -8   1 19.8115 5.53294   4
 -19   8   1 27.1521 5.23818   4
  19   8  -1 33.0098 4.21985   1
  19   8  -1 27.7796 4.58229   2
 -18  -8   1 -6.8047 3.71514   4
 -18  -8   1 -1.2650 2.15675   2
  18  -8  -1 6.52248 2.99272   3
  18   8  -1 4.06465 2.43895   1
  18   8  -1 1.48580 2.89909   2
 -18   8   1 4.95133 3.63088   4
 -17  -8   1 35.1567 4.77250   2
 -17  -8   1 27.8826 5.23502   4
  17  -8  -1 49.1972 5.20391   3
 -17   8   1 33.7696 5.60228   4
  17   8  -1 37.6157 5.25271   2
  17   8  -1 26.3676 3.63006   1
  16  -8  -1 22.6420 3.56895   3
 -16  -8   1 32.1933 4.70290   2
 -16  -8   1 21.5756 4.78256   4
  16   8  -1 24.5542 3.55801   1
 -16   8   1 25.6490 4.95958   4
  16   8  -1 32.7040 4.96995   2
  15  -8  -1 7.84724 2.85657   3
 -15  -8   1 6.04749 2.76906   2
 -15  -8   1 6.82472 3.51848   4
 -15   8   1 5.69577 2.99378   4
  15   8  -1 5.79974 2.24420   1
  15   8  -1 4.50319 3.05579   2
  14  -8  -1 13.5092 3.23315   3
 -14  -8   1 8.16173 3.51943   4
  14   8  -1 13.2785 2.62538   1
 -14   8   1 14.1651 3.73876   4
  14   8  -1 13.5227 3.58855   2
  13  -8  -1 2.12240 2.10059   3
 -13  -8   1 -0.3011 2.59413   4
 -13   8   1 0.66781 2.48130   4
  13   8  -1 -2.0886 2.26555   2
  13   8  -1 2.27192 1.72140   1
  12  -8  -1 24.3048 3.47476   3
 -12  -8   1 22.0644 4.51100   4
  12   8  -1 31.6569 4.26696   2
  12   8  -1 20.5836 3.29306   1
 -12   8   1 20.7273 4.09384   4
  11  -8  -1 6.51514 2.34313   3
 -11  -8   1 8.89366 3.55972   4
  11   8  -1 7.11479 2.68517   2
 -11   8   1 7.96323 3.24283   4
 -10  -8   1 2.68809 2.98085   4
  10  -8  -1 2.32734 1.92446   3
 -10   8   1 2.01623 2.47109   4
  10   8  -1 4.08669 2.43337   2
   9  -8  -1 0.44489 1.75450   3
  -9  -8   1 0.62674 2.49411   4
  -9   8   1 -1.2154 1.94323   4
   9   8  -1 -0.6653 2.04536   2
  -8  -8   1 21.2170 4.05446   4
   8  -8  -1 18.4121 2.98864   3
  -8   8   1 15.5116 3.51070   4
   8   8  -1 18.6863 3.38764   2
  -7  -8   1 12.9740 3.54647   4
   7  -8  -1 3.61729 2.01576   3
   7   8  -1 6.10148 2.49195   2
   7   8  -1 8.66790 3.17506   4
  -7   8   1 5.50428 2.61256   4
   6  -8  -1 -0.5156 1.56448   3
  -6  -8   1 -0.5427 2.50583   4
   6   8  -1 -0.8958 1.93778   2
   6   8  -1 -0.3731 2.32278   4
  -6   8   1 1.83853 2.16645   2
  -6   8   1 0.87236 2.20895   4
   5  -8  -1 2.82498 2.06068   3
  -5  -8   1 3.39406 1.70096   3
  -5  -8   1 6.80358 2.97891   4
   5   8  -1 3.71356 2.27321   2
   5   8  -1 2.48825 2.33657   4
  -5   8   1 3.61221 2.40233   4
  -5   8   1 6.82979 2.02730   2
  -4  -8   1 45.4888 3.12026   3
  -4  -8   1 46.9386 4.66962   4
   4  -8  -1 50.2262 4.04098   3
   4   8  -1 43.8416 4.06291   2
  -4   8   1 50.4703 3.58207   2
  -4   8   1 39.0415 4.43231   4
   4   8  -1 45.1761 4.65655   4
  -3  -8   1 1.45988 1.32663   3
  -3  -8   1 5.04371 2.60241   4
   3  -8  -1 4.19423 1.68536   3
  -3   8   1 1.27768 2.24492   4
   3   8  -1 1.57967 1.86112   2
   3   8  -1 1.75877 2.14016   4
  -3   8   1 4.57581 1.85146   2
  -2  -8   1 5.70269 1.68271   3
   2  -8  -1 8.35148 2.13860   3
  -2  -8   1 1.18264 2.41814   4
   2   8  -1 3.89093 1.88774   2
  -2   8   1 6.27635 2.05982   2
   2   8  -1 3.36866 2.47022   4
  -2   8   1 2.49168 2.24769   4
  -1  -8   1 25.6070 4.02517   4
   1  -8  -1 27.5620 3.18102   3
  -1  -8   1 29.7164 3.03048   3
   1   8  -1 35.6642 3.33136   2
   1   8  -1 33.2187 4.53448   4
  -1   8   1 27.0501 4.13508   4
  -1   8   1 28.0514 3.30546   2
   0  -8   1 152.945 7.93395   4
   0  -8  -1 151.757 6.10981   3
   0  -8   1 153.182 6.00148   3
   0   8   1 155.140 6.26921   2
   0   8  -1 142.857 7.82529   4
   0   8   1 148.260 7.59870   4
   0   8  -1 152.004 6.46706   2
  -1  -8  -1 32.9794 4.35616   4
  -1  -8  -1 30.8379 3.18551   3
   1  -8   1 34.5005 3.19408   3
  -1   8  -1 24.2982 4.06491   4
   1   8   1 38.4245 4.75335   4
  -1   8  -1 31.8066 3.66181   2
   1   8   1 30.6041 3.50902   2
  -2  -8  -1 8.47690 2.82550   4
  -2  -8  -1 5.93793 1.80770   3
   2  -8   1 4.49234 1.77681   3
  -2   8  -1 3.95200 2.47234   4
   2   8   1 3.69214 2.01245   2
   2   8   1 4.48162 2.51329   4
  -2   8  -1 5.55135 2.09825   2
   3  -8   1 0.82743 1.59255   3
  -3  -8  -1 2.10069 1.43591   3
  -3  -8  -1 3.48882 2.56323   4
   3   8   1 2.05907 2.16025   4
   3   8   1 3.05938 1.97054   2
  -3   8  -1 6.00926 2.16262   2
  -3   8  -1 5.06335 2.57361   4
  -4  -8  -1 46.9878 3.17092   3
  -4  -8  -1 50.8398 4.72034   4
   4  -8   1 47.7307 3.88714   3
   4   8   1 50.2899 4.06088   2
  -4   8  -1 46.2411 4.71959   4
   4   8   1 41.8843 4.43637   4
  -4   8  -1 40.0389 3.56199   2
  -5  -8  -1 3.78452 2.47797   4
  -5  -8  -1 2.26035 1.43703   3
   5  -8   1 3.23098 2.02744   3
  -5   8  -1 0.92392 2.10640   4
   5   8   1 1.88637 2.20783   4
  -5   8  -1 3.61319 1.87100   2
   5   8   1 1.45828 2.03364   2
  -6  -8  -1 -0.5945 2.29431   4
   6  -8   1 -1.3995 1.53695   3
  -6   8  -1 0.45901 1.89562   4
   6   8   1 0.10373 2.22057   4
  -6   8  -1 1.24070 1.64754   2
   6   8   1 -2.0613 1.78827   2
   7  -8   1 9.00990 2.57421   3
  -7  -8  -1 8.82221 3.07658   4
  -7   8  -1 4.11192 2.49706   4
   7   8   1 6.75220 2.54788   2
  -7   8  -1 8.37808 2.21228   2
   7   8   1 7.82429 3.07148   4
  -8  -8  -1 18.2986 3.57079   4
   8  -8   1 20.2700 3.22457   3
   8   8   1 18.4687 3.35667   2
   8   8   1 12.8380 3.16771   4
  -8   8  -1 18.8249 3.76980   4
  -8   8  -1 18.8808 3.05473   2
   9  -8   1 0.25185 1.66123   3
  -9  -8  -1 2.27044 2.41577   4
   9   8   1 -0.3752 1.83402   2
   9   8   1 0.17578 1.30549   1
  -9   8  -1 1.41168 2.28233   4
 -10  -8  -1 2.46275 2.51326   4
  10  -8   1 3.67289 2.06186   3
  10   8   1 1.23839 2.01169   2
 -10   8  -1 2.14766 2.46156   4
  10   8   1 6.36341 1.87520   1
 -11  -8  -1 6.11893 2.89754   4
  11  -8   1 7.61958 2.32039   3
  11   8   1 4.55060 1.69305   1
  11   8   1 7.03771 2.60090   2
 -11   8  -1 13.4451 3.83214   4
 -12  -8  -1 16.6974 3.96898   4
  12  -8   1 19.6150 3.15036   3
  12   8   1 22.8766 3.88454   2
 -12   8  -1 16.6575 3.80754   4
  12   8   1 18.6283 2.84553   1
  13  -8   1 3.58272 2.09727   3
 -13  -8  -1 -0.5797 2.89683   4
 -13  -8  -1 -0.9845 2.01312   2
 -13   8  -1 2.75771 2.72711   4
  13   8   1 0.13361 2.46687   2
  13   8   1 -0.8603 1.44902   1
  14  -8   1 6.60102 2.47980   3
 -14  -8  -1 15.6575 3.47670   2
 -14  -8  -1 8.82054 3.68860   4
  14   8   1 10.0414 2.45617   1
  14   8   1 12.6694 3.53700   2
 -14   8  -1 17.2929 3.96279   4
  15  -8   1 8.84289 2.71329   3
 -15  -8  -1 0.48438 3.11181   4
 -15  -8  -1 7.08977 2.76784   2
  15   8   1 2.41132 1.90558   1
  15   8   1 7.97894 2.98419   2
 -15   8  -1 4.31147 3.01622   4
  16  -8   1 33.1219 4.43986   3
 -16  -8  -1 24.0076 3.83091   2
 -16  -8  -1 27.4070 5.00966   4
  16   8   1 26.7818 3.68834   1
  16   8   1 28.0679 4.39735   2
 -16   8  -1 29.3025 5.35054   4
 -17  -8  -1 36.2138 4.89095   2
 -17  -8  -1 21.9968 4.92167   4
  17  -8   1 38.2328 4.85428   3
 -17   8  -1 32.3744 5.30941   4
  17   8   1 30.7633 4.10728   1
  17   8   1 35.7076 5.19092   2
  18  -8   1 3.93491 2.66062   3
 -18  -8  -1 -1.7341 2.65790   2
 -18  -8  -1 -5.3387 3.58641   4
  18   8   1 0.52224 3.17451   2
 -18   8  -1 2.13688 2.77167   4
  18   8   1 2.07349 2.17350   1
 -19  -8  -1 26.4916 4.34878   2
  19  -8   1 31.0916 4.36242   3
  19   8   1 24.7558 4.12037   1
 -19   8  -1 30.0155 5.35230   4
  19   8   1 29.1112 4.94761   2
  20  -8   1 17.4269 4.09143   3
 -20  -8  -1 17.5860 3.97217   2
 -20   8  -1 25.6188 5.08417   4
  20   8   1 19.3289 4.27038   2
  20   8   1 18.3552 3.85085   1
 -21  -8  -1 12.2267 3.85769   2
  21  -8   1 10.2189 3.39350   3
 -21   8  -1 13.8461 4.19829   4
  21   8   1 6.15454 2.87383   1
  21   8   1 15.6398 4.91335   2
  19  -9  -1 3.38801 3.64541   3
 -19  -9   1 -12.826 3.94899   4
 -19   9   1 2.84664 3.74451   4
 -18  -9   1 -0.0689 2.47790   2
  18  -9  -1 1.20155 2.84336   3
 -18  -9   1 -7.8131 3.22458   4
 -18   9   1 0.65480 3.28258   4
  18   9  -1 -0.6672 3.04601   2
  17  -9  -1 1.17741 2.75626   3
 -17  -9   1 -3.0818 3.94350   4
 -17  -9   1 3.92614 3.05308   2
 -17   9   1 3.65681 3.42937   4
  17   9  -1 -0.3753 3.03707   2
 -16  -9   1 -0.8161 2.58386   2
 -16  -9   1 -1.2455 3.57975   4
  16  -9  -1 0.33602 2.70782   3
  16   9  -1 0.01907 2.99054   2
 -16   9   1 4.25416 3.38981   4
 -15  -9   1 27.5749 4.31357   2
 -15  -9   1 21.4086 4.91382   4
  15  -9  -1 33.2179 4.48822   3
 -15   9   1 34.1778 5.71576   4
  15   9  -1 28.1684 4.56414   2
  14  -9  -1 39.1840 4.69374   3
 -14  -9   1 32.4181 4.58676   2
 -14  -9   1 39.2129 5.83645   4
 -14   9   1 34.7927 5.70074   4
  14   9  -1 33.4817 4.74731   2
  13  -9  -1 1.60296 2.32548   3
 -13  -9   1 -2.6754 3.34951   4
 -13   9   1 0.81093 2.86121   4
  13   9  -1 4.54637 2.88251   2
 -12  -9   1 6.05682 3.63318   4
  12  -9  -1 11.3908 3.05124   3
  12   9  -1 8.53011 3.08791   2
 -12   9   1 12.9052 4.00431   4
  11  -9  -1 61.9574 5.02253   3
 -11  -9   1 50.7581 5.67117   4
  11   9  -1 63.0915 5.45856   2
 -11   9   1 54.4668 5.99524   4
 -10  -9   1 0.16872 2.86239   4
  10  -9  -1 2.47957 2.20051   3
  10   9  -1 1.36905 2.44818   2
 -10   9   1 3.30489 2.78240   4
  -9  -9   1 1.95504 3.14321   4
   9  -9  -1 -1.2808 1.77136   3
  -9   9   1 2.34992 2.74089   4
   9   9  -1 -0.9137 2.25913   2
   8  -9  -1 -0.1799 2.19692   3
  -8  -9   1 0.59022 2.62111   4
  -8   9   1 0.38682 2.45892   4
   8   9  -1 -0.4407 2.17823   2
   7  -9  -1 0.77210 2.10734   3
  -7  -9   1 -4.0919 2.33926   4
  -7   9   1 -2.0649 2.30315   4
   7   9  -1 -1.0880 2.30632   2
   7   9  -1 1.03686 2.62688   4
   6  -9  -1 -0.8374 1.96500   3
  -6  -9   1 0.98846 2.66335   4
  -6   9   1 -1.4295 2.33674   4
   6   9  -1 1.79644 2.70575   4
   6   9  -1 -0.4849 2.39881   2
  -5  -9   1 4.83416 3.25029   4
   5  -9  -1 3.06077 2.31865   3
   5   9  -1 0.41047 2.52447   4
   5   9  -1 4.07583 2.69308   2
  -5   9   1 3.91995 2.81710   4
  -4  -9   1 5.59264 3.01041   4
   4  -9  -1 7.08708 2.45442   3
   4   9  -1 1.10589 2.34495   2
  -4   9   1 5.54642 3.07414   4
   4   9  -1 3.32321 2.77657   4
  -3  -9   1 53.8982 5.38208   4
   3  -9  -1 51.0682 4.33605   3
  -3  -9   1 55.1931 3.71230   3
  -3   9   1 49.7157 3.97803   2
  -3   9   1 47.5364 5.32306   4
   3   9  -1 47.4054 4.49802   2
   3   9  -1 54.6970 5.50012   4
  -2  -9   1 81.6928 4.59560   3
   2  -9  -1 79.6157 4.96782   3
  -2  -9   1 81.0997 6.31403   4
   2   9  -1 78.8684 6.30053   4
  -2   9   1 70.4674 6.03926   4
  -2   9   1 77.2256 4.83809   2
   2   9  -1 67.5883 4.84662   2
  -1  -9   1 2.19046 1.67961   3
  -1  -9   1 -0.0961 2.64619   4
   1  -9  -1 0.55439 1.81372   3
   1   9  -1 2.29246 2.54472   4
   1   9  -1 2.08057 2.13463   2
  -1   9   1 1.80157 2.58925   4
  -1   9   1 2.64798 2.04818   2
   0  -9  -1 1.76694 3.00662   4
   0  -9  -1 -1.3908 1.55050   3
   0  -9   1 -0.0670 2.68716   4
   0  -9   1 -0.3843 1.51709   3
   0   9   1 3.12889 2.96808   4
   0   9   1 -3.9144 1.55123   2
   0   9  -1 0.53054 1.98638   2
   0   9  -1 0.53873 2.57869   4
   1  -9   1 2.43974 2.50667   4
   1  -9   1 5.06078 2.12961   3
  -1  -9  -1 1.99065 1.67983   3
  -1  -9  -1 6.04087 3.03870   4
   1   9   1 4.07929 2.81569   4
  -1   9  -1 3.43723 2.25449   2
  -1   9  -1 1.66003 2.55134   4
   1   9   1 5.64702 2.31642   2
  -2  -9  -1 77.3874 6.45405   4
   2  -9   1 77.8910 4.94209   3
  -2  -9  -1 74.6990 4.46562   3
   2   9   1 85.0219 5.14196   2
  -2   9  -1 79.9682 6.31262   4
   2   9   1 94.6173 6.94213   4
  -2   9  -1 75.7717 4.98900   2
   3  -9   1 52.0946 4.31465   3
  -3  -9  -1 47.9584 3.66807   3
  -3  -9  -1 47.2560 5.12530   4
  -3   9  -1 48.5106 5.30334   4
   3   9   1 49.1150 4.37854   2
  -3   9  -1 47.4710 4.16005   2
   3   9   1 49.6273 5.23780   4
  -4  -9  -1 6.30268 2.39489   3
   4  -9   1 5.43336 2.27948   3
  -4  -9  -1 8.83492 3.29125   4
   4   9   1 4.68541 2.80253   4
  -4   9  -1 4.92774 2.22644   2
  -4   9  -1 6.24481 2.99918   4
   4   9   1 8.64922 2.82019   2
  -5  -9  -1 3.14438 3.21953   4
   5  -9   1 3.24152 2.25346   3
  -5   9  -1 2.96952 2.72927   4
   5   9   1 1.81718 2.31505   2
   5   9   1 3.64749 2.70320   4
  -5   9  -1 5.57314 2.32684   2
   6  -9   1 -1.5507 1.64962   3
  -6  -9  -1 -1.4655 2.38164   4
   6   9   1 -1.4416 1.90130   2
   6   9   1 -0.9309 2.71652   4
  -6   9  -1 0.62606 2.69715   4
  -7  -9  -1 -4.0726 2.17135   4
   7  -9   1 -2.8956 1.73112   3
   7   9   1 -0.1601 2.31887   4
   7   9   1 -0.8173 2.24983   2
  -7   9  -1 -1.3018 2.33061   4
  -8  -9  -1 1.25372 2.67654   4
   8  -9   1 2.76505 2.25955   3
  -8   9  -1 2.44126 2.79577   4
   8   9   1 1.14450 2.62711   4
   8   9   1 2.54080 2.53087   2
  -9  -9  -1 -4.1204 2.26197   4
   9  -9   1 4.71594 2.23373   3
  -9   9  -1 -1.4802 2.35415   4
   9   9   1 2.23263 2.36626   2
 -10  -9  -1 2.87721 2.97226   4
  10  -9   1 3.81427 2.46204   3
 -10   9  -1 1.12196 2.64598   4
  10   9   1 1.82333 2.28873   2
  11  -9   1 54.3419 5.02639   3
 -11  -9  -1 47.8042 5.46677   4
 -11   9  -1 58.6044 6.16121   4
  11   9   1 57.9846 5.29706   2
 -12  -9  -1 6.93873 2.80032   2
 -12  -9  -1 11.4574 3.74138   4
  12  -9   1 18.8712 3.62873   3
 -12   9  -1 7.37033 3.41038   4
  12   9   1 8.72956 3.14339   2
 -13  -9  -1 4.49490 2.68907   2
 -13  -9  -1 -5.3501 3.06602   4
  13  -9   1 3.25036 2.56535   3
 -13   9  -1 2.61598 2.97840   4
  13   9   1 3.19289 2.75898   2
 -14  -9  -1 48.7628 5.49264   2
 -14  -9  -1 37.4247 5.85616   4
  14  -9   1 42.4647 5.05878   3
  14   9   1 36.2114 5.03666   2
 -14   9  -1 37.8270 6.11407   4
 -15  -9  -1 22.4803 4.12243   2
 -15  -9  -1 20.4014 5.12607   4
  15  -9   1 30.5704 4.55491   3
 -15   9  -1 26.7248 5.34412   4
  15   9   1 32.3891 5.03233   2
 -16  -9  -1 -8.4259 3.23028   4
 -16  -9  -1 2.24543 2.64919   2
  16  -9   1 -3.8399 2.42413   3
  16   9   1 2.30535 2.89674   2
 -16   9  -1 3.77072 3.31253   4
 -17  -9  -1 -3.9954 3.16250   4
 -17  -9  -1 1.41124 2.87053   2
  17  -9   1 0.57248 2.72999   3
  17   9   1 -0.6671 2.94220   2
 -17   9  -1 3.68447 3.55749   4
  18  -9   1 1.81084 2.97204   3
 -18  -9  -1 -0.2993 2.81943   2
 -18   9  -1 0.93524 2.97874   4
  18   9   1 -2.5152 3.06615   2
  19  -9   1 -0.5474 3.87392   3
 -19   9  -1 4.16938 3.57667   4
 -16 -10   1 -3.1388 3.54316   4
  15 -10  -1 6.19214 2.91041   3
 -15 -10   1 10.6319 3.70538   2
 -15 -10   1 2.10848 4.51253   4
  15  10  -1 10.9168 4.06074   2
 -15  10   1 10.4602 4.25384   4
  14 -10  -1 23.2330 4.08799   3
 -14 -10   1 8.28549 4.25219   4
 -14 -10   1 16.5286 3.66917   2
  14  10  -1 17.4790 4.11338   2
 -14  10   1 18.3556 4.87083   4
 -13 -10   1 2.31015 3.68807   4
  13 -10  -1 0.32256 2.46573   3
 -13  10   1 6.63947 3.71817   4
  13  10  -1 -0.5632 2.90243   2
 -12 -10   1 23.2699 5.38993   4
  12 -10  -1 37.1781 4.64267   3
 -12  10   1 36.8635 6.17785   4
  12  10  -1 37.7344 5.38483   2
  11 -10  -1 1.66809 2.54898   3
 -11 -10   1 -1.8696 3.10432   4
  11  10  -1 1.47965 2.74058   2
 -11  10   1 0.73459 3.23616   4
  10 -10  -1 6.57045 2.99829   3
 -10 -10   1 3.50042 3.88276   4
 -10  10   1 6.26155 3.68839   4
  10  10  -1 9.28566 3.35067   2
  -9 -10   1 -3.3526 2.98806   4
   9 -10  -1 1.60488 2.71947   3
   9  10  -1 3.14744 3.13299   2
  -9  10   1 0.20358 2.83018   4
   8 -10  -1 0.68302 2.38520   3
  -8 -10   1 0.27407 3.36367   4
   8  10  -1 -0.2040 2.42995   2
  -8  10   1 -0.8987 2.60780   4
   7 -10  -1 46.1100 5.00418   3
  -7 -10   1 35.4235 5.56536   4
  -7  10   1 30.7236 5.45776   4
   7  10  -1 37.0267 4.84896   2
   7  10  -1 39.3340 5.68478   4
   6 -10  -1 1.80317 2.40766   3
  -6 -10   1 8.49273 3.84627   4
   6  10  -1 5.80197 3.20799   2
  -6  10   1 3.67762 3.43431   4
   6  10  -1 4.19989 3.56179   4
  -5 -10   1 4.05935 3.36036   4
   5 -10  -1 10.2537 2.95481   3
  -5  10   1 9.62733 4.14758   4
   5  10  -1 5.96569 3.37916   4
   5  10  -1 3.36876 2.82719   2
  -4 -10   1 0.96817 3.39718   4
   4 -10  -1 3.12820 2.45863   3
   4  10  -1 -2.6361 2.35784   2
   4  10  -1 -1.6053 2.58994   4
  -4  10   1 -1.2195 2.62565   4
   3 -10  -1 5.35608 2.55884   3
  -3 -10   1 6.50431 3.57329   4
  -3  10   1 4.82134 3.29179   4
   3  10  -1 5.70073 3.44083   4
   3  10  -1 1.98506 2.92074   2
   2 -10  -1 -0.3284 1.90401   3
  -2 -10   1 -1.5762 2.88605   4
   2 -10  -1 0.95294 2.96639   4
   2  10  -1 -3.3913 2.45936   4
  -2  10   1 -0.4404 2.59326   4
   2  10  -1 -1.3785 2.32018   2
   1 -10  -1 -0.3061 1.87563   3
   1 -10  -1 2.60593 3.16446   4
  -1 -10   1 -1.5565 2.78577   4
  -1 -10   1 1.22286 1.84134   3
   1  10  -1 1.71769 2.84009   4
   1  10  -1 1.40789 2.58035   2
  -1  10   1 2.81194 3.04920   4
  -1  10   1 0.71650 2.33788   2
   0 -10   1 1.18693 3.39236   4
   0 -10  -1 2.05099 3.04201   4
   0 -10  -1 2.97408 1.96084   3
   0 -10   1 3.45001 2.11917   3
   0  10  -1 2.53249 2.64807   2
   0  10  -1 2.35400 3.28005   4
   0  10   1 1.36574 2.83181   4
   0  10   1 -0.3148 2.23968   2
   1 -10   1 -2.9034 1.70502   3
  -1 -10  -1 1.84746 1.91844   3
   1 -10   1 -3.3106 2.70924   4
  -1 -10  -1 1.43326 3.06357   4
  -1  10  -1 2.37400 3.11932   4
   1  10   1 2.57450 2.41300   2
  -1  10  -1 3.41473 2.36686   2
   1  10   1 -0.3138 2.72132   4
  -2 -10  -1 -2.6654 1.63027   3
   2 -10   1 -3.7062 2.67106   4
   2 -10   1 -3.7266 1.66694   3
  -2 -10  -1 -0.9008 2.95581   4
  -2  10  -1 3.17999 2.94356   4
   2  10   1 -0.0415 2.24677   2
   2  10   1 0.39425 2.86215   4
  -2  10  -1 -1.3600 2.17077   2
   3 -10   1 4.79459 2.47754   3
  -3 -10  -1 6.54649 3.45168   4
   3 -10   1 5.11623 3.77701   4
  -3  10  -1 8.65681 2.83819   2
   3  10   1 7.67828 2.75549   2
   3  10   1 8.95768 3.62846   4
  -3  10  -1 2.70592 3.41029   4
  -4 -10  -1 1.87126 2.88757   4
   4 -10   1 -4.7347 1.68921   3
   4  10   1 -1.7384 2.36952   4
  -4  10  -1 2.67977 2.97246   4
   4  10   1 -1.3328 2.35204   2
   5 -10   1 4.82093 2.47087   3
  -5 -10  -1 7.95502 3.50830   4
   5  10   1 0.75043 2.53028   2
  -5  10  -1 5.71024 3.43582   4
   5  10   1 3.41948 3.11473   4
   6 -10   1 4.79945 2.57832   3
  -6 -10  -1 5.61851 3.35544   4
   6  10   1 3.68348 2.98731   4
   6  10   1 -1.5253 2.41115   2
  -6  10  -1 4.83799 3.33617   4
   7 -10   1 34.2275 4.30153   3
  -7 -10  -1 43.0286 5.82775   4
  -7  10  -1 39.7762 6.16028   4
   7  10   1 38.0767 4.84196   2
   7  10   1 39.2274 5.75318   4
   8 -10   1 -2.1121 2.18958   3
  -8 -10  -1 0.66546 3.13991   4
  -8  10  -1 -3.1618 2.55714   4
   8  10   1 -1.5335 2.70158   4
   8  10   1 0.34021 2.52037   2
   9 -10   1 1.21693 2.17854   3
  -9 -10  -1 1.10093 3.44077   4
  -9  10  -1 3.35231 3.37442   4
   9  10   1 4.86157 3.05331   2
 -10 -10  -1 1.39638 3.45718   4
  10 -10   1 10.8789 3.17652   3
 -10  10  -1 5.79294 4.03767   4
  10  10   1 3.31751 2.66030   2
  11 -10   1 0.69410 2.69306   3
 -11 -10  -1 -1.4106 3.14042   4
 -11  10  -1 4.70962 3.53706   4
  11  10   1 0.89725 2.94725   2
 -12 -10  -1 34.2878 4.68281   2
  12 -10   1 34.0038 4.75814   3
 -12 -10  -1 28.2933 5.15688   4
  12  10   1 30.5307 4.70496   2
 -12  10  -1 30.8900 5.74397   4
 -13 -10  -1 1.72334 2.83162   2
  13 -10   1 6.72609 2.92957   3
 -13 -10  -1 4.37408 4.33521   4
  13  10   1 6.11462 3.45655   2
 -13  10  -1 7.54235 3.85266   4
  14 -10   1 17.7357 3.72849   3
 -14 -10  -1 7.63711 4.02445   4
 -14 -10  -1 14.0214 3.96371   2
 -14  10  -1 16.8502 4.59633   4
  14  10   1 19.0487 4.36005   2
 -15 -10  -1 6.46084 3.12305   2
 -15 -10  -1 5.49723 4.13762   4
  15 -10   1 11.2800 3.53551   3
  15  10   1 9.94672 3.76139   2
 -15  10  -1 13.7069 4.60491   4
 -16 -10  -1 -9.6896 5.72108   4
 -12 -11   1 -4.0985 3.59407   4
 -11 -11   1 2.63412 3.82759   4
  11 -11  -1 3.40212 3.08626   3
 -11  11   1 3.76381 4.09076   4
  11  11  -1 4.33709 3.31550   2
 -10 -11   1 14.8772 4.73323   4
  10 -11  -1 15.1033 3.53117   3
  10  11  -1 16.3601 3.92086   2
 -10  11   1 11.4762 4.48206   4
   9 -11  -1 2.99535 2.83032   3
  -9 -11   1 1.15641 3.91005   4
  -9  11   1 4.82658 4.14863   4
   9  11  -1 5.05888 3.38784   2
   8 -11  -1 34.6238 4.89517   3
  -8 -11   1 28.9281 5.93463   4
   8  11  -1 18.8495 3.94558   2
  -8  11   1 24.9786 5.48499   4
   7 -11  -1 6.33830 2.78680   3
  -7 -11   1 4.03277 3.77642   4
  -7  11   1 4.75034 3.68063   4
   7  11  -1 7.88085 3.64682   2
   7  11  -1 2.47274 3.35679   4
  -6 -11   1 5.26157 3.77470   4
   6 -11  -1 4.64445 2.84396   3
   6  11  -1 10.5497 4.27258   4
   6  11  -1 3.09069 3.22532   2
  -6  11   1 5.15202 3.73686   4
  -5 -11   1 17.8772 4.58201   4
   5 -11  -1 25.4336 4.15379   3
   5  11  -1 23.2570 4.54409   2
  -5  11   1 29.9055 5.69406   4
   5  11  -1 19.1135 4.94830   4
   4 -11  -1 1.35435 2.49716   3
   4 -11  -1 4.04844 3.75727   4
  -4 -11   1 5.98103 4.06569   4
   4  11  -1 2.32944 3.03220   2
   4  11  -1 -0.6333 3.50640   4
  -4  11   1 5.00030 3.45170   4
  -3 -11   1 1.76697 3.45036   4
   3 -11  -1 2.37275 2.56555   3
   3 -11  -1 -2.1788 3.20906   4
   3  11  -1 0.17584 2.84115   2
  -3  11   1 3.19393 3.66896   4
   3  11  -1 2.99734 3.43310   4
  -2 -11   1 2.25959 3.33908   4
   2 -11  -1 -0.4686 3.29241   4
   2 -11  -1 0.54680 2.25589   3
  -2  11   1 0.98132 3.26684   4
   2  11  -1 1.41773 3.30035   4
   2  11  -1 -2.2513 2.57364   2
   1 -11  -1 0.31796 3.26276   4
   1 -11  -1 -0.7755 2.27636   3
  -1 -11   1 -0.3586 3.48264   4
  -1  11   1 -0.7069 2.90508   4
   1  11  -1 -3.0697 2.51162   2
   1  11  -1 -0.8900 3.15244   4
   0 -11  -1 -1.7078 3.25412   4
   0 -11  -1 -0.7991 2.00294   3
   0 -11   1 -1.8674 3.21791   4
   0  11   1 1.24514 3.29603   4
   0  11  -1 -3.2438 2.42816   2
   0  11  -1 -0.6653 2.89487   4
   1 -11   1 -2.9977 1.76231   3
   1 -11   1 0.00647 3.45297   4
  -1 -11  -1 -0.3850 3.23227   4
  -1  11  -1 1.88773 3.25504   4
   1  11   1 -4.3320 2.60079   4
  -2 -11  -1 8.82274 4.36653   4
   2 -11   1 4.62066 2.41829   3
   2 -11   1 -0.8391 3.89065   4
  -2  11  -1 1.85799 3.66172   4
   2  11   1 -2.2844 2.47854   2
   2  11   1 -4.1545 3.24533   4
   3 -11   1 0.40654 2.23934   3
  -3 -11  -1 1.87147 3.75354   4
   3 -11   1 -2.0688 3.11892   4
  -3  11  -1 3.98257 3.53700   4
   3  11   1 -1.4305 3.27280   4
   3  11   1 -4.1005 2.44993   2
   4 -11   1 -1.0662 3.55652   4
   4 -11   1 0.17022 2.37408   3
  -4 -11  -1 3.61168 3.55748   4
  -4  11  -1 1.94521 3.20983   4
   4  11   1 2.19765 3.28373   4
   4  11   1 4.48850 2.92405   2
   5 -11   1 28.4531 4.11626   3
   5 -11   1 19.3257 5.20351   4
  -5 -11  -1 28.4484 5.39253   4
   5  11   1 18.8381 4.77683   4
  -5  11  -1 25.8551 5.44867   4
   5  11   1 16.3682 4.02551   2
  -6 -11  -1 4.97850 4.14863   4
   6 -11   1 3.34405 2.33173   3
   6  11   1 6.38638 3.32515   2
   6  11   1 1.93856 3.93774   4
  -6  11  -1 4.44340 3.67098   4
   7 -11   1 9.50309 3.23473   3
  -7 -11  -1 -0.8592 3.29220   4
   7  11   1 6.08107 3.28094   2
   7  11   1 1.13787 3.39498   4
  -7  11  -1 5.66685 3.77246   4
  -8 -11  -1 24.6317 5.34967   4
   8 -11   1 29.7310 4.35392   3
  -8  11  -1 34.9048 6.09193   4
   8  11   1 30.6362 4.80918   2
   9 -11   1 6.40857 3.13679   3
  -9 -11  -1 7.62172 4.30414   4
   9  11   1 6.85103 3.09400   2
  -9  11  -1 9.28224 4.13408   4
 -10 -11  -1 5.53303 4.09615   4
  10 -11   1 13.2620 3.59945   3
 -10  11  -1 19.3102 5.37969   4
  10  11   1 14.4893 4.01211   2
 -11 -11  -1 8.17797 4.51089   4
 -11 -11  -1 3.47613 2.63196   2
  11 -11   1 8.43159 3.49860   3
 -11  11  -1 1.41918 3.93037   4
  11  11   1 3.32075 2.91008   2
 -12 -11  -1 1.40739 3.14767   2
 -12 -11  -1 1.45597 4.17141   4
   3 -12  -1 1.62685 2.78427   3
   2 -12  -1 -0.3237 2.72920   3
   1 -12  -1 -3.3508 5.68648   4
  -1  12   1 -2.8694 5.17310   4
   0 -12  -1 4.83425 4.35493   4
   0  12   1 2.83208 3.74199   4
  -1 -12  -1 4.23174 4.25511   4
   1  12   1 -0.8488 3.62869   4
  -2 -12  -1 -0.6309 3.94139   4
   2  12   1 -1.7593 3.11778   4
  -3 -12  -1 2.70507 4.22794   4
   3 -12   1 3.75441 2.85123   3
   3  12   1 3.71757 3.90237   4
  28   0  -2 -3.3159 2.03846   1
 -28   0   2 4.03032 2.34149   4
  27   0  -2 2.31580 2.30342   1
 -27   0   2 6.93226 2.96305   4
  26   0  -2 110.291 6.75157   1
 -26   0   2 114.757 7.66458   4
 -25   0   2 3.97367 2.49294   4
  25   0  -2 3.42572 2.18322   1
  24   0  -2 35.7955 4.33710   1
 -24   0   2 47.8931 5.34322   4
  23   0  -2 2.26781 1.95889   1
 -23   0   2 2.24463 2.29013   4
 -22   0   2 13.1494 2.48183   2
 -22   0   2 16.8024 3.47962   4
  22   0  -2 21.1747 3.28344   1
 -21   0   2 6.67974 2.73249   4
  21   0  -2 2.78585 2.02796   1
 -21   0   2 1.85826 1.64520   2
 -20   0   2 -2.0527 1.25658   2
  20   0  -2 -0.9343 1.59711   1
 -20   0   2 2.74659 2.20907   4
  19   0  -2 0.87142 1.28937   1
 -19   0   2 -0.0430 1.26752   2
 -19   0   2 1.75391 2.08820   4
  18   0  -2 172.440 6.75477   1
 -18   0   2 171.732 7.62850   4
 -18   0   2 180.391 6.01600   2
  17   0  -2 0.15217 1.29526   1
 -17   0   2 1.01426 2.05738   4
 -17   0   2 0.00493 1.01603   2
 -16   0   2 28.2533 3.59211   4
  16   0  -2 25.8903 2.80517   1
 -16   0   2 22.5088 2.12912   2
  16   0  -2 26.4986 2.59064   3
 -15   0   2 0.30385 0.90453   2
 -15   0   2 -0.4301 1.66185   4
  15   0  -2 -0.3171 0.96717   1
  15   0  -2 0.25514 0.59334   3
 -14   0   2 119.465 4.10389   2
  14   0  -2 109.968 3.37493   3
 -14   0   2 102.452 5.18693   4
  14   0  -2 114.551 4.63033   1
  13   0  -2 1.10778 0.57176   3
 -13   0   2 2.09764 1.61909   4
  13   0  -2 -0.5326 0.59912   1
 -13   0   2 0.74474 0.79662   2
 -12   0   2 -0.5168 0.61733   2
  12   0  -2 1.20156 0.91367   1
  12   0  -2 -0.3321 0.39202   3
 -12   0   2 -0.5671 1.22637   4
  11   0  -2 0.92834 0.70868   2
  11   0  -2 0.20401 0.42971   3
  11   0  -2 0.77486 0.82240   1
 -11   0   2 -0.7838 1.16248   4
 -11   0   2 0.92418 0.62939   2
  10   0  -2 193.549 5.64078   1
 -10   0   2 202.509 5.17501   2
  10   0  -2 200.280 4.69253   3
 -10   0   2 193.627 6.29946   4
  10   0  -2 197.507 5.26940   2
  -9   0   2 0.48180 0.47509   2
   9   0  -2 -0.4129 0.36162   3
   9   0  -2 -0.4273 0.58725   1
   9   0  -2 -0.6789 0.46672   2
  -9   0   2 0.73112 1.07075   4
   8   0  -2 960.672 18.3215   3
   8   0  -2 958.409 18.8259   2
  -8   0   2 964.829 18.7190   2
   8   0  -2 970.825 19.3359   1
  -8   0   2 957.406 20.0397   4
   7   0  -2 0.23449 0.44018   2
  -7   0   2 0.34962 0.40624   2
   7   0  -2 -0.1669 0.48834   1
   7   0  -2 0.03760 0.30981   3
  -7   0   2 -0.5869 0.84680   4
  -6   0   2 816.690 15.3101   3
   6   0  -2 801.454 15.5891   2
  -6   0   2 788.118 16.5963   4
  -6   0   2 818.273 15.5520   2
   6   0  -2 801.947 15.2719   3
   6   0  -2 804.935 16.0294   1
  -5   0   2 -0.1994 0.27524   2
   5   0  -2 0.19336 0.27496   3
  -5   0   2 0.05786 0.26069   3
   5   0  -2 0.06193 0.34001   2
  -5   0   2 1.19579 0.93729   4
   5   0  -2 0.41491 0.43330   1
  -4   0   2 438.076 8.42990   3
   4   0  -2 443.426 8.90496   1
  -4   0   2 430.914 9.34879   4
   4   0  -2 428.763 8.51411   2
   3   0  -2 1.15576 0.28503   2
  -3   0   2 1.07314 0.24023   3
  -3   0   2 1.12611 0.55624   4
   3   0  -2 0.89600 0.33418   1
  -2   0   2 840.051 15.9436   3
   2   0  -2 850.673 16.1831   1
   2   0  -2 884.678 15.9430   2
  -2   0   2 877.456 16.5409   4
  -1   0   2 0.32319 0.14336   3
   1   0  -2 0.12954 0.14442   2
  -1   0   2 -0.2236 0.21429   4
   1   0  -2 0.37519 0.19482   1
   0   0   2 20.3772 0.66290   4
   0   0  -2 20.3966 0.68109   1
   0   0   2 20.6969 0.69200   3
   0   0   2 20.0025 0.69133   1
   0   0  -2 19.9642 0.66207   2
  -1   0  -2 0.26846 0.19312   2
   1   0   2 0.29244 0.16947   3
   1   0   2 0.12924 0.15858   1
  -2   0  -2 883.116 16.1440   2
   2   0   2 833.927 16.0126   3
  -2   0  -2 853.097 15.8573   4
   2   0   2 870.430 16.0662   1
  -3   0  -2 0.71018 0.28605   4
   3   0   2 0.68492 0.28720   3
  -3   0  -2 0.38241 0.35420   2
   3   0   2 2.31772 0.40414   1
   4   0   2 439.464 8.88489   1
   4   0   2 429.916 8.66964   3
  -4   0  -2 447.715 8.80085   4
  -4   0  -2 446.246 8.94325   2
  -5   0  -2 0.90042 0.48161   2
  -5   0  -2 -0.1891 0.59908   4
   5   0   2 0.63922 0.36863   3
   5   0   2 0.22808 0.39619   1
  -6   0  -2 761.260 15.4965   2
  -6   0  -2 793.104 15.6162   4
   6   0   2 804.122 15.1662   3
   6   0   2 787.325 15.5664   1
  -7   0  -2 0.12984 0.71859   4
   7   0   2 0.70832 0.49388   1
  -7   0  -2 0.60539 0.51765   2
   7   0   2 0.11688 0.37891   3
   8   0   2 993.837 19.0271   3
  -8   0  -2 986.411 19.5649   2
   8   0   2 976.255 19.6662   1
  -8   0  -2 998.599 19.8683   4
  -9   0  -2 -0.1323 0.55624   2
   9   0   2 -0.0799 0.55836   1
   9   0   2 0.54595 0.45358   3
  -9   0  -2 1.16543 0.93309   4
  10   0   2 193.753 5.59194   1
  10   0   2 205.061 4.97409   3
 -10   0  -2 203.311 5.88737   4
 -10   0  -2 198.877 5.50262   2
  11   0   2 1.10198 0.80907   1
 -11   0  -2 0.34139 0.95059   4
  11   0   2 -0.0228 0.48193   3
 -11   0  -2 0.36096 0.71560   2
 -12   0  -2 -0.2190 0.97717   4
  12   0   2 -0.2575 0.52571   3
 -12   0  -2 -0.6021 0.77371   2
  12   0   2 -0.4195 0.70965   1
  13   0   2 1.11157 0.96900   1
 -13   0  -2 2.51527 1.15539   2
  13   0   2 1.13781 0.68964   3
 -13   0  -2 2.53649 1.35213   4
 -14   0  -2 117.276 4.44985   2
 -14   0  -2 114.387 4.89154   4
  14   0   2 108.713 3.63086   3
  14   0   2 125.636 4.72475   1
 -15   0  -2 0.77857 1.32306   4
  15   0   2 -1.1763 0.62238   3
 -15   0  -2 0.58536 1.11596   2
  15   0   2 -0.5808 0.91806   1
 -16   0  -2 26.2760 2.78980   4
  16   0   2 25.4617 1.87165   3
  16   0   2 25.3107 2.76490   1
 -16   0  -2 26.1234 2.47831   2
  17   0   2 1.11383 1.24941   1
 -17   0  -2 -0.5899 1.41268   4
  17   0   2 -0.1332 0.84604   3
 -17   0  -2 -1.3388 1.11216   2
 -18   0  -2 177.654 6.28223   2
 -18   0  -2 164.106 6.90090   4
  18   0   2 173.168 6.62799   1
  19   0   2 1.94144 1.65859   1
 -19   0  -2 2.58289 1.89832   4
 -19   0  -2 2.27657 1.66499   2
 -20   0  -2 2.08288 1.88848   4
 -20   0  -2 0.44004 1.62226   2
  20   0   2 -0.6931 1.55349   1
  21   0   2 4.20346 2.05245   1
 -21   0  -2 1.28593 1.81534   2
 -21   0  -2 4.26381 2.01709   4
  22   0   2 14.3038 2.79636   1
 -22   0  -2 20.5349 3.41778   4
 -22   0  -2 12.0948 2.56346   2
  23   0   2 1.03816 1.92380   1
 -23   0  -2 -1.9535 1.56387   2
 -23   0  -2 3.97487 2.20598   4
 -24   0  -2 49.1906 4.74295   2
  24   0   2 46.2964 4.90438   1
 -24   0  -2 52.1897 7.09211   4
  25   0   2 7.24628 2.80872   1
 -25   0  -2 -2.9265 1.91839   2
 -26   0  -2 87.5397 6.15421   2
  26   0   2 104.754 6.38438   1
  27   0   2 3.15299 2.42933   1
  28   0   2 2.96459 2.40372   1
  28  -1  -2 -0.8822 2.33729   1
 -28  -1   2 3.21685 2.88890   4
  28   1  -2 -1.0017 2.54227   1
  27  -1  -2 3.81756 2.57815   1
 -27  -1   2 12.2005 3.64941   4
  27   1  -2 7.59133 2.88587   1
 -27   1   2 11.1571 3.34812   4
 -26  -1   2 33.9731 5.09273   4
  26  -1  -2 29.4629 4.14542   1
 -26   1   2 33.5794 4.86722   4
  26   1  -2 29.4212 4.29237   1
  25  -1  -2 36.8283 4.40415   1
 -25  -1   2 37.6539 5.12397   4
 -25   1   2 54.7727 5.49217   4
  25   1  -2 36.3788 4.57111   1
 -24  -1   2 71.5539 6.25332   4
 -24  -1   2 62.5967 4.56363   2
  24  -1  -2 65.3728 5.22223   1
  24   1  -2 60.2930 5.00854   1
 -24   1   2 75.1888 6.14901   4
 -23  -1   2 27.8994 4.52407   4
  23  -1  -2 22.5554 3.41160   1
 -23  -1   2 23.8163 3.37445   2
  23   1  -2 19.6532 3.31357   1
 -23   1   2 27.8042 4.36448   4
  22  -1  -2 -0.8141 1.94596   1
 -22  -1   2 0.12692 1.63644   2
 -22  -1   2 4.06841 2.74017   4
  22   1  -2 -1.7674 1.69910   1
 -22   1   2 3.88808 2.22618   4
  21  -1  -2 1.53470 1.93109   1
 -21  -1   2 -0.6392 1.54769   2
 -21  -1   2 1.18094 2.83131   4
  21   1  -2 3.42763 2.05490   1
 -21   1   2 2.10779 2.26746   4
 -20  -1   2 45.1708 4.83764   4
  20  -1  -2 49.2659 3.90896   1
 -20  -1   2 46.2151 3.45999   2
  20   1  -2 49.6882 3.98395   1
 -20   1   2 45.1963 3.23642   2
 -20   1   2 53.2199 4.65590   4
 -19  -1   2 71.4315 4.02339   2
 -19  -1   2 87.6570 5.83183   4
  19  -1  -2 80.7558 4.66408   1
 -19   1   2 79.4739 3.85272   2
 -19   1   2 85.5698 5.47889   4
  19   1  -2 80.8643 4.73675   1
 -18  -1   2 71.6226 3.83007   2
  18  -1  -2 68.1652 4.14639   1
 -18  -1   2 61.5073 5.45713   4
  18   1  -2 75.3821 4.40036   1
 -18   1   2 72.8490 4.95584   4
 -18   1   2 66.8538 3.42579   2
  17  -1  -2 29.7545 2.16837   3
 -17  -1   2 34.1057 4.11018   4
  17  -1  -2 27.3078 3.02025   1
 -17  -1   2 29.0395 2.91003   2
 -17   1   2 35.4616 4.09428   4
 -17   1   2 26.1714 2.24541   2
  17   1  -2 28.0379 3.10333   1
 -16  -1   2 14.1524 2.94268   4
  16  -1  -2 12.0234 1.50845   3
  16  -1  -2 9.66902 1.95022   1
 -16  -1   2 16.1444 2.12911   2
 -16   1   2 13.4984 1.84521   2
  16   1  -2 15.7447 2.37814   1
  16   1  -2 18.5968 2.46938   2
 -16   1   2 14.6372 2.82840   4
  15  -1  -2 107.134 4.61706   1
 -15  -1   2 103.429 4.25312   2
  15  -1  -2 108.220 3.79260   3
 -15  -1   2 115.156 5.70782   4
  15   1  -2 102.344 4.67097   1
  15   1  -2 114.325 4.58966   2
 -15   1   2 106.045 5.35812   4
 -15   1   2 114.819 4.00536   2
 -14  -1   2 1.10249 1.84353   4
  14  -1  -2 -0.9916 0.84996   1
 -14  -1   2 2.91885 1.09774   2
  14  -1  -2 0.09165 0.68662   3
  14   1  -2 -0.6592 0.77579   2
 -14   1   2 -0.2980 0.77067   2
  14   1  -2 0.21012 0.78698   1
 -14   1   2 1.85661 1.52066   4
 -13  -1   2 61.4716 4.00801   4
 -13  -1   2 58.3394 2.92009   2
  13  -1  -2 62.6337 2.66025   3
  13  -1  -2 65.1333 3.22911   1
  13   1  -2 60.8906 1.92535   3
 -13   1   2 62.1675 2.68358   2
  13   1  -2 62.5711 3.30123   1
  13   1  -2 70.3922 3.25787   2
 -13   1   2 64.6037 4.03775   4
 -12  -1   2 0.00152 0.65124   2
  12  -1  -2 0.12026 0.83551   1
 -12  -1   2 -0.4635 1.40477   4
  12  -1  -2 0.16676 0.62487   3
 -12   1   2 1.30059 1.30492   4
  12   1  -2 -0.1695 0.35268   3
 -12   1   2 0.05059 0.67896   2
  12   1  -2 0.96762 0.89618   1
  12   1  -2 0.30541 0.85969   2
  11  -1  -2 209.756 5.34647   3
 -11  -1   2 202.073 6.82601   4
  11  -1  -2 203.092 5.91216   1
 -11  -1   2 200.865 5.68023   2
  11   1  -2 203.401 4.34585   3
  11   1  -2 197.005 5.98229   1
 -11   1   2 196.915 5.17066   2
  11   1  -2 209.952 5.86931   2
 -11   1   2 196.915 6.62035   4
  10  -1  -2 13.3718 1.30835   3
 -10  -1   2 14.9917 2.15404   4
  10  -1  -2 16.9930 1.72958   1
 -10  -1   2 15.3920 1.59831   2
 -10   1   2 13.5105 1.16433   2
  10   1  -2 16.8532 1.77384   1
  10   1  -2 15.5652 1.70763   2
 -10   1   2 17.0979 2.20375   4
  10   1  -2 15.7950 0.76966   3
  -9  -1   2 18.6608 1.37369   2
   9  -1  -2 18.1813 1.28593   3
   9  -1  -2 19.3819 1.46974   1
  -9  -1   2 17.1796 2.13955   4
   9   1  -2 16.8526 1.41485   2
  -9   1   2 18.4583 1.21122   2
  -9   1   2 18.4378 2.18818   4
   9   1  -2 17.3563 0.73705   3
   9   1  -2 17.8239 1.53954   1
   8  -1  -2 52.3409 2.05202   3
  -8  -1   2 53.6073 2.81898   4
  -8  -1   2 53.3334 2.22453   2
   8  -1  -2 53.0644 2.29859   1
  -8   1   2 51.8287 2.08515   3
   8   1  -2 53.6258 2.27449   2
  -8   1   2 50.5327 2.78722   4
   8   1  -2 54.5547 2.39850   1
  -8   1   2 53.1571 1.86467   2
   8   1  -2 51.5648 1.33189   3
   7  -1  -2 204.458 4.99674   3
   7  -1  -2 206.450 5.28525   1
  -7  -1   2 205.557 5.88819   4
   7   1  -2 206.440 5.23454   2
  -7   1   2 204.034 5.91648   4
  -7   1   2 212.950 4.66465   2
  -7   1   2 207.438 5.05370   3
   7   1  -2 214.496 5.42829   1
   7   1  -2 208.569 4.06012   3
   6  -1  -2 382.697 8.30612   1
  -6  -1   2 380.646 8.93378   4
   6  -1  -2 367.588 8.06870   3
   6   1  -2 392.231 8.48730   1
  -6   1   2 386.273 8.15661   3
   6   1  -2 369.153 8.26824   2
  -6   1   2 373.413 8.96150   4
   6   1  -2 390.147 7.09604   3
  -6   1   2 389.396 7.62881   2
   5  -1  -2 30.6297 1.43125   1
  -5  -1   2 34.4414 1.92902   4
   5  -1  -2 29.1755 1.40560   3
   5   1  -2 31.6443 1.52055   1
  -5   1   2 30.8360 1.92923   4
  -5   1   2 32.0042 1.44024   3
  -5   1   2 35.3624 1.12289   2
   5   1  -2 34.1329 1.55981   2
   4  -1  -2 8998.64 170.991   1
  -4  -1   2 9032.64 175.003   4
   4  -1  -2 9382.42 171.134   3
  -4  -1   2 9336.10 166.541   3
  -4   1   2 8906.83 171.341   3
  -4   1   2 9179.56 167.884   2
   4   1  -2 9164.64 170.128   2
  -4   1   2 9135.33 175.023   4
   4   1  -2 9653.75 172.523   1
  -3  -1   2 6333.63 115.566   3
   3  -1  -2 6185.47 117.809   1
  -3  -1   2 6395.69 122.046   4
  -3   1   2 6409.41 122.006   4
  -3   1   2 6250.43 115.423   2
   3   1  -2 6560.64 118.654   1
  -3   1   2 6371.87 119.358   3
   3   1  -2 6263.72 118.409   2
  -2  -1   2 2914.23 54.4795   4
  -2  -1   2 2792.26 52.2464   3
   2  -1  -2 2877.68 52.9519   1
   2   1  -2 2810.58 51.6062   1
  -2   1   2 2832.28 53.5085   4
  -2   1   2 2814.19 51.7957   3
   2   1  -2 2800.77 51.9056   2
  -2   1   2 2807.66 51.2807   2
   1  -1  -2 260.706 5.35494   1
  -1  -1   2 269.166 5.76977   4
  -1  -1   2 259.408 5.15724   3
  -1   1   2 263.640 5.65231   4
   1   1  -2 259.071 5.56417   2
   1   1  -2 253.143 5.13688   1
  -1   1   2 245.785 5.40137   3
  -1   1   2 258.005 4.97252   2
   1   1  -2 286.039 5.93710   4
   0  -1   2 0.47460 0.32596   4
   0  -1  -2 0.30769 0.18007   2
   0  -1   2 -0.0141 0.20376   3
   0  -1  -2 0.00613 0.22063   1
   0   1  -2 -0.0096 0.28454   4
   0   1   2 0.01282 0.19464   3
   0   1  -2 -0.0342 0.29764   2
   0   1   2 0.00182 0.17864   2
   0   1   2 0.03336 0.22826   1
   0   1   2 0.55242 0.29547   4
   1  -1   2 262.537 4.84420   1
   1  -1   2 252.432 5.33813   3
  -1  -1  -2 255.092 5.28100   2
   1   1   2 256.802 5.37657   1
   1   1   2 256.658 5.30581   2
  -1   1  -2 261.605 5.62004   4
   1   1   2 256.086 5.28743   3
  -1   1  -2 260.995 5.48969   2
  -1   1  -2 274.260 4.84494   1
   1   1   2 259.584 5.35503   4
  -2  -1  -2 2803.30 51.4627   2
   2  -1   2 2866.18 51.7518   1
   2  -1   2 2860.91 52.8474   3
  -2  -1  -2 2798.13 52.2007   4
   2   1   2 2866.74 52.0265   2
   2   1   2 2868.79 52.8270   3
   2   1   2 2824.25 51.8318   4
   2   1   2 2777.22 52.0244   1
  -2   1  -2 2749.88 51.5141   2
  -2   1  -2 2732.03 53.6510   4
  -3  -1  -2 5968.63 116.784   2
  -3  -1  -2 6143.78 117.220   4
   3  -1   2 6437.41 115.824   1
   3  -1   2 6462.34 118.113   3
   3   1   2 6282.38 117.368   1
  -3   1  -2 6178.18 117.672   4
   3   1   2 6442.73 118.296   2
  -3   1  -2 6232.91 117.761   2
   3   1   2 6552.84 117.045   3
  -4  -1  -2 9063.14 168.654   4
   4  -1   2 8440.00 166.460   3
   4  -1   2 9275.29 167.027   1
  -4  -1  -2 9127.38 169.011   2
  -4   1  -2 9263.38 171.316   4
   4   1   2 9401.10 167.020   3
  -4   1  -2 8126.70 167.288   2
   4   1   2 9289.45 170.001   2
   4   1   2 9592.11 170.708   1
  -5  -1  -2 33.7433 1.52385   4
   5  -1   2 32.2409 1.30405   1
  -5  -1  -2 33.0204 1.53532   2
   5  -1   2 31.6886 1.41952   3
   5   1   2 32.8429 1.55143   1
  -5   1  -2 33.3455 1.65746   4
  -5   1  -2 32.7544 1.56522   2
   5   1   2 31.1386 1.56322   2
   5   1   2 33.8732 1.18411   3
  -6  -1  -2 384.348 8.28232   4
   6  -1   2 380.241 8.01947   1
   6  -1   2 374.978 8.10604   3
  -6   1  -2 379.845 8.51069   4
   6   1   2 371.358 8.41803   2
  -6   1  -2 380.964 8.19208   2
   6   1   2 384.699 8.41290   1
   6   1   2 381.129 7.59019   3
   7  -1   2 211.095 5.06423   1
  -7  -1  -2 199.531 5.27236   4
   7  -1   2 202.597 5.01607   3
  -7  -1  -2 205.698 5.30080   2
  -7   1  -2 211.253 5.17369   2
   7   1   2 206.453 5.42157   2
   7   1   2 208.701 5.36848   1
  -7   1  -2 203.048 5.47661   4
   7   1   2 208.904 4.53457   3
   8  -1   2 50.3149 2.08987   3
  -8  -1  -2 49.5681 2.43707   4
   8  -1   2 56.3640 2.21657   1
  -8  -1  -2 58.9039 2.41322   2
   8   1   2 55.5858 2.38756   1
   8   1   2 53.2579 1.74830   3
   8   1   2 55.9272 2.45031   2
  -8   1  -2 54.1760 2.54697   4
  -8   1  -2 56.9493 2.30648   2
   9  -1   2 16.3036 1.27244   3
  -9  -1  -2 17.2451 1.49637   2
  -9  -1  -2 17.3904 1.80826   4
   9  -1   2 16.7194 1.32125   1
   9   1   2 21.4448 1.71057   2
  -9   1  -2 15.4457 1.58392   4
   9   1   2 18.0230 1.06207   3
  -9   1  -2 16.2446 1.42934   2
   9   1   2 17.0632 1.48252   1
 -10  -1  -2 15.3585 1.44006   2
 -10  -1  -2 13.9556 1.78351   4
  10  -1   2 13.9344 1.24210   3
  10  -1   2 13.6130 1.47375   1
 -10   1  -2 12.2371 1.60835   4
  10   1   2 12.0889 1.50233   1
 -10   1  -2 15.7349 1.48675   2
  10   1   2 13.4805 0.98997   3
  10   1   2 15.5334 1.69398   2
  11  -1   2 208.471 5.43860   3
 -11  -1  -2 201.219 5.86175   2
  11  -1   2 204.674 5.76324   1
 -11  -1  -2 207.269 6.28774   4
  11   1   2 203.945 6.03287   1
 -11   1  -2 207.678 6.34063   4
 -11   1  -2 197.657 5.58065   2
  11   1   2 196.069 4.77495   3
  12  -1   2 0.29199 0.61813   3
  12  -1   2 0.44763 0.77425   1
 -12  -1  -2 0.15620 1.15079   4
 -12  -1  -2 0.78743 0.90791   2
  12   1   2 0.40697 0.82237   1
 -12   1  -2 -0.0886 0.85567   4
  12   1   2 -0.1881 0.51961   3
 -12   1  -2 0.53255 0.87973   2
 -13  -1  -2 63.1716 3.09965   2
  13  -1   2 59.6594 2.70522   3
 -13  -1  -2 62.5174 3.50775   4
  13  -1   2 58.9285 2.99608   1
 -13   1  -2 53.1582 3.25772   4
 -13   1  -2 62.9111 3.02578   2
  13   1   2 59.2648 2.23332   3
  13   1   2 59.6008 3.19521   1
 -14  -1  -2 2.62050 1.65531   4
 -14  -1  -2 1.82657 1.20897   2
  14  -1   2 -0.4131 0.69905   3
  14  -1   2 -0.0121 0.89439   1
  14   1   2 1.22079 1.15626   1
 -14   1  -2 0.55609 1.03213   2
 -14   1  -2 0.25540 1.08973   4
  14   1   2 1.17414 0.67508   3
  15  -1   2 115.577 4.62508   1
  15  -1   2 110.855 4.00391   3
 -15  -1  -2 113.541 4.57279   2
 -15  -1  -2 115.185 5.12670   4
 -15   1  -2 112.199 4.41400   2
  15   1   2 112.816 4.78844   1
 -15   1  -2 104.367 5.02345   4
  15   1   2 111.870 3.43176   3
  16  -1   2 16.3577 2.25083   1
 -16  -1  -2 15.1766 2.61340   4
 -16  -1  -2 14.2498 2.23462   2
  16  -1   2 12.7289 1.64867   3
 -16   1  -2 18.7764 2.33025   2
 -16   1  -2 14.0824 2.39755   4
  16   1   2 17.1255 2.35977   1
  17  -1   2 25.7575 2.13826   3
 -17  -1  -2 27.1753 3.41787   4
  17  -1   2 28.9028 2.98040   1
 -17  -1  -2 34.1859 3.32335   2
  17   1   2 26.9760 2.99282   1
 -17   1  -2 31.0577 3.19915   4
 -17   1  -2 28.1234 2.62331   2
 -18  -1  -2 64.2786 3.82826   2
 -18  -1  -2 73.4777 4.79586   4
  18  -1   2 67.0143 4.00813   1
  18  -1   2 64.0356 3.30876   3
  18   1   2 70.9640 4.27922   1
 -18   1  -2 60.5838 3.69756   2
 -18   1  -2 70.3884 4.41294   4
  19  -1   2 86.0169 5.37771   3
  19  -1   2 81.2445 4.54325   1
 -19  -1  -2 78.4768 5.19263   4
 -19  -1  -2 86.1906 4.64102   2
 -19   1  -2 84.0319 5.09765   4
  19   1   2 88.0035 4.81234   1
 -19   1  -2 82.1082 4.34759   2
 -20  -1  -2 45.0234 3.74580   2
  20  -1   2 52.3079 3.88284   1
 -20  -1  -2 39.8725 3.89927   4
 -20   1  -2 53.5625 4.32532   4
  20   1   2 43.4453 3.84798   1
 -20   1  -2 46.8802 3.58018   2
 -21  -1  -2 -1.8134 1.44410   2
 -21  -1  -2 2.91575 2.24318   4
  21  -1   2 -0.9045 1.53049   1
 -21   1  -2 3.03641 1.97798   4
 -21   1  -2 0.12493 1.63604   2
  21   1   2 -0.5907 1.76743   1
  22  -1   2 0.52321 1.76016   1
 -22  -1  -2 1.48269 2.05220   2
 -22  -1  -2 1.61249 2.08599   4
 -22   1  -2 3.81050 1.96152   4
  22   1   2 -2.2848 1.59229   1
 -22   1  -2 -1.4975 1.64641   2
 -23  -1  -2 24.0125 3.43842   2
 -23  -1  -2 22.6092 3.53913   4
  23  -1   2 22.8146 3.37395   1
 -23   1  -2 19.1828 3.12883   2
 -23   1  -2 24.9082 3.61527   4
  23   1   2 21.1430 3.37482   1
  24  -1   2 61.6946 4.81004   1
 -24  -1  -2 53.4432 4.63827   2
 -24   1  -2 73.3241 5.33630   4
 -24   1  -2 56.2004 4.40708   2
  24   1   2 60.3521 4.87289   1
 -25  -1  -2 41.6572 4.64046   2
  25  -1   2 33.0963 4.16425   1
  25   1   2 47.8614 5.04149   1
 -26  -1  -2 26.9286 3.97870   2
  26  -1   2 21.4968 3.60452   1
  26   1   2 34.2879 4.52482   1
  27  -1   2 7.37619 2.86686   1
 -27  -1  -2 2.77450 2.85722   2
  27   1   2 2.51641 2.36202   1
  28  -1   2 -1.5625 2.22585   1
  28   1   2 0.80873 2.41224   1
  28  -2  -2 3.53272 2.56067   1
  28   2  -2 8.48156 3.35019   1
  27  -2  -2 -0.7883 1.87396   1
 -27  -2   2 4.45138 3.19421   4
  27   2  -2 1.96866 2.64831   1
 -26  -2   2 53.3711 6.70265   4
 -26  -2   2 63.1016 6.24262   2
  26  -2  -2 42.5778 4.75783   1
 -26   2   2 62.6767 5.79109   4
  26   2  -2 53.3180 5.65324   1
 -25  -2   2 4.44839 3.38048   4
 -25  -2   2 0.40724 2.22222   2
  25  -2  -2 4.50736 2.34921   1
 -25   2   2 8.37725 2.98398   4
  25   2  -2 0.94480 2.29364   1
 -24  -2   2 76.8057 6.67098   4
  24  -2  -2 71.4059 5.12840   1
 -24  -2   2 77.3885 5.12590   2
  24   2  -2 75.1245 5.56881   1
 -24   2   2 86.8429 6.47958   4
  23  -2  -2 8.73115 2.68364   1
 -23  -2   2 5.50683 3.33648   4
 -23  -2   2 8.00170 2.43139   2
  23   2  -2 6.22576 2.55963   1
 -23   2   2 9.61349 2.93354   4
  22  -2  -2 1.87913 1.88646   1
 -22  -2   2 1.10000 2.89062   4
 -22  -2   2 0.10255 1.48791   2
  22   2  -2 -1.3011 1.76550   1
 -22   2   2 0.77897 1.88852   4
 -21  -2   2 5.98282 1.97010   2
  21  -2  -2 9.75822 2.36903   1
 -21  -2   2 7.81193 3.23490   4
 -21   2   2 6.88988 2.47390   4
  21   2  -2 6.74240 2.31606   1
  20  -2  -2 17.6653 2.92586   1
 -20  -2   2 26.2831 4.35814   4
 -20  -2   2 19.6632 2.74546   2
 -20   2   2 21.5868 3.54105   4
  20   2  -2 19.7242 3.10755   1
  19  -2  -2 118.592 4.75844   3
 -19  -2   2 123.506 5.36214   2
  19  -2  -2 124.675 5.62482   1
 -19  -2   2 109.646 6.69267   4
  19   2  -2 109.714 5.63387   1
 -19   2   2 119.509 6.50330   4
  19   2  -2 119.887 5.69755   2
  18  -2  -2 127.537 5.58270   1
 -18  -2   2 127.097 5.44966   2
 -18  -2   2 139.210 7.18517   4
  18  -2  -2 121.731 4.82446   3
 -18   2   2 138.511 5.35862   2
 -18   2   2 131.430 6.64986   4
  18   2  -2 132.765 5.70801   2
  18   2  -2 134.520 5.98567   1
  17  -2  -2 13.8667 2.22609   1
 -17  -2   2 16.0490 2.44628   2
 -17  -2   2 14.0675 3.19127   4
  17  -2  -2 12.8923 1.84929   3
 -17   2   2 14.3983 1.94352   2
  17   2  -2 13.1504 2.37191   1
  17   2  -2 10.0395 2.17598   2
 -17   2   2 13.8720 2.76588   4
  16  -2  -2 172.389 6.26147   1
  16  -2  -2 171.855 5.69792   3
 -16  -2   2 179.692 6.23989   2
 -16  -2   2 183.987 7.88745   4
 -16   2   2 177.286 7.41993   4
  16   2  -2 187.304 6.58321   2
  16   2  -2 172.687 6.54501   1
 -16   2   2 183.067 5.51673   2
  15  -2  -2 33.3539 2.39518   3
 -15  -2   2 31.8941 2.51219   2
 -15  -2   2 35.4995 3.76057   4
  15  -2  -2 26.8606 2.44556   1
  15   2  -2 32.8637 2.82521   2
  15   2  -2 33.5032 2.83627   1
 -15   2   2 30.0179 2.19311   2
 -15   2   2 27.9327 3.14887   4
 -14  -2   2 6.96530 2.26360   4
  14  -2  -2 5.54654 1.40134   1
 -14  -2   2 9.99478 1.77826   2
  14  -2  -2 8.57600 1.38163   3
  14   2  -2 6.71570 1.67543   2
  14   2  -2 7.55110 1.67854   1
 -14   2   2 4.20072 1.81716   4
 -14   2   2 7.49959 1.33003   2
  13  -2  -2 54.0630 2.92261   1
 -13  -2   2 44.8650 3.63723   4
 -13  -2   2 47.3645 2.80323   2
  13  -2  -2 49.6762 2.65187   3
 -13   2   2 43.0191 3.38912   4
  13   2  -2 47.7324 2.88542   2
 -13   2   2 49.5473 2.39738   2
  13   2  -2 48.2048 2.95031   1
  12  -2  -2 26.1136 1.95427   3
 -12  -2   2 28.3781 2.20240   2
 -12  -2   2 24.2748 2.94703   4
  12  -2  -2 26.8175 2.06291   1
  12   2  -2 25.6070 2.20997   2
 -12   2   2 24.3482 2.58403   4
 -12   2   2 27.9786 1.74945   2
  12   2  -2 28.8844 2.27363   1
  11  -2  -2 162.939 5.18704   1
 -11  -2   2 167.086 6.08231   4
  11  -2  -2 166.890 5.03957   3
 -11  -2   2 169.911 5.30759   2
 -11   2   2 169.283 6.18028   4
 -11   2   2 168.463 4.49396   2
  11   2  -2 166.916 5.38288   2
  11   2  -2 168.320 5.45023   1
  10  -2  -2 219.102 6.01719   1
 -10  -2   2 210.795 6.85084   4
  10  -2  -2 217.141 5.93756   3
  10   2  -2 213.023 6.22624   1
  10   2  -2 220.275 6.25070   2
 -10   2   2 220.364 5.29214   2
 -10   2   2 220.675 7.07168   4
   9  -2  -2 11.1644 1.35342   1
  -9  -2   2 12.0608 1.85436   4
   9  -2  -2 12.3450 1.41728   3
   9   2  -2 11.5619 1.52279   2
  -9   2   2 11.1866 1.05441   2
   9   2  -2 11.3816 1.45070   1
  -9   2   2 10.7760 1.80247   4
   8  -2  -2 217.034 5.75058   3
   8  -2  -2 206.601 5.59836   1
  -8  -2   2 228.172 6.68744   4
   8   2  -2 218.729 5.99125   2
  -8   2   2 226.526 5.87284   3
  -8   2   2 220.814 6.69928   4
  -8   2   2 226.923 5.07275   2
   8   2  -2 223.358 5.96562   1
   7  -2  -2 25.2108 1.48355   1
   7  -2  -2 24.2110 1.59367   3
  -7  -2   2 25.0182 1.98289   4
   7   2  -2 24.2488 1.58695   1
  -7   2   2 26.7084 1.66175   3
   7   2  -2 24.4774 1.66163   2
  -7   2   2 26.0504 1.20807   2
  -7   2   2 29.0886 2.11470   4
  -6  -2   2 861.281 18.1242   4
   6  -2  -2 884.218 17.1328   1
   6  -2  -2 850.396 17.3720   3
   6   2  -2 878.425 17.3881   1
   6   2  -2 870.337 17.6019   2
  -6   2   2 883.656 16.4794   2
  -6   2   2 845.126 17.4061   3
  -6   2   2 870.041 18.3224   4
  -5  -2   2 2014.25 36.1779   3
  -5  -2   2 2035.17 38.4256   4
   5  -2  -2 1991.51 37.6427   3
   5  -2  -2 2000.96 37.2912   1
  -5   2   2 2019.42 36.6786   2
   5   2  -2 1955.78 37.7828   2
  -5   2   2 1995.24 37.6754   3
   5   2  -2 1971.65 37.4527   1
  -5   2   2 1989.26 38.4695   4
  -4  -2   2 136.678 4.27503   4
  -4  -2   2 141.543 2.95432   3
   4  -2  -2 140.088 3.91266   3
   4  -2  -2 141.363 3.56862   1
  -4   2   2 145.235 3.93484   3
  -4   2   2 142.640 3.18189   2
  -4   2   2 141.644 4.38605   4
   4   2  -2 136.783 3.97390   2
   4   2  -2 139.079 3.64992   1
   3  -2  -2 1139.11 22.1409   3
  -3  -2   2 1123.66 22.6360   4
   3  -2  -2 1158.25 21.7165   1
  -3  -2   2 1141.76 21.2444   3
   3   2  -2 1143.06 22.3084   2
  -3   2   2 1165.23 22.7550   4
  -3   2   2 1171.68 21.3625   2
   3   2  -2 1164.56 22.8075   4
  -3   2   2 1149.64 22.1606   3
   3   2  -2 1129.28 21.6974   1
  -2  -2   2 1089.84 20.4685   3
  -2  -2   2 1089.32 21.5969   4
   2  -2  -2 1104.47 20.6856   1
   2  -2  -2 1046.68 21.0659   3
  -2   2   2 1085.80 21.1121   3
  -2   2   2 1097.69 21.6079   4
   2   2  -2 1113.49 21.3330   2
  -2   2   2 1111.49 20.4898   2
   2   2  -2 1107.65 21.7760   4
   2   2  -2 1128.31 20.5692   1
  -1  -2   2 1.20413 0.60513   4
  -1  -2   2 0.31657 0.34058   3
   1  -2  -2 0.76359 0.35490   1
  -1   2   2 0.41648 0.35711   2
  -1   2   2 -0.0564 0.49042   4
  -1   2   2 0.64921 0.38309   1
   1   2  -2 0.27232 0.55010   2
  -1   2   2 0.15817 0.36908   3
   1   2  -2 0.97249 0.60104   4
   1   2  -2 0.95825 0.26996   1
   0  -2  -2 51.0352 1.66592   1
   0  -2   2 57.4911 1.81549   3
   0   2   2 51.0748 1.82135   3
   0   2  -2 57.8942 1.27691   1
   0   2   2 52.8161 2.09263   4
   0   2   2 50.5701 1.70688   2
   0   2  -2 54.0472 2.04932   2
   0   2   2 50.5137 1.67787   1
   0   2  -2 52.0699 2.22263   4
   1  -2   2 0.29703 0.39130   3
   1   2   2 0.54452 0.45074   4
  -1   2  -2 -0.5695 0.47462   4
   1   2   2 0.22976 0.35859   1
   1   2   2 0.08602 0.32760   3
  -1   2  -2 -0.8884 0.46943   2
   1   2   2 -0.1708 0.39062   2
   2  -2   2 1096.81 21.2307   3
  -2   2  -2 1129.18 21.9181   4
   2   2   2 1110.08 21.2306   2
   2   2   2 1086.21 21.4793   4
  -2   2  -2 1145.39 21.3768   2
   2   2   2 1093.83 21.0863   1
   2   2   2 1109.39 20.9470   3
   3  -2   2 1124.02 20.7889   1
   3  -2   2 1153.59 21.8698   3
  -3  -2  -2 1110.28 21.8971   4
   3   2   2 1132.85 22.0191   4
   3   2   2 1120.26 21.3417   3
   3   2   2 1148.23 21.7355   1
   3   2   2 1141.06 21.8761   2
  -3   2  -2 1166.09 22.4321   4
  -3   2  -2 1126.42 21.8114   2
   4  -2   2 138.774 3.85003   3
   4  -2   2 137.239 3.10093   1
  -4  -2  -2 142.347 3.91746   4
   4   2   2 138.986 3.79547   1
  -4   2  -2 140.387 4.24654   4
   4   2   2 137.043 3.88602   2
  -4   2  -2 142.775 3.82370   2
   4   2   2 145.818 4.01261   4
   4   2   2 144.701 3.35315   3
  -5  -2  -2 2005.86 37.4573   2
   5  -2   2 1982.13 36.5250   1
   5  -2   2 1925.03 37.3180   3
  -5  -2  -2 1943.55 37.3984   4
   5   2   2 1980.32 37.3572   1
   5   2   2 1974.77 37.5215   2
  -5   2  -2 1971.07 37.9129   4
  -5   2  -2 2009.83 37.2473   2
   5   2   2 2055.90 36.5509   3
  -6  -2  -2 853.668 17.7218   2
   6  -2   2 885.072 16.9248   1
  -6  -2  -2 895.919 17.7423   4
   6  -2   2 874.308 17.6098   3
   6   2   2 860.998 17.7953   2
  -6   2  -2 869.161 18.1764   4
  -6   2  -2 895.442 17.4945   2
   6   2   2 893.929 16.6688   3
   6   2   2 891.868 17.7230   1
  -7  -2  -2 29.1870 1.77810   2
  -7  -2  -2 29.3412 1.81891   4
   7  -2   2 23.4362 1.54996   3
   7  -2   2 27.4788 1.37445   1
   7   2   2 27.5985 1.09866   3
  -7   2  -2 25.1792 1.59089   2
   7   2   2 25.6607 1.79514   2
  -7   2  -2 26.2348 1.84988   4
   7   2   2 22.1635 1.58166   1
   8  -2   2 220.320 5.39235   1
  -8  -2  -2 217.501 5.96666   2
  -8  -2  -2 220.843 6.04215   4
   8  -2   2 215.888 5.74391   3
   8   2   2 226.999 6.14737   2
  -8   2  -2 211.902 5.60687   2
   8   2   2 225.842 4.78071   3
   8   2   2 226.427 6.07456   1
  -8   2  -2 210.505 6.25071   4
  -9  -2  -2 12.3619 1.52041   2
   9  -2   2 16.4162 1.61521   3
  -9  -2  -2 13.9838 1.73474   4
   9  -2   2 12.2942 1.11926   1
   9   2   2 9.95041 1.46058   2
   9   2   2 11.0110 0.77373   3
  -9   2  -2 10.0622 1.53273   4
   9   2   2 9.89182 1.39096   1
  -9   2  -2 14.9854 1.59249   2
  10  -2   2 217.633 5.67348   1
 -10  -2  -2 207.473 6.24813   4
 -10  -2  -2 205.113 6.03714   2
  10  -2   2 210.602 5.82372   3
  10   2   2 196.711 6.12441   2
 -10   2  -2 221.839 5.84197   2
  10   2   2 212.459 6.18647   1
 -10   2  -2 211.173 6.51860   4
  10   2   2 219.649 4.72063   3
  11  -2   2 172.269 5.09505   3
 -11  -2  -2 161.655 5.55602   4
  11  -2   2 163.274 4.88817   1
 -11  -2  -2 161.622 5.26395   2
  11   2   2 159.736 5.39271   2
 -11   2  -2 162.023 5.73994   4
  11   2   2 170.158 3.90377   3
 -11   2  -2 163.309 4.98195   2
  11   2   2 169.821 5.49848   1
  12  -2   2 26.7394 1.90707   1
 -12  -2  -2 26.5915 2.14247   2
  12  -2   2 24.3301 1.92937   3
 -12  -2  -2 24.8623 2.41169   4
  12   2   2 24.7586 2.16983   1
  12   2   2 31.2378 2.39715   2
  12   2   2 26.4127 1.26004   3
 -12   2  -2 23.3232 2.38529   4
 -12   2  -2 25.1747 2.01655   2
 -13  -2  -2 50.9566 3.33903   4
  13  -2   2 49.7013 2.69711   3
  13  -2   2 46.3821 2.60797   1
 -13  -2  -2 52.1697 3.07603   2
  13   2   2 47.3968 1.76158   3
  13   2   2 45.4451 3.07003   2
 -13   2  -2 47.7313 2.73741   2
 -13   2  -2 47.6286 3.14998   4
  13   2   2 45.9409 2.95188   1
  14  -2   2 6.99294 1.40866   1
  14  -2   2 5.71937 1.25453   3
 -14  -2  -2 8.22125 2.04218   4
 -14  -2  -2 6.69315 1.64971   2
  14   2   2 7.89584 1.86490   2
 -14   2  -2 9.27532 1.72693   2
 -14   2  -2 5.72270 1.63440   4
  14   2   2 7.06257 1.67185   1
  15  -2   2 34.1355 2.51684   1
 -15  -2  -2 32.2201 2.67039   2
 -15  -2  -2 35.1682 3.52937   4
  15  -2   2 33.0271 2.43730   3
  15   2   2 30.1288 2.75523   2
  15   2   2 32.8388 2.81977   1
 -15   2  -2 30.0522 2.84008   4
 -15   2  -2 35.6046 2.62512   2
 -16  -2  -2 182.466 7.16583   4
  16  -2   2 173.829 6.05412   1
  16  -2   2 185.820 5.88349   3
 -16  -2  -2 183.871 6.51491   2
 -16   2  -2 161.738 5.78953   2
 -16   2  -2 168.001 6.78053   4
  16   2   2 181.855 6.63943   1
 -17  -2  -2 10.1494 2.04638   2
 -17  -2  -2 12.9139 2.94656   4
  17  -2   2 11.9483 2.03489   1
  17  -2   2 12.0322 1.86694   3
  17   2   2 15.6651 2.47024   1
 -17   2  -2 11.1431 1.95894   2
 -17   2  -2 13.0835 2.46386   4
 -18  -2  -2 126.453 6.18572   4
  18  -2   2 130.912 5.07835   3
  18  -2   2 140.266 5.61852   1
 -18  -2  -2 133.919 5.66855   2
 -18   2  -2 135.625 5.35762   2
  18   2   2 127.727 5.89780   1
 -18   2  -2 142.935 6.39383   4
  19  -2   2 124.177 4.94756   3
  19  -2   2 118.498 5.35372   1
 -19  -2  -2 128.948 5.77146   2
 -19  -2  -2 122.879 6.37392   4
 -19   2  -2 105.895 4.96592   2
  19   2   2 117.517 5.76084   1
 -19   2  -2 117.872 6.11178   4
  20  -2   2 22.2569 2.63091   3
 -20  -2  -2 23.3920 3.77627   4
  20  -2   2 19.7600 2.96347   1
 -20  -2  -2 20.9313 2.98966   2
 -20   2  -2 25.0502 3.50341   4
  20   2   2 26.1724 3.45546   1
 -20   2  -2 23.6514 2.88941   2
  21  -2   2 5.86126 2.21323   1
 -21  -2  -2 4.73414 2.80322   4
 -21  -2  -2 3.33752 2.14806   2
  21   2   2 2.52747 2.03915   1
 -21   2  -2 8.24757 2.49884   4
 -21   2  -2 7.37994 2.19039   2
 -22  -2  -2 1.20008 2.47339   4
 -22  -2  -2 -0.0661 1.74610   2
  22  -2   2 0.47332 1.61306   1
  22   2   2 3.01567 1.99169   1
 -22   2  -2 -1.5996 1.62347   2
 -22   2  -2 2.44283 1.76810   4
  23  -2   2 8.01066 2.46531   1
 -23  -2  -2 8.87210 2.86043   2
 -23   2  -2 13.4941 2.88966   4
  23   2   2 9.55217 2.70987   1
 -24  -2  -2 76.4095 5.46551   2
  24  -2   2 69.0812 4.95161   1
  24   2   2 76.9186 5.59516   1
 -24   2  -2 94.6703 6.23388   4
  25  -2   2 2.90965 2.20370   1
 -25  -2  -2 -2.1936 2.14922   2
 -25   2  -2 5.33834 2.55777   4
  25   2   2 -0.2208 2.17475   1
 -26  -2  -2 54.3212 5.49698   2
  26  -2   2 42.2593 4.78942   1
  26   2   2 48.4123 5.40210   1
 -27  -2  -2 -1.3575 2.46492   2
  27  -2   2 2.25424 2.30745   1
  27   2   2 -0.9824 2.32686   1
  28  -2   2 7.56106 2.82806   1
 -28  -2  -2 3.15837 2.99980   2
  28   2   2 1.05677 2.74652   1
 -27  -3   2 -2.7348 2.20673   2
  27  -3  -2 0.91519 2.14838   1
  27   3  -2 -0.1754 2.39725   1
 -27   3   2 7.51192 2.63697   4
  26  -3  -2 0.46449 2.31980   1
 -26  -3   2 -3.1840 2.29139   2
 -26  -3   2 -3.2096 3.15125   4
 -26   3   2 8.90296 2.80947   4
  26   3  -2 -0.0840 2.35164   1
  25  -3  -2 16.5300 3.15491   1
 -25  -3   2 15.4019 3.41646   2
 -25  -3   2 15.4964 4.62668   4
 -25   3   2 22.1492 3.97986   4
  25   3  -2 13.6578 3.40873   1
 -24  -3   2 148.565 7.12005   2
 -24  -3   2 142.412 9.18781   4
  24  -3  -2 146.233 7.03850   1
 -24   3   2 155.118 8.60332   4
  24   3  -2 135.693 7.41056   1
 -23  -3   2 4.84888 2.35742   2
 -23  -3   2 -0.3334 3.81547   4
  23  -3  -2 3.07657 2.27346   1
  23   3  -2 4.72567 2.38581   1
 -23   3   2 7.30533 2.65050   4
  22  -3  -2 68.8552 4.64781   1
 -22  -3   2 73.4727 7.54120   4
 -22  -3   2 60.5624 4.70267   2
  22   3  -2 63.3402 4.95762   1
 -22   3   2 71.5181 5.70565   4
  22   3  -2 65.2663 5.10815   2
 -21  -3   2 20.1374 4.54327   4
 -21  -3   2 15.3145 3.00017   2
  21  -3  -2 8.46115 2.28903   1
  21   3  -2 12.8453 3.11758   2
  21   3  -2 13.7518 2.90463   1
 -21   3   2 15.1283 3.33968   4
  20  -3  -2 1.19685 1.46521   3
 -20  -3   2 1.48194 1.78533   2
 -20  -3   2 2.16318 3.21032   4
  20  -3  -2 -0.8449 1.40808   1
  20   3  -2 2.60185 1.93533   1
 -20   3   2 4.67212 2.28036   4
  20   3  -2 0.35426 1.97254   2
  19  -3  -2 0.70561 1.46318   1
  19  -3  -2 2.67477 1.43750   3
 -19  -3   2 0.18947 2.55396   4
 -19  -3   2 1.90296 1.57250   2
  19   3  -2 1.33178 1.81885   1
 -19   3   2 1.94875 1.89503   4
  19   3  -2 1.70435 1.93970   2
  18  -3  -2 -0.5454 1.29332   1
 -18  -3   2 1.75799 1.49712   2
 -18  -3   2 -0.9889 2.37103   4
  18  -3  -2 -0.0654 1.23642   3
 -18   3   2 1.67195 1.77539   4
  18   3  -2 0.81163 1.61517   1
  18   3  -2 1.07009 1.71919   2
 -17  -3   2 14.2721 3.61712   4
  17  -3  -2 20.2601 2.51530   3
  17  -3  -2 18.5951 2.50181   1
 -17  -3   2 20.7653 2.87262   2
  17   3  -2 19.2746 2.93551   2
 -17   3   2 17.7307 3.21148   4
  17   3  -2 24.0529 2.97947   1
  16  -3  -2 127.686 5.09289   3
 -16  -3   2 124.702 6.56074   4
  16  -3  -2 127.951 5.19240   1
 -16  -3   2 132.553 5.58543   2
  16   3  -2 122.994 5.50674   1
  16   3  -2 115.829 5.53128   2
 -16   3   2 134.168 6.58015   4
 -15  -3   2 1.81909 2.37852   4
  15  -3  -2 0.55456 1.08379   3
  15  -3  -2 -0.1667 1.11839   1
 -15  -3   2 -1.9533 0.95623   2
  15   3  -2 -0.7210 1.16105   2
 -15   3   2 -0.4873 0.92440   2
 -15   3   2 0.74429 1.52450   4
  15   3  -2 1.26257 1.35275   1
 -14  -3   2 6.33086 1.65466   2
  14  -3  -2 6.31327 1.56416   3
 -14  -3   2 6.55778 2.33946   4
  14  -3  -2 4.32049 1.47042   1
 -14   3   2 5.28108 1.21436   2
 -14   3   2 4.48271 1.91914   4
  14   3  -2 5.14930 1.79862   2
  14   3  -2 4.73431 1.41533   1
  13  -3  -2 14.1187 1.86444   1
  13  -3  -2 11.8775 1.85509   3
 -13  -3   2 16.1141 2.76115   4
 -13  -3   2 7.18330 1.58100   2
 -13   3   2 16.0729 1.68065   2
  13   3  -2 9.86419 1.80660   1
  13   3  -2 12.0936 2.02848   2
 -13   3   2 13.3130 2.40790   4
 -12  -3   2 110.459 4.57104   2
  12  -3  -2 125.640 4.55893   3
 -12  -3   2 124.077 5.62817   4
  12  -3  -2 117.914 4.34631   1
  12   3  -2 123.359 4.81733   2
  12   3  -2 122.877 4.75940   1
 -12   3   2 120.022 5.49985   4
 -12   3   2 119.610 3.78477   2
  11  -3  -2 37.7763 2.54731   3
 -11  -3   2 41.6517 3.21289   4
  11  -3  -2 39.3823 2.32659   1
 -11   3   2 41.7741 2.00005   2
  11   3  -2 38.7707 2.55583   1
  11   3  -2 40.3260 2.66070   2
 -11   3   2 39.5795 3.12104   4
  10  -3  -2 1.49993 0.90714   1
  10  -3  -2 0.37316 0.96436   3
 -10  -3   2 1.16181 1.43537   4
 -10   3   2 1.60256 1.24351   4
  10   3  -2 0.29507 0.85027   1
  10   3  -2 0.60427 0.93518   2
 -10   3   2 1.57328 0.64486   2
  -9  -3   2 399.481 10.5619   4
   9  -3  -2 406.791 9.30274   1
   9  -3  -2 396.962 9.68386   3
   9   3  -2 393.910 9.94375   2
   9   3  -2 406.921 9.73081   1
  -9   3   2 409.528 8.66855   2
  -9   3   2 396.138 10.7796   4
   8  -3  -2 125.309 3.86309   1
   8  -3  -2 127.186 4.34284   3
  -8  -3   2 129.478 4.92030   4
  -8   3   2 125.771 4.36217   3
   8   3  -2 124.845 4.18407   1
  -8   3   2 120.567 4.93678   4
   8   3  -2 130.738 4.54912   2
  -8   3   2 129.442 3.47955   2
   7  -3  -2 -0.4484 0.67055   3
  -7  -3   2 -0.1398 0.21399   3
  -7  -3   2 1.69767 1.06359   4
   7  -3  -2 1.26760 0.65364   1
  -7   3   2 -0.0501 0.71714   3
  -7   3   2 0.35076 0.92103   4
  -7   3   2 0.27909 0.46066   2
   7   3  -2 0.10118 0.89852   2
   7   3  -2 0.51783 0.69272   1
  -6  -3   2 1666.81 33.6087   4
   6  -3  -2 1697.10 32.0956   1
  -6  -3   2 1695.73 31.0439   3
   6  -3  -2 1689.36 32.8098   3
   6   3  -2 1720.42 33.0984   2
   6   3  -2 1701.70 32.4383   1
  -6   3   2 1692.24 32.8744   3
  -6   3   2 1684.80 31.6784   2
  -6   3   2 1694.59 33.8791   4
   5  -3  -2 207.005 5.69075   3
   5  -3  -2 217.390 5.11909   1
  -5  -3   2 216.995 4.55092   3
  -5  -3   2 212.229 6.32487   4
  -5   3   2 213.088 6.42047   4
   5   3  -2 208.205 5.84633   2
  -5   3   2 214.967 5.79058   3
   5   3  -2 205.261 5.27299   1
  -5   3   2 207.937 4.89535   2
   4  -3  -2 2.93288 0.85882   3
  -4  -3   2 2.57621 0.94836   4
   4  -3  -2 4.01074 0.67894   1
  -4   3   2 2.23762 0.77291   3
   4   3  -2 3.63998 0.71957   1
  -4   3   2 3.50015 1.05351   4
  -4   3   2 3.69975 0.65965   2
   4   3  -2 2.69973 0.90100   2
   4   3  -2 2.91142 0.99427   4
  -3  -3   2 461.747 10.9941   4
  -3  -3   2 490.188 9.61170   3
   3  -3  -2 480.424 9.72371   1
   3  -3  -2 460.121 10.4008   3
  -3   3   2 473.622 10.4358   3
  -3   3   2 475.142 9.73909   2
  -3   3   2 483.104 11.1904   4
   3   3  -2 475.524 11.2318   4
   3   3  -2 470.474 10.6240   2
   3   3  -2 472.717 9.70588   1
   2  -3  -2 116.591 3.66056   3
  -2  -3   2 122.204 4.22462   4
   2  -3  -2 115.816 3.13654   1
  -2  -3   2 110.916 3.14252   3
   2   3  -2 127.776 4.37892   4
  -2   3   2 124.424 4.21034   4
   2   3  -2 116.844 3.84096   2
  -2   3   2 121.308 3.26827   2
   2   3  -2 118.915 3.00414   1
  -2   3   2 119.842 3.69395   3
   1  -3  -2 65.7956 2.12078   1
  -1  -3   2 66.5539 2.24401   3
  -1  -3   2 63.5065 2.90444   4
   1  -3  -2 70.7645 2.57116   3
   1   3  -2 67.2199 1.83792   1
  -1   3   2 67.3639 2.90326   4
  -1   3   2 64.7114 2.48953   3
   1   3  -2 66.2524 3.00087   4
   1   3  -2 67.1974 2.70407   2
  -1   3   2 65.2729 2.25152   2
  -1   3   2 65.4723 2.14044   1
   0  -3  -2 0.14803 0.38310   1
   0  -3  -2 0.12910 0.47714   3
   0  -3   2 -0.6699 0.33769   3
   0   3   2 -0.4242 0.30968   1
   0   3  -2 -0.0490 0.59821   4
   0   3  -2 -0.3430 0.58818   2
   0   3  -2 0.48216 0.23946   1
   0   3   2 0.32354 0.58694   4
   0   3   2 -0.4009 0.42654   2
   0   3   2 0.45696 0.45743   3
   1  -3   2 61.4087 2.35394   3
   1  -3   2 67.5582 1.50612   1
   1   3   2 66.2247 2.82658   4
   1   3   2 64.2136 2.38069   2
   1   3   2 70.3636 2.25551   1
  -1   3  -2 67.8388 1.52167   1
  -1   3  -2 64.7215 2.57314   2
  -1   3  -2 63.1490 2.93137   4
   1   3   2 66.9099 2.36602   3
   2  -3   2 116.189 3.51463   3
   2  -3   2 111.317 2.26963   1
   2   3   2 118.658 3.50606   2
  -2   3  -2 111.335 3.58343   2
   2   3   2 114.065 3.87489   4
  -2   3  -2 113.046 4.06907   4
   2   3   2 116.306 3.32435   3
   2   3   2 113.419 3.22954   1
   3  -3   2 448.785 8.76523   1
  -3  -3  -2 471.383 10.6636   4
   3  -3   2 470.983 10.2630   3
   3   3   2 474.905 10.7525   4
  -3   3  -2 484.994 10.3233   2
   3   3   2 470.136 9.95746   1
   3   3   2 472.960 9.80446   3
   3   3   2 466.386 10.2468   2
  -3   3  -2 474.036 11.0858   4
   4  -3   2 5.39352 0.44567   1
   4  -3   2 6.83239 1.04785   3
  -4  -3  -2 3.67147 0.96637   4
  -4   3  -2 4.07938 0.90942   2
  -4   3  -2 2.90876 0.96859   4
   4   3   2 5.76266 0.76234   3
   4   3   2 4.45451 1.03156   4
   4   3   2 3.36938 0.93120   2
   4   3   2 4.78564 0.83830   1
  -5  -3  -2 206.135 5.78455   4
   5  -3   2 209.174 5.63780   3
   5  -3   2 207.716 4.44911   1
  -5   3  -2 209.428 5.46046   2
  -5   3  -2 213.082 6.26721   4
   5   3   2 203.875 5.41772   1
   5   3   2 215.946 5.99988   4
   5   3   2 202.156 4.83328   3
   5   3   2 204.729 5.64956   2
  -6  -3  -2 1692.54 32.9579   4
   6  -3   2 1711.53 32.7278   3
   6  -3   2 1682.25 31.3552   1
  -6   3  -2 1651.44 32.3667   2
   6   3   2 1717.59 31.5390   3
   6   3   2 1677.70 32.5182   1
  -6   3  -2 1704.04 33.5938   4
   6   3   2 1670.77 32.8047   2
   7  -3   2 0.87735 0.79998   3
   7  -3   2 0.84866 0.49562   1
  -7  -3  -2 -0.6699 0.69943   2
  -7  -3  -2 0.44238 0.76485   4
  -7   3  -2 -0.1296 0.60298   2
   7   3   2 0.54975 0.40036   3
   7   3   2 0.02193 0.63750   1
   7   3   2 -0.5413 0.77134   2
  -7   3  -2 0.33114 0.79753   4
   8  -3   2 137.377 3.64910   1
  -8  -3  -2 124.216 4.45666   4
   8  -3   2 121.653 4.25897   3
  -8  -3  -2 128.110 4.42448   2
  -8   3  -2 131.942 4.92344   4
   8   3   2 125.766 4.30095   1
   8   3   2 130.204 4.53257   2
  -8   3  -2 130.201 4.11630   2
   8   3   2 131.320 3.27256   3
   9  -3   2 419.300 9.91481   3
  -9  -3  -2 402.173 10.1225   4
   9  -3   2 418.065 9.00329   1
  -9  -3  -2 411.590 10.0980   2
   9   3   2 415.132 9.97242   1
  -9   3  -2 400.691 10.6403   4
  -9   3  -2 401.182 9.49632   2
   9   3   2 412.774 8.32915   3
   9   3   2 394.220 10.0798   2
 -10  -3  -2 -0.9153 1.00015   4
  10  -3   2 1.45933 0.92441   3
  10  -3   2 1.10714 0.64638   1
 -10  -3  -2 1.02519 0.95786   2
 -10   3  -2 0.13525 0.80951   2
 -10   3  -2 0.16839 0.94258   4
  10   3   2 0.59510 0.68650   1
  10   3   2 1.20066 0.42294   3
  10   3   2 0.68226 0.99039   2
 -11  -3  -2 42.8037 2.87800   4
  11  -3   2 40.5886 2.17320   1
 -11  -3  -2 42.6967 2.73873   2
  11  -3   2 41.5473 2.51963   3
 -11   3  -2 41.6433 3.07428   4
  11   3   2 42.6316 1.51627   3
 -11   3  -2 36.8470 2.40943   2
  11   3   2 43.1326 2.70509   1
  11   3   2 41.0058 2.76996   2
 -12  -3  -2 120.227 4.78000   2
  12  -3   2 123.929 4.58855   3
 -12  -3  -2 121.563 4.97893   4
  12  -3   2 112.387 4.02661   1
 -12   3  -2 117.892 5.19067   4
 -12   3  -2 120.404 4.32312   2
  12   3   2 120.440 4.92662   2
  12   3   2 123.616 4.82410   1
  13  -3   2 11.3803 1.54645   1
 -13  -3  -2 11.9869 1.98413   2
  13  -3   2 12.8392 1.83694   3
 -13  -3  -2 17.6071 2.62311   4
 -13   3  -2 16.0768 2.00263   2
  13   3   2 11.7140 1.83548   1
 -13   3  -2 10.0450 2.08384   4
  13   3   2 11.5662 2.00588   2
  14  -3   2 4.40633 1.24842   1
 -14  -3  -2 6.09049 2.20485   4
 -14  -3  -2 6.38120 1.61599   2
  14  -3   2 5.20965 1.42351   3
 -14   3  -2 3.59860 1.59207   4
  14   3   2 7.14847 1.82815   2
 -14   3  -2 4.47275 1.47275   2
  14   3   2 3.81699 1.44564   1
 -15  -3  -2 0.68790 1.41391   2
  15  -3   2 0.83713 1.16630   1
  15  -3   2 -1.2006 1.10406   3
 -15  -3  -2 0.17525 1.95474   4
 -15   3  -2 -0.6392 1.07536   2
 -15   3  -2 -0.0716 1.45033   4
  15   3   2 2.24079 1.63711   2
  15   3   2 0.15257 1.31519   1
  16  -3   2 124.717 5.06716   3
 -16  -3  -2 129.404 6.24007   4
 -16  -3  -2 128.643 5.64046   2
  16  -3   2 132.177 5.06295   1
  16   3   2 133.707 5.90696   2
 -16   3  -2 116.789 4.82210   2
 -16   3  -2 128.726 6.06144   4
  16   3   2 130.249 5.65446   1
 -17  -3  -2 16.6522 3.28918   4
  17  -3   2 18.5830 2.42253   3
  17  -3   2 18.3344 2.32581   1
 -17  -3  -2 16.7810 2.66743   2
 -17   3  -2 16.9545 2.30112   2
 -17   3  -2 16.1643 2.84468   4
  17   3   2 16.2149 2.80999   2
  17   3   2 17.8409 2.71178   1
 -18  -3  -2 2.47405 2.40809   4
  18  -3   2 3.39758 1.56436   3
 -18  -3  -2 1.74820 1.61148   2
  18  -3   2 3.29601 1.47043   1
 -18   3  -2 1.31364 1.70000   4
 -18   3  -2 -0.5833 1.33907   2
  18   3   2 1.13106 1.56802   1
  18   3   2 1.25190 1.76784   2
  19  -3   2 1.69097 1.38416   3
 -19  -3  -2 -2.8375 2.05719   4
 -19  -3  -2 1.73323 1.95762   2
  19  -3   2 2.71965 1.62360   1
 -19   3  -2 1.78992 1.60075   2
 -19   3  -2 1.53187 1.83609   4
  19   3   2 -0.9541 1.50246   1
 -20  -3  -2 -2.5191 2.51813   4
  20  -3   2 0.18592 1.49005   1
 -20  -3  -2 2.84175 2.01232   2
  20  -3   2 0.36014 1.51484   3
  20   3   2 1.68822 1.83626   1
 -20   3  -2 5.45048 2.10182   4
 -20   3  -2 1.97314 1.52957   2
  21  -3   2 14.6094 2.54835   1
 -21  -3  -2 8.98971 3.33812   4
  21  -3   2 9.85644 2.27751   3
 -21  -3  -2 12.3479 2.70562   2
 -21   3  -2 16.7137 3.11720   4
  21   3   2 9.94844 2.62161   1
  22  -3   2 57.8289 4.15955   1
 -22  -3  -2 66.9076 5.02594   2
  22   3   2 64.6442 4.96934   1
 -22   3  -2 73.4115 5.52448   4
  23  -3   2 6.75342 2.19980   1
 -23  -3  -2 3.55360 2.40291   2
  23   3   2 8.18399 2.66456   1
 -23   3  -2 5.30551 2.20112   4
  24  -3   2 155.850 7.10514   1
 -24  -3  -2 133.423 6.97573   2
 -24   3  -2 162.416 8.38768   4
  24   3   2 143.221 7.55971   1
  25  -3   2 8.95783 2.65557   1
 -25  -3  -2 14.1189 3.53448   2
  25   3   2 9.51390 3.20425   1
 -25   3  -2 14.9465 3.34422   4
 -26  -3  -2 -0.5579 2.55328   2
  26   3   2 0.16933 2.47129   1
 -27  -3  -2 -2.0161 2.46445   2
  27   3   2 -3.9147 2.03078   1
 -28  -3  -2 0.20319 2.94824   2
 -27  -4   2 -1.9041 2.61599   2
 -27   4   2 12.8103 3.22147   4
 -26  -4   2 -3.9357 2.03901   2
  26   4  -2 0.12322 2.34121   1
 -26   4   2 6.07878 2.74681   4
 -25  -4   2 -4.8123 3.99211   4
 -25  -4   2 0.47841 2.42269   2
  25   4  -2 -2.1177 1.92183   1
  24  -4  -2 -2.3477 1.90390   1
 -24  -4   2 -4.8207 3.56421   4
 -24  -4   2 -0.8232 2.20421   2
  24   4  -2 0.01853 2.19530   1
 -24   4   2 4.45567 2.38542   4
  24   4  -2 -0.5671 2.24451   2
  23  -4  -2 3.68069 2.02072   1
 -23  -4   2 -7.3716 3.85809   4
 -23  -4   2 4.23346 2.49240   2
  23   4  -2 6.16538 2.89581   2
 -23   4   2 8.03454 2.95093   4
  23   4  -2 2.11473 2.33681   1
  22  -4  -2 9.13356 2.38661   1
  22  -4  -2 2.55860 1.89729   3
 -22  -4   2 4.65562 4.05447   4
 -22  -4   2 9.03062 2.76756   2
  22   4  -2 6.75040 2.61818   1
 -22   4   2 8.82217 2.91215   4
  22   4  -2 4.03929 2.58459   2
  21  -4  -2 7.10245 2.17779   1
 -21  -4   2 4.10002 3.51518   4
  21  -4  -2 8.04766 2.19786   3
 -21  -4   2 7.51818 2.54327   2
  21   4  -2 8.36174 2.59621   1
  21   4  -2 10.1398 2.97688   2
 -21   4   2 9.76192 3.05864   4
 -20  -4   2 1.10734 1.93175   2
  20  -4  -2 0.05242 1.58974   1
 -20  -4   2 -2.7025 3.04575   4
  20  -4  -2 -0.5016 1.45218   3
  20   4  -2 1.89211 2.41298   2
 -20   4   2 -1.3230 1.73090   4
  20   4  -2 -1.5168 1.62574   1
  19  -4  -2 8.50312 2.11826   1
 -19  -4   2 8.67249 2.62313   2
  19  -4  -2 6.70345 1.97704   3
 -19  -4   2 7.06667 3.38357   4
  19   4  -2 8.45114 2.87453   2
  19   4  -2 10.7980 2.63028   1
 -19   4   2 8.75475 2.72111   4
  18  -4  -2 -0.4895 1.40610   1
 -18  -4   2 -1.8811 1.54447   2
 -18  -4   2 0.39558 2.95616   4
  18  -4  -2 -0.1736 1.34000   3
 -18   4   2 -1.4157 1.60019   4
  18   4  -2 0.25229 2.02634   2
  18   4  -2 1.73385 1.73618   1
 -17  -4   2 92.2936 4.96618   2
 -17  -4   2 96.3503 6.19476   4
  17  -4  -2 93.3379 4.75098   3
  17  -4  -2 87.0477 4.37592   1
  17   4  -2 92.6712 5.01798   1
  17   4  -2 92.2353 5.16202   2
 -17   4   2 84.2737 5.64163   4
  16  -4  -2 203.483 6.72121   1
 -16  -4   2 200.557 8.50362   4
  16  -4  -2 191.832 6.91913   3
 -16  -4   2 197.991 7.40708   2
  16   4  -2 207.845 7.62784   2
  16   4  -2 189.649 7.19289   1
 -16   4   2 193.025 8.35473   4
  15  -4  -2 138.154 5.29389   1
 -15  -4   2 130.690 5.80873   2
  15  -4  -2 127.037 5.45658   3
 -15  -4   2 131.794 6.68758   4
  15   4  -2 131.152 5.64137   1
 -15   4   2 133.699 6.67144   4
  15   4  -2 140.735 6.08870   2
 -14  -4   2 17.2930 3.09630   4
 -14  -4   2 17.6374 2.50261   2
  14  -4  -2 18.4654 2.25148   1
  14  -4  -2 16.0731 2.36542   3
 -14   4   2 11.6415 2.60816   4
  14   4  -2 13.6381 2.26100   1
  14   4  -2 16.6020 2.51785   2
 -13  -4   2 65.8677 4.54344   4
  13  -4  -2 59.2503 3.61569   3
  13  -4  -2 66.2596 3.28901   1
 -13   4   2 61.9921 2.95096   2
 -13   4   2 62.6959 4.42536   4
  13   4  -2 71.4417 4.13325   2
  13   4  -2 62.9082 3.63884   1
  12  -4  -2 -1.3284 1.02404   3
 -12  -4   2 0.65604 1.60958   4
  12  -4  -2 -0.0658 0.80602   1
 -12   4   2 -0.4289 0.68294   2
  12   4  -2 0.59551 1.06636   1
 -12   4   2 0.12850 1.32563   4
  12   4  -2 0.30806 1.20809   2
 -11  -4   2 58.8821 3.97872   4
  11  -4  -2 65.7122 3.03582   1
  11  -4  -2 65.7306 3.56327   3
  11   4  -2 59.9777 3.51009   2
  11   4  -2 62.1070 3.29671   1
 -11   4   2 67.2986 4.22427   4
 -11   4   2 56.8513 2.51389   2
  10  -4  -2 2.09472 0.92761   1
 -10  -4   2 5.16054 1.90074   4
  10  -4  -2 3.22797 1.26942   3
 -10   4   2 2.58509 1.49901   4
 -10   4   2 3.01542 0.86150   2
  10   4  -2 3.07644 1.34942   2
  10   4  -2 2.25829 1.04763   1
  -9  -4   2 48.7348 3.37807   4
   9  -4  -2 49.6296 2.91408   3
   9  -4  -2 53.0138 2.48924   1
   9   4  -2 50.7286 2.73899   1
   9   4  -2 50.4552 3.07321   2
  -9   4   2 53.4837 2.25923   2
  -9   4   2 55.1707 3.70480   4
   8  -4  -2 71.6463 2.80426   1
  -8  -4   2 75.6949 1.95155   3
   8  -4  -2 75.3564 3.45166   3
  -8  -4   2 72.1818 3.99731   4
   8   4  -2 74.1484 3.58190   2
  -8   4   2 69.1642 3.39079   3
   8   4  -2 73.1677 3.15294   1
  -8   4   2 70.2108 2.63511   2
  -8   4   2 75.6720 4.15721   4
  -7  -4   2 116.582 2.94231   3
  -7  -4   2 121.494 5.00336   4
   7  -4  -2 116.556 4.33898   3
   7  -4  -2 114.195 3.59614   1
   7   4  -2 131.605 4.12856   1
  -7   4   2 109.997 4.29745   3
   7   4  -2 114.265 4.53094   2
  -7   4   2 119.459 3.57183   2
  -7   4   2 117.539 5.07632   4
   6  -4  -2 240.913 5.93389   1
  -6  -4   2 246.255 5.44045   3
  -6  -4   2 250.379 7.59228   4
   6  -4  -2 241.717 6.83758   3
  -6   4   2 237.093 5.91455   2
   6   4  -2 235.396 6.97539   2
   6   4  -2 249.722 6.32273   1
  -6   4   2 245.575 6.91357   3
  -6   4   2 248.751 7.79220   4
  -5  -4   2 19.1019 1.19917   3
   5  -4  -2 20.3824 1.83910   3
   5  -4  -2 23.0319 1.39026   1
  -5  -4   2 22.5372 2.21434   4
  -5   4   2 20.4497 2.21108   4
   5   4  -2 20.2657 1.92019   2
   5   4  -2 21.3645 2.20340   4
  -5   4   2 24.5950 1.50971   2
  -5   4   2 18.9783 1.75935   3
   5   4  -2 19.3333 1.46383   1
   4  -4  -2 149.931 4.83911   3
   4  -4  -2 153.217 4.04868   1
  -4  -4   2 148.227 3.98001   3
  -4  -4   2 146.977 5.39573   4
   4   4  -2 155.226 4.18722   1
   4   4  -2 156.353 5.66173   4
  -4   4   2 154.417 5.60215   4
   4   4  -2 151.264 5.03185   2
  -4   4   2 155.228 4.26045   2
  -4   4   2 141.474 4.76616   3
   3  -4  -2 245.553 6.59986   3
   3  -4  -2 240.038 5.69525   1
  -3  -4   2 243.078 5.84456   3
  -3  -4   2 248.675 7.37247   4
  -3   4   2 243.467 7.39178   4
   3   4  -2 252.066 6.88695   2
  -3   4   2 232.235 5.97334   2
   3   4  -2 248.414 7.49542   4
   3   4  -2 243.168 5.68294   1
  -3   4   2 245.212 6.61212   3
  -2  -4   2 45.0942 2.03191   3
  -2  -4   2 47.3921 2.93169   4
   2  -4  -2 48.4654 2.48603   3
   2  -4  -2 52.0784 1.97840   1
  -2   4   2 46.8426 2.16704   2
  -2   4   2 53.3252 3.02474   4
   2   4  -2 46.8534 2.57474   2
   2   4  -2 52.3095 1.83294   1
   2   4  -2 49.2535 3.01861   4
  -2   4   2 50.1751 2.49949   3
   1  -4  -2 59.1879 2.74787   3
  -1  -4   2 64.6357 2.53178   3
  -1  -4   2 63.1822 3.33569   4
   1  -4  -2 63.3396 2.27353   1
   1   4  -2 64.5570 3.02789   2
  -1   4   2 65.2344 2.31241   1
  -1   4   2 68.2925 3.37454   4
  -1   4   2 63.2402 2.57264   2
   1   4  -2 67.0416 1.97655   1
  -1   4   2 67.3984 2.82886   3
   1   4  -2 66.5033 3.45282   4
   0  -4   2 286.364 7.01032   3
   0  -4  -2 289.138 6.56410   1
   0  -4  -2 281.805 7.17927   3
   0   4   2 307.701 6.72024   1
   0   4  -2 296.941 7.58827   2
   0   4   2 284.055 8.02634   4
   0   4  -2 283.859 8.24622   4
   0   4   2 291.194 7.09415   2
   0   4  -2 292.553 5.96748   1
   0   4   2 295.930 7.24262   3
   1  -4   2 65.0260 1.70409   1
   1  -4   2 62.7599 2.67854   3
  -1  -4  -2 66.2964 2.69174   3
   1   4   2 64.7162 2.40413   1
   1   4   2 67.2220 2.70700   3
  -1   4  -2 70.1506 1.75383   1
  -1   4  -2 60.6464 3.33167   4
   1   4   2 66.1472 2.74907   2
  -1   4  -2 64.6641 2.89763   2
   1   4   2 70.8738 3.41006   4
   2  -4   2 50.3453 2.44226   3
  -2  -4  -2 52.0222 2.30491   3
   2  -4   2 49.6002 1.30383   1
  -2   4  -2 50.5943 3.05309   4
   2   4   2 49.0429 2.13764   1
  -2   4  -2 51.9899 2.56081   2
   2   4   2 49.6249 2.39144   2
   2   4   2 47.0240 2.76565   4
   2   4   2 48.3817 2.23324   3
  -3  -4  -2 234.099 6.03394   3
   3  -4   2 236.928 4.76646   1
   3  -4   2 246.317 6.52669   3
  -3  -4  -2 245.608 7.10124   4
   3   4   2 251.859 7.19593   4
   3   4   2 244.827 6.08792   3
  -3   4  -2 239.080 7.38159   4
  -3   4  -2 250.179 6.60082   2
   3   4   2 240.806 6.49257   2
   3   4   2 242.056 6.03546   1
  -4  -4  -2 151.916 5.19018   4
   4  -4   2 141.064 3.14510   1
   4  -4   2 145.947 4.71670   3
  -4  -4  -2 147.562 4.21626   3
   4   4   2 145.512 4.34850   1
   4   4   2 151.614 4.79999   2
  -4   4  -2 148.932 5.49269   4
  -4   4  -2 151.654 4.71586   2
   4   4   2 151.338 5.27192   4
   4   4   2 149.639 4.19431   3
  -5  -4  -2 22.3782 2.11518   4
   5  -4   2 19.0342 0.90963   1
   5  -4   2 23.4427 1.89524   3
   5   4   2 21.7606 1.44887   3
   5   4   2 21.8565 1.85556   2
   5   4   2 23.2905 2.13672   4
   5   4   2 23.6690 1.65714   1
  -5   4  -2 17.8852 2.04744   4
  -5   4  -2 21.7029 1.75564   2
   6  -4   2 241.109 6.75800   3
   6  -4   2 244.002 5.22558   1
  -6  -4  -2 242.424 7.09625   4
   6   4   2 242.774 5.81658   3
  -6   4  -2 237.356 6.50773   2
  -6   4  -2 238.678 7.62061   4
   6   4   2 239.259 6.85128   2
   6   4   2 250.012 6.50652   1
   6   4   2 242.251 7.24550   4
   7  -4   2 120.311 3.13273   1
   7  -4   2 120.592 4.38116   3
  -7  -4  -2 110.908 4.49317   4
   7   4   2 122.340 4.20198   1
  -7   4  -2 117.927 4.14271   2
  -7   4  -2 120.910 5.09922   4
   7   4   2 119.454 3.42964   3
   7   4   2 118.596 4.44619   2
   8  -4   2 76.6872 3.49370   3
  -8  -4  -2 72.3454 3.61453   4
   8  -4   2 72.8759 2.42223   1
   8   4   2 75.1476 3.30633   1
  -8   4  -2 77.2941 4.03828   4
   8   4   2 71.1822 2.45872   3
  -8   4  -2 80.8059 3.28680   2
   8   4   2 76.4402 3.57047   2
  -9  -4  -2 54.2558 3.29453   4
   9  -4   2 52.3638 3.08092   3
  -9  -4  -2 55.3944 3.06954   2
   9  -4   2 49.2731 2.08585   1
  -9   4  -2 51.4589 2.70993   2
   9   4   2 52.9859 2.87768   1
   9   4   2 50.9399 3.04562   2
   9   4   2 54.5336 2.00616   3
  -9   4  -2 48.9576 3.37035   4
 -10  -4  -2 4.11532 1.44280   2
 -10  -4  -2 3.87070 1.39745   4
  10  -4   2 3.82151 0.88337   1
  10  -4   2 2.98627 1.31647   3
 -10   4  -2 5.41900 1.35563   2
  10   4   2 3.42590 1.47655   2
 -10   4  -2 2.84288 1.41115   4
  10   4   2 2.93758 1.19233   1
  10   4   2 2.63480 0.62670   3
  11  -4   2 59.0881 2.57246   1
  11  -4   2 54.3826 3.20841   3
 -11  -4  -2 68.9014 3.72351   2
 -11  -4  -2 64.2697 3.82495   4
 -11   4  -2 57.6895 3.03262   2
  11   4   2 59.6115 3.31623   1
  11   4   2 62.2507 3.65694   2
 -11   4  -2 60.6585 3.97963   4
  12  -4   2 -0.9164 1.13637   3
  12  -4   2 0.29356 0.73184   1
 -12  -4  -2 0.27366 1.25822   2
 -12  -4  -2 -0.5598 1.27207   4
 -12   4  -2 0.41758 1.29047   4
 -12   4  -2 0.28066 0.96666   2
  12   4   2 0.49822 1.17376   1
  12   4   2 -1.2453 1.02108   2
 -13  -4  -2 68.0780 4.01357   2
 -13  -4  -2 58.9876 4.10949   4
  13  -4   2 65.1190 3.00152   1
  13  -4   2 58.1316 3.57430   3
 -13   4  -2 66.8389 3.41075   2
  13   4   2 69.2456 3.85660   1
  13   4   2 60.5299 3.82940   2
 -13   4  -2 61.9745 4.17493   4
 -14  -4  -2 18.2471 2.66414   2
  14  -4   2 17.2767 1.94889   1
  14  -4   2 17.7733 2.32164   3
 -14  -4  -2 18.3097 3.03813   4
 -14   4  -2 20.4439 2.34852   2
  14   4   2 15.4466 2.68237   2
  14   4   2 13.7669 2.36358   1
 -14   4  -2 21.7619 3.11996   4
 -15  -4  -2 134.796 6.19200   4
  15  -4   2 134.695 4.86882   1
 -15  -4  -2 135.975 5.88922   2
  15  -4   2 140.109 5.64813   3
  15   4   2 138.710 5.87308   1
  15   4   2 134.858 6.09538   2
 -15   4  -2 129.034 6.37164   4
 -15   4  -2 132.422 5.10223   2
  16  -4   2 196.772 7.04089   3
 -16  -4  -2 185.042 7.22307   2
 -16  -4  -2 198.702 7.96451   4
  16  -4   2 201.417 6.38494   1
  16   4   2 197.299 7.38155   1
  16   4   2 210.760 7.80280   2
 -16   4  -2 198.594 8.18246   4
 -16   4  -2 193.037 6.50339   2
 -17  -4  -2 90.1361 4.92649   2
  17  -4   2 95.2147 4.83980   3
 -17  -4  -2 100.560 5.91253   4
  17  -4   2 96.4681 4.31647   1
 -17   4  -2 90.9021 5.60700   4
  17   4   2 88.6749 5.28322   2
 -17   4  -2 83.4464 4.20930   2
  17   4   2 84.8778 4.92151   1
  18  -4   2 0.73641 1.46529   3
 -18  -4  -2 0.04675 2.47842   4
  18  -4   2 0.44860 1.25251   1
 -18  -4  -2 2.87463 1.77262   2
 -18   4  -2 0.58233 1.91782   4
  18   4   2 0.56731 1.65364   1
 -18   4  -2 -1.1186 1.25274   2
  18   4   2 0.95001 1.87749   2
 -19  -4  -2 12.0253 2.62070   2
 -19  -4  -2 8.39528 3.27609   4
  19  -4   2 8.70252 2.11223   3
  19  -4   2 8.63813 1.97179   1
  19   4   2 5.13294 2.25304   1
 -19   4  -2 7.59601 2.64766   4
  19   4   2 8.57614 2.61013   2
 -20  -4  -2 -1.5171 2.57331   4
 -20  -4  -2 0.20182 1.99360   2
  20  -4   2 1.46175 1.75163   3
  20   4   2 1.15402 1.94830   1
  20   4   2 1.28063 2.39708   2
 -20   4  -2 4.26141 2.28812   4
  21  -4   2 8.10034 2.39159   3
 -21  -4  -2 5.12784 2.62064   2
 -21  -4  -2 1.26136 4.48713   4
  21   4   2 9.54203 2.78516   1
 -21   4  -2 9.12805 2.96040   4
  22  -4   2 4.06172 2.29332   3
 -22  -4  -2 4.95156 2.44637   2
 -22   4  -2 8.18918 2.83215   4
  22   4   2 2.34040 2.32474   1
  23  -4   2 0.92300 2.41293   3
 -23  -4  -2 5.28157 2.58417   2
 -23   4  -2 9.09452 2.93551   4
  23   4   2 6.84721 2.72069   1
 -24  -4  -2 -0.4462 2.44614   2
 -24   4  -2 2.29361 2.26984   4
  24   4   2 1.88202 2.46644   1
 -25  -4  -2 -1.1551 2.22177   2
  25   4   2 -1.1680 2.28592   1
 -25   4  -2 5.49108 2.75029   4
 -26  -4  -2 -0.5487 2.59129   2
 -26   4  -2 4.78311 3.12963   4
  26   4   2 -1.9721 2.19669   1
 -27  -4  -2 0.27289 2.94789   2
 -26  -5   2 -1.0734 2.27264   2
  26   5  -2 -5.0061 2.50382   1
 -25  -5   2 -12.677 5.46299   4
 -25  -5   2 3.46310 2.50824   2
 -25   5   2 6.87567 2.64152   4
  25   5  -2 -2.6820 2.97906   2
  25   5  -2 -0.8445 2.44545   1
 -24  -5   2 -1.0440 3.85739   4
 -24  -5   2 -1.1123 2.23723   2
  24   5  -2 0.74742 2.40848   1
  24   5  -2 -1.0255 2.95443   2
 -24   5   2 4.92682 2.65203   4
 -23  -5   2 4.83689 4.63987   4
  23  -5  -2 12.7370 2.82948   3
 -23  -5   2 17.9210 3.57688   2
  23   5  -2 20.2470 4.09032   2
 -23   5   2 20.3352 4.23332   4
  23   5  -2 13.5753 3.43981   1
 -22  -5   2 -3.5177 3.34026   4
  22  -5  -2 -0.3398 1.78536   3
 -22  -5   2 -2.0680 1.79714   2
  22   5  -2 0.48748 2.20666   1
 -22   5   2 7.14081 2.84220   4
  22   5  -2 -0.0885 2.65080   2
 -21  -5   2 10.6841 4.60946   4
  21  -5  -2 11.4712 2.47598   3
 -21  -5   2 14.3237 3.14066   2
  21   5  -2 9.22876 2.78908   1
  21   5  -2 17.2566 3.62236   2
 -21   5   2 13.8771 3.57157   4
  20  -5  -2 21.4624 3.12928   3
 -20  -5   2 24.0196 4.89636   4
 -20  -5   2 24.2310 3.61002   2
  20   5  -2 27.1934 3.85619   1
  20   5  -2 33.1959 4.34697   2
 -20   5   2 30.3004 4.67205   4
  19  -5  -2 13.3859 2.62757   3
 -19  -5   2 9.00681 2.59872   2
 -19  -5   2 15.1834 4.25930   4
  19   5  -2 14.7350 3.08540   1
 -19   5   2 12.9996 3.29543   4
  19   5  -2 16.0310 3.31807   2
 -18  -5   2 88.9683 6.46353   4
  18  -5  -2 95.9212 5.48645   1
 -18  -5   2 89.6949 5.56557   2
  18  -5  -2 99.0598 5.38840   3
  18   5  -2 90.4791 5.60811   2
  18   5  -2 100.871 5.51460   1
 -18   5   2 92.2409 6.33278   4
 -17  -5   2 13.3142 3.59109   4
 -17  -5   2 13.0437 2.79749   2
  17  -5  -2 11.4946 2.14777   1
  17  -5  -2 17.5972 2.82224   3
  17   5  -2 11.8177 2.59302   1
 -17   5   2 14.9406 3.54169   4
  17   5  -2 16.8519 3.28631   2
  16  -5  -2 44.5769 3.76349   3
  16  -5  -2 42.5933 3.14021   1
 -16  -5   2 45.0501 4.73095   4
 -16  -5   2 51.7613 3.90467   2
 -16   5   2 42.7353 4.46491   4
  16   5  -2 49.5039 3.75196   1
  16   5  -2 52.0537 4.91017   2
 -15  -5   2 13.4360 2.56626   2
  15  -5  -2 15.4515 2.60166   3
 -15  -5   2 17.3308 3.49217   4
  15  -5  -2 19.4708 2.31135   1
  15   5  -2 16.4663 2.81915   2
  15   5  -2 18.2405 2.72950   1
 -15   5   2 13.6620 3.01187   4
  14  -5  -2 115.710 4.59522   1
  14  -5  -2 115.408 5.39347   3
 -14  -5   2 106.570 6.21346   4
 -14   5   2 115.256 6.45476   4
  14   5  -2 111.603 5.16154   1
  14   5  -2 116.090 5.73282   2
  13  -5  -2 6.46462 1.53779   1
  13  -5  -2 3.35225 1.59508   3
 -13  -5   2 6.96719 2.50930   4
 -13   5   2 9.88571 2.53225   4
  13   5  -2 7.87385 1.89308   1
  13   5  -2 5.29354 1.88737   2
  12  -5  -2 274.158 8.51989   3
  12  -5  -2 271.399 7.43961   1
 -12  -5   2 265.678 9.48540   4
  12   5  -2 258.047 8.58313   2
 -12   5   2 268.773 9.74747   4
  12   5  -2 266.795 8.10038   1
  11  -5  -2 29.3019 2.23593   1
 -11  -5   2 32.7706 3.47711   4
  11  -5  -2 30.1795 3.15946   3
  11   5  -2 29.4252 2.82569   1
 -11   5   2 25.4141 3.22535   2
  11   5  -2 22.6297 2.90347   2
 -11   5   2 30.2739 3.40690   4
  10  -5  -2 35.4562 2.88060   3
 -10  -5   2 35.5424 3.63200   4
  10  -5  -2 34.1415 2.26796   1
  10   5  -2 32.7436 2.62751   1
  10   5  -2 33.5112 3.39831   2
 -10   5   2 34.9325 3.49421   4
 -10   5   2 32.7536 2.09601   2
  -9  -5   2 69.5663 4.34237   4
   9  -5  -2 70.5018 3.76604   3
   9  -5  -2 76.7170 3.05652   1
   9   5  -2 69.5107 3.45401   1
   9   5  -2 70.5243 3.92645   2
  -9   5   2 76.8427 3.08692   2
  -9   5   2 76.2525 4.68868   4
   8  -5  -2 150.075 4.48834   1
  -8  -5   2 147.887 3.83991   3
  -8  -5   2 152.525 6.30237   4
   8  -5  -2 158.144 5.66241   3
  -8   5   2 155.272 4.66769   2
   8   5  -2 149.888 5.72716   2
   8   5  -2 150.920 4.99285   1
  -8   5   2 156.880 6.62222   4
   7  -5  -2 197.821 5.37183   1
   7  -5  -2 212.437 6.64184   3
  -7  -5   2 206.058 4.99294   3
  -7  -5   2 201.028 7.28534   4
  -7   5   2 197.680 6.55124   3
   7   5  -2 202.342 5.85375   1
   7   5  -2 200.923 6.74403   2
  -7   5   2 204.576 7.55339   4
  -7   5   2 213.648 5.70563   2
  -6  -5   2 66.4658 2.43618   3
  -6  -5   2 65.3225 3.94437   4
   6  -5  -2 67.5661 3.47532   3
   6  -5  -2 64.5633 2.53694   1
  -6   5   2 71.7525 3.58602   3
  -6   5   2 62.7654 4.03500   4
   6   5  -2 63.0289 3.93502   4
  -6   5   2 61.5856 2.74447   2
   6   5  -2 64.5003 2.81101   1
   6   5  -2 66.1966 3.57575   2
   5  -5  -2 97.1414 4.08424   3
   5  -5  -2 99.5181 3.19958   1
  -5  -5   2 99.5195 4.77359   4
  -5  -5   2 94.2844 3.14577   3
  -5   5   2 100.009 4.99481   4
  -5   5   2 97.3726 4.13080   3
   5   5  -2 103.376 4.42072   2
   5   5  -2 97.4761 3.38331   1
  -5   5   2 97.5456 3.51946   2
   5   5  -2 92.1581 4.77304   4
  -4  -5   2 50.0391 2.26988   3
   4  -5  -2 49.9090 2.96582   3
  -4  -5   2 49.2098 3.37358   4
   4  -5  -2 49.0473 2.14507   1
   4   5  -2 50.5285 2.22407   1
  -4   5   2 46.9358 2.87580   3
   4   5  -2 49.8817 3.03611   2
   4   5  -2 50.0253 3.48149   4
  -4   5   2 52.5891 3.51809   4
  -4   5   2 46.8851 2.44259   2
  -3  -5   2 239.949 7.78995   4
   3  -5  -2 230.064 6.75179   3
   3  -5  -2 231.861 5.71654   1
  -3  -5   2 231.267 6.06388   3
   3   5  -2 236.281 5.69802   1
   3   5  -2 228.484 7.79752   4
  -3   5   2 238.882 6.87147   3
   3   5  -2 241.880 7.13126   2
  -3   5   2 239.229 6.34581   2
  -3   5   2 235.716 7.82346   4
  -2  -5   2 347.252 10.0255   4
   2  -5  -2 340.301 7.76863   1
   2  -5  -2 337.926 8.81541   3
  -2  -5   2 345.877 8.25898   3
  -2   5   2 352.070 10.0446   4
   2   5  -2 349.368 7.55012   1
  -2   5   2 341.418 8.43308   2
   2   5  -2 342.674 9.18951   2
   2   5  -2 358.236 10.2756   4
  -2   5   2 341.534 8.87113   3
   1  -5  -2 495.920 11.6120   3
  -1  -5   2 498.856 11.2287   3
   1  -5  -2 494.259 10.5913   1
  -1  -5   2 497.177 12.9852   4
   1   5  -2 505.397 10.1709   1
  -1   5   2 501.451 10.6791   1
  -1   5   2 504.948 11.4074   2
   1   5  -2 511.274 12.0947   2
  -1   5   2 503.694 12.9795   4
   1   5  -2 504.107 13.1105   4
  -1   5   2 484.786 11.5851   3
   0  -5   2 0.08831 0.40522   1
   0  -5   2 0.12924 0.69818   3
   0  -5  -2 0.18888 0.79229   3
   0  -5  -2 -1.5687 0.57021   1
   0   5  -2 -0.0021 0.34616   1
   0   5   2 -1.4482 0.67527   2
   0   5  -2 -1.3830 0.76974   2
   0   5   2 -0.5615 0.55520   1
   0   5  -2 -1.4939 0.97911   4
   0   5   2 0.24485 0.98611   4
   0   5   2 -0.5908 0.69174   3
   1  -5   2 498.699 9.71500   1
  -1  -5  -2 500.818 10.6847   1
   1  -5   2 484.000 11.3772   3
  -1  -5  -2 490.808 11.3615   3
   1   5   2 502.059 10.7618   1
   1   5   2 490.698 11.4667   2
   1   5   2 501.345 11.4212   3
   1   5   2 491.904 12.7216   4
  -1   5  -2 494.082 11.8713   2
  -1   5  -2 513.175 9.77035   1
  -1   5  -2 500.815 13.0554   4
   2  -5   2 334.812 8.66767   3
  -2  -5  -2 345.534 8.51209   3
   2  -5   2 334.965 6.84229   1
   2   5   2 344.709 8.48989   3
   2   5   2 342.217 9.77959   4
   2   5   2 357.718 8.89211   2
  -2   5  -2 361.446 9.11979   2
  -2   5  -2 357.767 10.2152   4
   2   5   2 344.719 8.08879   1
  -3  -5  -2 238.090 7.56863   4
   3  -5   2 220.240 4.73333   1
  -3  -5  -2 240.371 6.37191   3
   3  -5   2 233.226 6.72125   3
  -3   5  -2 224.741 7.79212   4
   3   5   2 242.167 6.84726   2
   3   5   2 233.822 6.29592   3
  -3   5  -2 235.709 6.85766   2
   3   5   2 241.024 6.20065   1
   3   5   2 240.372 7.64772   4
  -4  -5  -2 49.2293 2.44736   3
  -4  -5  -2 54.6327 3.46292   4
   4  -5   2 48.2871 2.76147   3
   4  -5   2 44.5326 1.35828   1
  -4   5  -2 49.7625 2.84495   2
  -4   5  -2 54.7021 3.60023   4
   4   5   2 50.3433 3.39805   4
   4   5   2 51.5323 2.49611   1
   4   5   2 51.7484 2.43894   3
   4   5   2 47.2854 2.75881   2
   5  -5   2 89.3837 2.33387   1
  -5  -5  -2 97.8760 3.48101   3
  -5  -5  -2 100.803 4.62035   4
   5  -5   2 88.7938 3.90950   3
  -5   5  -2 95.7439 4.83025   4
   5   5   2 102.943 3.49625   3
   5   5   2 103.040 4.23198   2
  -5   5  -2 99.0874 4.02921   2
   5   5   2 106.519 4.80720   4
   5   5   2 96.8703 3.64838   1
   6  -5   2 59.6590 1.85609   1
  -6  -5  -2 67.8136 3.73984   4
   6  -5   2 64.8020 3.43147   3
  -6  -5  -2 68.3140 2.73399   3
   6   5   2 68.5814 3.56461   2
  -6   5  -2 63.2916 3.99223   4
   6   5   2 65.9559 3.79284   4
   6   5   2 67.6440 2.70945   3
   6   5   2 67.6623 3.04204   1
  -6   5  -2 72.5203 3.37264   2
  -7  -5  -2 202.510 6.94526   4
   7  -5   2 200.439 4.60864   1
  -7  -5  -2 197.494 5.33309   3
   7  -5   2 210.973 6.60094   3
  -7   5  -2 206.359 6.26946   2
  -7   5  -2 200.301 7.50703   4
   7   5   2 208.011 6.10290   1
   7   5   2 202.855 6.57857   2
   7   5   2 209.480 5.41953   3
   7   5   2 193.154 6.93891   4
   8  -5   2 155.127 5.66033   3
   8  -5   2 146.673 3.88811   1
  -8  -5  -2 153.589 4.37239   3
  -8  -5  -2 155.858 5.98470   4
   8   5   2 154.851 5.24870   1
   8   5   2 149.908 4.31321   3
  -8   5  -2 155.550 5.26000   2
   8   5   2 154.969 5.69288   2
  -8   5  -2 156.238 6.52538   4
   9  -5   2 74.1423 3.94902   3
  -9  -5  -2 73.0634 2.70387   3
  -9  -5  -2 70.6612 4.05879   4
   9  -5   2 70.0910 2.79098   1
  -9   5  -2 74.8294 3.52113   2
   9   5   2 72.5434 3.57266   1
  -9   5  -2 74.4788 4.55371   4
   9   5   2 77.1044 4.08101   2
   9   5   2 73.0271 2.67169   3
  10  -5   2 34.4608 2.91284   3
 -10  -5  -2 32.5764 3.19353   4
 -10  -5  -2 29.3101 3.12296   2
  10   5   2 33.8765 3.41027   2
  10   5   2 36.0636 2.80191   1
 -10   5  -2 34.1957 2.52895   2
 -10   5  -2 28.5188 3.16552   4
 -11  -5  -2 22.6263 3.01958   4
 -11  -5  -2 29.0615 3.12233   2
  11  -5   2 24.6356 2.74770   3
  11   5   2 23.4619 2.59869   1
 -11   5  -2 28.2795 3.56783   4
  11   5   2 27.0161 3.06955   2
 -11   5  -2 27.9112 2.41453   2
 -12  -5  -2 254.263 8.67620   4
 -12  -5  -2 280.789 8.67277   2
  12  -5   2 247.732 8.13324   3
  12   5   2 259.639 8.52631   2
 -12   5  -2 277.819 7.76982   2
  12   5   2 264.579 8.16475   1
 -12   5  -2 243.830 9.15866   4
  13  -5   2 9.44057 2.21603   3
 -13  -5  -2 7.21674 2.00431   2
 -13  -5  -2 8.85977 2.42434   4
 -13   5  -2 9.47867 1.79731   2
  13   5   2 6.42311 1.84084   1
  13   5   2 4.51770 1.98373   2
 -13   5  -2 9.16867 2.57594   4
 -14  -5  -2 116.682 5.50071   2
 -14  -5  -2 112.899 5.95051   4
  14  -5   2 105.182 5.17303   3
 -14   5  -2 111.055 6.26987   4
  14   5   2 114.145 5.58562   2
 -14   5  -2 101.781 4.56395   2
  14   5   2 112.131 5.23245   1
  15  -5   2 19.6445 2.84066   3
 -15  -5  -2 11.8944 2.47890   2
 -15  -5  -2 11.3424 2.81735   4
 -15   5  -2 18.9309 2.45429   2
 -15   5  -2 15.1487 3.22814   4
  15   5   2 9.17263 2.21098   1
  15   5   2 14.2393 2.75471   2
 -16  -5  -2 44.8358 3.96465   2
  16  -5   2 46.3122 3.83669   3
 -16  -5  -2 44.0624 4.52094   4
 -16   5  -2 47.3616 4.43854   4
  16   5   2 48.6967 4.76041   2
  16   5   2 46.3457 3.76081   1
 -16   5  -2 52.5080 4.78124   2
  17  -5   2 14.1620 2.52665   3
 -17  -5  -2 14.8261 3.44735   4
 -17  -5  -2 11.4484 2.75407   2
  17   5   2 15.1714 3.19781   2
  17   5   2 8.97342 2.41934   1
 -17   5  -2 11.1285 2.92232   4
 -18  -5  -2 84.6551 5.20299   2
 -18  -5  -2 83.2946 5.80926   4
  18  -5   2 98.8562 5.41688   3
 -18   5  -2 90.6109 6.11173   4
  18   5   2 93.3279 5.39483   1
  18   5   2 85.6136 5.46294   2
 -19  -5  -2 13.0329 2.93281   2
  19  -5   2 14.7191 2.84115   3
 -19  -5  -2 11.6126 3.42816   4
  19   5   2 16.0578 3.08957   1
 -19   5  -2 15.3382 3.60575   4
  19   5   2 12.9843 3.08554   2
 -20  -5  -2 22.2843 4.63705   4
 -20  -5  -2 28.1022 4.05702   2
  20  -5   2 33.4712 3.88832   3
  20   5   2 22.3589 3.91193   2
 -20   5  -2 26.8457 4.24348   4
  20   5   2 28.6840 3.87253   1
 -21  -5  -2 17.1228 3.65156   2
  21  -5   2 17.1983 3.15568   3
 -21   5  -2 12.4293 3.28963   4
  21   5   2 13.3088 3.72989   2
  21   5   2 10.2457 2.85050   1
  22  -5   2 -3.0025 1.80196   3
 -22  -5  -2 -5.1351 1.67806   2
  22   5   2 -1.7615 2.60214   2
  22   5   2 -0.2680 2.11505   1
 -22   5  -2 1.66307 2.13562   4
 -23  -5  -2 11.7413 3.33510   2
  23  -5   2 15.8586 3.28116   3
 -23   5  -2 22.0775 4.24772   4
  23   5   2 11.8763 3.29167   1
  24  -5   2 -5.0403 2.04646   3
 -24  -5  -2 1.00250 2.75381   2
  24   5   2 -0.8345 2.25063   1
 -24   5  -2 8.08546 3.16855   4
 -25  -5  -2 -2.1867 2.61339   2
  25   5   2 0.17160 2.51373   1
 -25   5  -2 3.11808 2.35612   4
 -26  -5  -2 -3.9604 2.14370   2
 -26   5  -2 11.3886 3.66836   4
 -25  -6   2 -4.8132 2.13689   2
  25   6  -2 2.37690 2.91968   1
 -24  -6   2 -9.1965 4.72440   4
  24  -6  -2 1.06222 2.65289   3
 -24  -6   2 1.97534 2.62431   2
  24   6  -2 -0.0100 2.97068   2
  24   6  -2 -0.3312 2.31910   1
 -24   6   2 3.20021 2.57229   4
 -23  -6   2 1.12013 2.46443   2
  23  -6  -2 -2.2512 2.14491   3
 -23  -6   2 -9.3727 3.48789   4
  23   6  -2 2.20944 2.42201   1
 -23   6   2 5.70136 2.87914   4
  23   6  -2 -4.0902 2.69041   2
  22  -6  -2 0.79491 2.24118   3
 -22  -6   2 -3.7493 4.30699   4
 -22  -6   2 3.21834 2.52617   2
  22   6  -2 -1.4818 2.21072   1
 -22   6   2 4.15205 2.74015   4
  22   6  -2 -0.4363 2.84672   2
  21  -6  -2 20.7059 3.58144   3
 -21  -6   2 19.1116 3.60380   2
 -21  -6   2 12.4956 4.57540   4
  21   6  -2 14.8455 3.81536   2
  21   6  -2 27.0165 4.03159   1
 -21   6   2 24.1628 4.57942   4
 -20  -6   2 4.30033 2.43280   2
  20  -6  -2 7.02302 2.47832   3
 -20  -6   2 2.50778 3.67062   4
  20   6  -2 7.58527 2.94248   2
 -20   6   2 6.36820 3.05055   4
  20   6  -2 1.13606 2.41183   1
 -19  -6   2 -1.3681 3.44139   4
  19  -6  -2 -3.5171 1.66984   3
 -19  -6   2 -2.1127 1.82374   2
  19   6  -2 -1.3328 1.76447   1
  19   6  -2 2.77775 2.53134   2
 -19   6   2 1.61113 2.34272   4
  18  -6  -2 22.5129 3.37275   3
 -18  -6   2 27.2616 3.76485   2
 -18  -6   2 24.4395 4.67921   4
 -18   6   2 24.9535 4.41614   4
  18   6  -2 24.0338 3.90878   2
  18   6  -2 25.7789 3.62193   1
 -17  -6   2 17.4783 4.02179   4
  17  -6  -2 19.4868 3.36121   3
 -17  -6   2 14.9198 3.00687   2
  17   6  -2 16.1337 3.01421   1
 -17   6   2 18.9159 3.92164   4
  17   6  -2 21.8744 3.66792   2
 -16  -6   2 2.70712 2.78662   4
  16  -6  -2 2.83895 2.09306   3
 -16  -6   2 5.63361 2.25747   2
  16   6  -2 10.0516 2.72952   2
 -16   6   2 5.04027 2.56517   4
  16   6  -2 8.70692 2.37644   1
  15  -6  -2 82.4488 4.93217   3
 -15  -6   2 90.0001 5.34625   2
 -15  -6   2 78.2262 5.83601   4
  15   6  -2 81.9133 4.71150   1
  15   6  -2 82.2748 5.41931   2
 -15   6   2 83.8282 6.07471   4
  14  -6  -2 0.65837 1.74325   3
 -14  -6   2 0.03221 2.17909   4
  14   6  -2 -0.5280 1.90154   2
 -14   6   2 -1.0585 1.80902   4
  14   6  -2 1.57567 1.73540   1
  13  -6  -2 6.94185 2.06503   3
 -13  -6   2 8.67082 2.84984   4
  13   6  -2 9.77364 2.09736   1
 -13   6   2 14.2458 3.20087   4
  13   6  -2 7.10349 2.25286   2
  12  -6  -2 39.7072 3.92754   3
 -12  -6   2 32.5411 4.24517   4
 -12   6   2 38.6330 4.15883   4
  12   6  -2 29.5661 3.53184   2
  12   6  -2 34.7135 3.09945   1
 -11  -6   2 26.4054 3.71857   4
  11  -6  -2 22.6969 2.91047   3
 -11   6   2 21.2745 3.59978   4
  11   6  -2 24.6909 3.38921   2
  11   6  -2 23.6689 2.76908   1
  10  -6  -2 52.5772 3.88259   3
 -10  -6   2 48.3786 4.16134   4
  10   6  -2 41.0359 3.02178   1
  10   6  -2 47.5497 3.71604   2
 -10   6   2 51.9995 4.47019   4
   9  -6  -2 37.0869 3.19606   3
  -9  -6   2 39.7658 3.91114   4
   9  -6  -2 37.2595 2.62228   1
   9   6  -2 39.3805 3.56980   2
  -9   6   2 41.0707 4.30255   2
  -9   6   2 35.9500 3.91660   4
   9   6  -2 36.6343 2.61633   1
   8  -6  -2 285.135 7.24759   1
  -8  -6   2 307.819 10.0707   4
   8  -6  -2 309.667 9.12813   3
   8   6  -2 296.764 9.18931   2
  -8   6   2 288.827 10.2693   4
   8   6  -2 279.653 7.87730   1
  -8   6   2 295.195 7.78178   2
   7  -6  -2 91.0224 3.31065   1
   7  -6  -2 87.2937 4.36903   3
  -7  -6   2 85.9309 3.13325   3
  -7  -6   2 86.3350 5.08440   4
  -7   6   2 86.9385 3.69293   2
   7   6  -2 94.2074 5.34939   4
   7   6  -2 96.9321 4.75831   2
   7   6  -2 90.4407 3.72533   1
  -7   6   2 85.9408 5.29307   4
  -6  -6   2 452.287 10.0188   3
  -6  -6   2 435.834 12.6590   4
   6  -6  -2 437.386 11.5309   3
   6  -6  -2 442.425 9.84957   1
   6   6  -2 446.222 10.3700   1
   6   6  -2 410.773 12.6790   4
  -6   6   2 449.070 10.6363   2
  -6   6   2 451.451 13.1544   4
   6   6  -2 455.081 12.0232   2
   5  -6  -2 18.9579 2.45300   3
  -5  -6   2 13.0310 2.58671   4
   5  -6  -2 15.5167 1.50272   1
  -5  -6   2 18.1393 1.74002   3
  -5   6   2 18.1576 2.96482   4
   5   6  -2 21.2515 2.74593   2
   5   6  -2 16.5844 1.67411   1
   5   6  -2 16.8381 2.88853   4
  -5   6   2 16.5831 2.34252   3
  -5   6   2 15.7694 1.86724   2
   4  -6  -2 101.795 4.46101   3
  -4  -6   2 94.5826 5.08320   4
   4  -6  -2 91.4747 3.21570   1
  -4  -6   2 91.9595 3.53663   3
   4   6  -2 86.6367 5.06307   4
  -4   6   2 99.3330 4.47341   3
   4   6  -2 94.2046 3.28734   1
   4   6  -2 95.3453 4.51323   2
  -4   6   2 95.7066 3.84119   2
  -4   6   2 90.9323 5.15017   4
  -3  -6   2 4.00865 1.15978   3
  -3  -6   2 3.81049 1.83941   4
   3  -6  -2 5.42867 1.47976   3
   3  -6  -2 2.89492 0.94776   1
  -3   6   2 2.24077 1.60635   4
   3   6  -2 3.41970 0.87994   1
   3   6  -2 4.94729 1.91185   4
  -3   6   2 3.71730 1.27121   2
  -3   6   2 2.80892 1.31136   3
   3   6  -2 3.93093 1.51202   2
   2  -6  -2 170.554 5.83245   3
   2  -6  -2 169.376 4.72188   1
  -2  -6   2 159.346 6.78410   4
  -2  -6   2 167.039 5.28423   3
   2   6  -2 164.662 4.43913   1
  -2   6   2 178.588 5.98312   3
   2   6  -2 165.746 6.05544   2
  -2   6   2 174.041 6.96791   4
   2   6  -2 173.393 7.10108   4
  -2   6   2 172.959 5.55884   2
   1  -6  -2 4.44708 1.07530   1
  -1  -6   2 8.22232 2.07945   4
   1  -6  -2 5.09408 1.35922   3
  -1   6   2 4.55282 1.36534   2
  -1   6   2 3.40933 1.20059   3
  -1   6   2 4.19477 1.01222   1
   1   6  -2 7.07352 1.67159   2
   1   6  -2 6.59667 1.97326   4
  -1   6   2 4.68042 1.73811   4
   0  -6   2 323.715 8.61113   3
   0  -6  -2 327.384 8.78394   3
   0   6   2 335.032 8.81401   2
   0   6  -2 329.584 9.23186   2
   0   6   2 329.601 8.84751   3
   0   6   2 328.814 10.2630   4
   0   6  -2 327.124 10.4282   4
   0   6   2 330.389 7.86988   1
   1  -6   2 6.43813 1.41212   3
  -1  -6  -2 4.50700 1.11181   1
  -1  -6  -2 4.99945 1.32522   3
  -1   6  -2 6.61102 2.03626   4
   1   6   2 5.02894 1.75864   4
  -1   6  -2 6.74966 1.66699   2
   1   6   2 4.22615 1.24881   3
   1   6   2 4.51259 1.35747   2
   1   6   2 4.11695 1.08449   1
  -2  -6  -2 175.268 5.03804   1
   2  -6   2 168.925 5.74439   3
  -2  -6  -2 166.266 5.48945   3
  -2   6  -2 176.750 7.21187   4
   2   6   2 169.932 5.86959   2
   2   6   2 175.144 5.07315   1
   2   6   2 173.980 5.58992   3
  -2   6  -2 177.309 6.13541   2
   2   6   2 174.935 6.88361   4
   3  -6   2 5.56078 1.40872   3
  -3  -6  -2 3.28252 1.62154   4
  -3  -6  -2 3.51766 1.13924   3
   3   6   2 2.42448 0.97331   1
  -3   6  -2 4.12918 1.53528   2
   3   6   2 5.55010 1.26305   3
  -3   6  -2 3.48136 1.83262   4
   3   6   2 5.81226 1.59817   2
   3   6   2 4.40511 1.73327   4
  -4  -6  -2 91.5614 4.88632   4
  -4  -6  -2 100.763 3.89167   3
   4  -6   2 99.8698 4.35900   3
  -4   6  -2 91.7061 5.23358   4
   4   6   2 99.4878 4.43843   2
   4   6   2 92.9838 3.75826   3
   4   6   2 97.4978 3.74067   1
  -4   6  -2 94.9999 4.33061   2
   4   6   2 93.2330 4.96470   4
  -5  -6  -2 16.8737 1.83472   3
   5  -6   2 17.3887 2.32256   3
  -5  -6  -2 15.0684 2.55966   4
   5   6   2 14.1361 2.48442   4
  -5   6  -2 20.2710 2.54168   2
   5   6   2 15.3264 2.23507   2
  -5   6  -2 15.8680 2.78853   4
   5   6   2 17.6595 1.91298   3
   5   6   2 15.6596 1.88217   1
  -6  -6  -2 443.155 12.4195   4
   6  -6   2 442.550 11.5739   3
  -6  -6  -2 449.511 10.4710   3
   6   6   2 454.336 11.8120   2
   6   6   2 451.722 10.8722   1
   6   6   2 456.089 10.5131   3
   6   6   2 437.432 12.5916   4
  -6   6  -2 456.654 11.4887   2
  -6   6  -2 448.674 13.1944   4
   7  -6   2 88.7739 4.37253   3
  -7  -6  -2 91.2522 4.88415   4
  -7  -6  -2 95.0327 3.59343   3
  -7   6  -2 83.5661 5.19131   4
   7   6   2 99.6490 4.74118   2
   7   6   2 92.3954 3.56225   3
   7   6   2 87.3379 3.85580   1
  -7   6  -2 83.3381 4.19470   2
   7   6   2 89.3463 4.95614   4
  -8  -6  -2 294.640 9.50841   4
   8  -6   2 291.439 8.84319   3
  -8  -6  -2 302.245 7.39606   3
  -8   6  -2 287.081 8.42429   2
   8   6   2 275.427 7.33086   3
   8   6   2 297.553 8.27179   1
  -8   6  -2 303.297 10.3853   4
   8   6   2 284.254 9.51192   4
   8   6   2 298.262 9.01464   2
   9  -6   2 41.3442 3.45509   3
  -9  -6  -2 43.4198 3.83297   4
  -9   6  -2 40.9138 3.09421   2
   9   6   2 40.4119 2.88443   1
   9   6   2 33.8076 3.14256   2
  -9   6  -2 43.9366 4.04131   4
 -10  -6  -2 47.5983 3.90852   4
  10  -6   2 49.2385 3.74061   3
  10   6   2 41.8747 3.08555   1
 -10   6  -2 41.9425 3.10747   2
  10   6   2 47.0290 3.61263   2
 -10   6  -2 48.0113 4.27837   4
  11  -6   2 20.1832 2.77155   3
 -11  -6  -2 20.7743 3.25088   4
 -11  -6  -2 20.4599 2.95233   2
  11   6   2 22.3510 2.82551   1
 -11   6  -2 25.7175 3.76960   4
 -11   6  -2 26.3421 2.82523   2
  11   6   2 25.6614 3.20625   2
  12  -6   2 38.3729 3.34601   3
 -12  -6  -2 35.4265 3.68569   2
 -12  -6  -2 39.2089 3.82585   4
  12   6   2 27.9967 3.44797   2
  12   6   2 35.0082 3.05514   1
 -12   6  -2 34.4725 3.92862   4
 -12   6  -2 40.1781 3.01944   2
  13  -6   2 6.85079 2.01161   3
 -13  -6  -2 11.4226 2.94148   4
 -13  -6  -2 8.98374 2.27000   2
 -13   6  -2 12.3094 3.11339   4
  13   6   2 5.19948 1.84298   1
  13   6   2 7.65155 2.32731   2
 -13   6  -2 7.10047 1.80725   2
 -14  -6  -2 0.33239 1.83527   4
 -14  -6  -2 -0.9780 1.49298   2
  14  -6   2 -0.3052 1.66148   3
 -14   6  -2 -0.2864 2.01006   4
  14   6   2 -0.8046 1.66211   2
  14   6   2 -2.2770 1.25730   1
 -15  -6  -2 82.1209 5.70720   4
 -15  -6  -2 90.3109 5.38601   2
  15  -6   2 87.1326 5.17447   3
 -15   6  -2 84.0290 6.12290   4
  15   6   2 83.2960 5.26821   2
  15   6   2 80.4569 4.79071   1
 -16  -6  -2 1.64017 2.36642   4
  16  -6   2 5.25715 2.00650   3
 -16  -6  -2 9.89868 2.68778   2
  16   6   2 3.91105 2.10822   1
  16   6   2 8.06796 2.79621   2
 -16   6  -2 7.68029 2.82469   4
 -17  -6  -2 14.8809 3.75771   4
 -17  -6  -2 18.1935 3.37459   2
  17  -6   2 16.6457 3.17072   3
  17   6   2 25.1230 4.11570   2
  17   6   2 21.6132 3.28622   1
 -17   6  -2 16.6802 3.57707   4
 -18  -6  -2 23.0834 3.68701   2
 -18  -6  -2 24.2544 4.39827   4
  18  -6   2 18.8401 3.23655   3
  18   6   2 15.2775 3.35936   2
  18   6   2 22.0966 3.70132   1
 -18   6  -2 31.0039 4.80971   4
 -19  -6  -2 -0.2308 1.89649   2
 -19  -6  -2 -3.9847 2.87933   4
  19  -6   2 1.65819 2.12828   3
 -19   6  -2 -0.8138 2.05775   4
  19   6   2 -1.5093 2.20153   2
  19   6   2 0.93139 2.01707   1
 -20  -6  -2 3.62228 2.65804   2
  20  -6   2 5.46930 2.56051   3
  20   6   2 3.11337 2.78469   2
 -20   6  -2 4.97264 2.73361   4
  20   6   2 2.51507 2.23464   1
  21  -6   2 17.2305 3.35021   3
 -21  -6  -2 20.3876 4.08630   2
  21   6   2 25.6970 4.65937   2
 -21   6  -2 16.4318 4.01139   4
  21   6   2 17.7064 3.54816   1
 -22  -6  -2 1.29754 2.60955   2
  22  -6   2 3.57803 2.66533   3
 -22   6  -2 5.93719 3.07569   4
  22   6   2 3.52651 2.60281   1
  22   6   2 2.25378 3.17177   2
  23  -6   2 -0.8960 2.42915   3
 -23  -6  -2 -3.1307 2.20418   2
  23   6   2 -3.7270 2.64978   2
  23   6   2 -0.1768 2.27940   1
 -23   6  -2 4.25762 2.80296   4
 -24  -6  -2 -0.7176 2.84634   2
  24  -6   2 -3.7327 2.36546   3
  24   6   2 -1.6533 2.35947   1
 -24   6  -2 4.13159 2.69172   4
  25  -6   2 -0.3816 2.78073   3
 -25   6  -2 4.18100 2.75366   4
  23  -7  -2 -3.6213 2.02179   3
 -23  -7   2 -10.634 3.94566   4
 -23  -7   2 2.25232 3.02625   2
  23   7  -2 -0.9848 2.81883   2
  23   7  -2 1.51981 2.63436   1
 -23   7   2 6.82347 3.51233   4
  22  -7  -2 2.00969 2.61869   3
 -22  -7   2 2.75851 2.88488   2
 -22  -7   2 -7.0234 4.44905   4
  22   7  -2 -0.0764 2.25922   1
  22   7  -2 -0.9471 2.76138   2
 -22   7   2 2.72868 2.80174   4
 -21  -7   2 26.3994 5.82845   4
  21  -7  -2 33.2983 4.52529   3
 -21  -7   2 25.7168 4.23405   2
  21   7  -2 28.2137 4.73291   2
 -21   7   2 28.1544 5.14107   4
  21   7  -2 24.4857 4.11553   1
 -20  -7   2 8.33756 4.33550   4
 -20  -7   2 9.54907 3.03593   2
  20  -7  -2 12.1181 3.03304   3
 -20   7   2 12.8833 3.91287   4
  20   7  -2 10.1922 3.43585   2
  20   7  -2 11.5508 3.01819   1
  19  -7  -2 24.2648 3.89360   3
 -19  -7   2 13.7800 4.85950   4
 -19  -7   2 11.1573 3.11857   2
  19   7  -2 17.7368 3.89104   2
  19   7  -2 21.3530 3.55088   1
 -19   7   2 19.1662 4.35351   4
 -18  -7   2 16.7248 4.60710   4
  18  -7  -2 32.7918 4.22208   3
 -18  -7   2 25.1682 3.98687   2
  18   7  -2 27.9526 3.82406   1
 -18   7   2 29.4573 5.06362   4
  18   7  -2 17.3115 3.70986   2
  17  -7  -2 -0.8614 1.91811   3
 -17  -7   2 3.49919 2.25343   2
 -17  -7   2 -1.9263 2.86578   4
  17   7  -2 3.11235 2.56435   2
  17   7  -2 0.76162 2.09594   1
 -17   7   2 2.98976 2.91926   4
  16  -7  -2 2.74621 2.20641   3
 -16  -7   2 4.22207 3.22405   4
 -16  -7   2 6.83323 2.47023   2
  16   7  -2 5.48082 2.68556   2
  16   7  -2 4.25540 2.16517   1
 -16   7   2 4.95077 2.92293   4
 -15  -7   2 -3.4594 2.75351   4
 -15  -7   2 1.56803 2.01871   2
  15  -7  -2 0.33815 1.54919   3
  15   7  -2 0.04888 1.62440   1
 -15   7   2 2.54081 2.53698   4
  15   7  -2 -1.2399 1.83799   2
  14  -7  -2 24.6067 3.61775   3
 -14  -7   2 25.3677 4.68698   4
  14   7  -2 28.1774 3.42740   1
 -14   7   2 25.6977 4.49311   4
  14   7  -2 27.8205 3.89827   2
 -13  -7   2 -0.1050 2.61011   4
  13  -7  -2 1.95272 2.08411   3
 -13   7   2 1.38026 2.23698   4
  13   7  -2 -0.5871 1.50220   1
  13   7  -2 0.96979 2.21451   2
 -12  -7   2 17.5666 3.85696   4
  12  -7  -2 16.8801 2.85424   3
  12   7  -2 21.4970 3.62228   2
 -12   7   2 15.4526 3.54823   4
  12   7  -2 14.3515 2.37632   1
  11  -7  -2 16.5849 2.97518   3
 -11  -7   2 14.1997 3.50089   4
  11   7  -2 16.5140 2.53418   1
 -11   7   2 12.1126 3.09623   4
  11   7  -2 11.5190 2.88311   2
  10  -7  -2 54.0124 4.22368   3
 -10  -7   2 60.6354 4.95701   4
 -10   7   2 49.9091 4.79494   4
  10   7  -2 50.6623 3.26262   1
  10   7  -2 42.1819 3.88173   2
   9  -7  -2 26.8972 3.23940   3
  -9  -7   2 32.5031 4.27462   4
  -9   7   2 24.4914 3.89450   4
   9   7  -2 19.5955 3.02362   2
   9   7  -2 27.4540 2.71401   1
   8  -7  -2 0.43921 1.49207   3
  -8  -7   2 -1.2875 1.90537   4
   8   7  -2 -0.1089 0.96366   1
   8   7  -2 -1.0504 1.80189   2
  -8   7   2 -0.5804 1.87264   4
   7  -7  -2 18.0973 2.75877   3
  -7  -7   2 17.5973 3.24220   4
  -7   7   2 17.9676 3.37800   2
   7   7  -2 17.5134 2.07173   1
   7   7  -2 17.1811 3.29100   4
  -7   7   2 17.4817 3.34744   4
   7   7  -2 16.1497 2.72806   2
  -6  -7   2 13.1939 2.92411   4
  -6  -7   2 18.9311 2.29194   3
   6  -7  -2 19.4738 2.80512   3
  -6   7   2 15.9639 3.16823   4
   6   7  -2 20.3561 3.51770   4
   6   7  -2 15.2356 2.85290   2
  -6   7   2 17.7649 2.28281   2
   6   7  -2 18.1895 2.17105   1
  -5  -7   2 51.5033 2.87716   3
  -5  -7   2 54.0789 4.45892   4
   5  -7  -2 57.7771 3.86907   3
  -5   7   2 45.5849 4.34372   4
   5   7  -2 47.4531 4.34103   4
  -5   7   2 52.6419 3.18321   2
   5   7  -2 51.3103 3.98999   2
   4  -7  -2 28.4389 3.06277   3
  -4  -7   2 25.6262 2.25387   3
  -4  -7   2 22.3720 3.48561   4
   4   7  -2 26.4209 3.76862   4
  -4   7   2 31.9115 2.98555   2
   4   7  -2 30.8513 3.36111   2
  -4   7   2 27.7115 3.82674   4
   3  -7  -2 9.11895 1.98114   3
  -3  -7   2 4.96514 1.32134   3
  -3  -7   2 9.07424 2.62164   4
   3   7  -2 8.56774 2.17808   2
  -3   7   2 5.78060 2.23185   4
   3   7  -2 3.86120 2.11913   4
  -3   7   2 8.26237 1.83349   2
  -2  -7   2 21.3391 2.28846   3
   2  -7  -2 21.6883 2.56072   3
  -2  -7   2 22.5354 3.50705   4
  -2   7   2 23.9189 2.72146   2
  -2   7   2 22.6825 3.42797   4
  -2   7   2 20.8711 2.50542   3
   2   7  -2 21.7142 2.93638   2
   2   7  -2 22.9335 3.52500   4
   1  -7  -2 43.4440 3.17071   3
  -1  -7   2 46.2962 2.95917   3
  -1  -7   2 39.8029 3.96898   4
   1  -7  -2 35.1286 2.59536   1
   1   7  -2 39.1207 3.43986   2
   1   7  -2 37.6425 3.99027   4
  -1   7   2 37.7280 3.05822   2
  -1   7   2 40.3847 3.11880   3
  -1   7   2 44.4157 4.04398   4
   0  -7  -2 -1.9596 0.99509   1
   0  -7   2 -0.3931 1.03278   3
   0  -7  -2 1.49550 1.23409   3
   0  -7   2 0.36357 1.71967   4
   0   7   2 -1.6767 0.90353   1
   0   7   2 2.12345 1.77823   4
   0   7   2 -1.8068 1.24408   2
   0   7  -2 0.24899 1.45821   2
   0   7   2 0.37771 1.18435   3
   0   7  -2 -1.3360 1.62733   4
  -1  -7  -2 40.8425 2.93352   3
   1  -7   2 51.2972 3.22698   3
  -1  -7  -2 38.9818 2.46600   1
   1   7   2 43.5957 3.04581   3
  -1   7  -2 43.1231 4.20910   4
   1   7   2 42.3801 3.25013   2
  -1   7  -2 42.5497 3.29041   2
   1   7   2 39.6860 4.02648   4
   1   7   2 42.3013 2.52778   1
  -2  -7  -2 23.2432 2.01854   1
   2  -7   2 26.5096 2.79677   3
  -2  -7  -2 24.8652 2.57317   3
  -2  -7  -2 18.6841 3.15213   4
   2   7   2 24.1920 2.03273   1
   2   7   2 22.0091 2.51783   3
  -2   7  -2 24.3639 3.67961   4
  -2   7  -2 20.3734 2.85630   2
   2   7   2 20.1960 2.66056   2
   2   7   2 24.7506 3.47275   4
   3  -7   2 9.10334 2.00383   3
  -3  -7  -2 8.04945 2.52227   4
  -3  -7  -2 8.26182 1.51870   1
  -3  -7  -2 9.86055 1.79815   3
   3   7   2 8.68085 1.99498   2
  -3   7  -2 5.29223 1.78186   2
   3   7   2 6.19627 1.57064   3
   3   7   2 8.27278 1.46157   1
   3   7   2 10.1138 2.49316   4
  -3   7  -2 4.60351 2.34073   4
  -4  -7  -2 26.8364 2.44477   3
  -4  -7  -2 29.5728 3.84141   4
   4  -7   2 24.3541 2.79893   3
   4   7   2 25.7465 2.41005   3
  -4   7  -2 28.5547 3.93319   4
   4   7   2 28.9825 3.80358   4
   4   7   2 24.3294 2.32777   1
   4   7   2 31.6844 3.32689   2
  -4   7  -2 29.5814 3.28133   2
   5  -7   2 60.5176 3.86671   3
  -5  -7  -2 54.9607 3.16190   3
  -5  -7  -2 54.7068 4.32143   4
   5   7   2 49.8333 4.20830   4
  -5   7  -2 53.7941 4.61124   4
   5   7   2 47.0008 2.92440   1
   5   7   2 53.8702 3.81541   2
  -5   7  -2 55.5662 3.72416   2
   5   7   2 50.1478 3.06811   3
  -6  -7  -2 19.5918 3.16726   4
  -6  -7  -2 17.6323 2.05930   3
   6  -7   2 24.1438 2.98307   3
   6   7   2 13.8379 1.90186   3
  -6   7  -2 20.4755 3.53984   4
   6   7   2 20.8267 3.03354   2
  -6   7  -2 14.8815 2.47368   2
   6   7   2 19.1813 2.17854   1
   6   7   2 16.3186 3.08425   4
   7  -7   2 19.9726 2.75756   3
  -7  -7  -2 22.5357 2.24969   3
  -7  -7  -2 20.7447 3.43097   4
   7   7   2 22.4045 3.51128   4
  -7   7  -2 18.2291 2.66580   2
   7   7   2 24.4212 3.23962   2
  -7   7  -2 20.5543 3.54373   4
   7   7   2 17.0284 2.16850   1
   8  -7   2 -0.3543 1.62403   3
  -8  -7  -2 1.14432 1.86057   4
   8   7   2 2.35134 1.27352   1
  -8   7  -2 -0.1762 1.84840   4
   8   7   2 -0.3694 1.63918   4
   8   7   2 -1.8820 1.60156   2
  -8   7  -2 1.42920 1.57975   2
  -9  -7  -2 24.8148 3.63650   4
   9  -7   2 30.6037 3.55332   3
   9   7   2 31.4054 2.70829   1
  -9   7  -2 27.5811 3.13518   2
   9   7   2 28.1064 3.52933   2
  -9   7  -2 29.1264 4.32835   4
  10  -7   2 52.3566 4.16454   3
 -10  -7  -2 53.8547 4.71868   4
 -10   7  -2 55.1421 4.92887   4
  10   7   2 56.9061 3.57179   1
  10   7   2 54.0101 4.24397   2
 -10   7  -2 51.5003 3.72167   2
 -11  -7  -2 12.9219 2.64531   2
 -11  -7  -2 16.0307 3.29560   4
  11  -7   2 16.6510 2.96808   3
 -11   7  -2 13.5122 2.33837   2
 -11   7  -2 14.4053 3.32371   4
  11   7   2 14.0651 2.78473   2
  11   7   2 13.6343 2.33080   1
 -12  -7  -2 18.9325 3.65649   4
  12  -7   2 20.3927 3.26702   3
 -12  -7  -2 14.9807 2.87095   2
  12   7   2 18.7020 2.71141   1
  12   7   2 17.6360 3.03619   2
 -12   7  -2 20.7517 3.85412   4
 -13  -7  -2 1.41148 1.84170   2
  13  -7   2 1.82767 2.15318   3
 -13  -7  -2 2.03569 2.38501   4
  13   7   2 1.21253 1.73299   1
  13   7   2 4.00785 2.24584   2
 -13   7  -2 1.00558 2.17126   4
  14  -7   2 30.6797 3.92054   3
 -14  -7  -2 18.6345 3.34830   2
 -14  -7  -2 21.8907 3.91662   4
  14   7   2 22.9597 3.30663   1
  14   7   2 25.2624 3.85577   2
 -14   7  -2 23.9453 4.27974   4
  15  -7   2 -0.4003 1.88768   3
 -15  -7  -2 -4.3921 2.23887   4
 -15  -7  -2 -1.1904 1.95181   2
  15   7   2 -1.9235 1.67180   1
 -15   7  -2 -0.4549 2.17155   4
  15   7   2 5.83136 2.75314   2
  16  -7   2 2.19813 2.08687   3
 -16  -7  -2 5.83560 2.64445   2
 -16  -7  -2 -0.3258 2.66355   4
  16   7   2 3.52969 2.17627   1
  16   7   2 2.55968 2.67336   2
 -16   7  -2 6.58613 2.90511   4
  17  -7   2 1.19931 2.20250   3
 -17  -7  -2 -0.3066 2.13001   2
 -17  -7  -2 -1.6557 2.69017   4
 -17   7  -2 2.03088 2.48334   4
  17   7   2 3.10275 2.46731   2
  17   7   2 1.37001 1.98224   1
  18  -7   2 32.4417 4.33600   3
 -18  -7  -2 21.2808 3.80731   2
 -18  -7  -2 19.9594 4.26318   4
  18   7   2 16.0617 3.76433   2
 -18   7  -2 17.8434 4.10595   4
  18   7   2 26.6355 3.83014   1
 -19  -7  -2 25.6310 4.36169   2
  19  -7   2 14.2287 3.27159   3
 -19   7  -2 20.9190 4.52955   4
  19   7   2 18.0422 3.42049   1
  19   7   2 24.3656 4.50473   2
 -20  -7  -2 16.0733 3.67787   2
  20  -7   2 12.5267 3.34130   3
  20   7   2 8.76070 2.83208   1
 -20   7  -2 15.9135 3.99556   4
  20   7   2 12.0901 4.01210   2
  21  -7   2 35.2503 4.66838   3
 -21  -7  -2 21.0018 4.02169   2
  21   7   2 29.0591 4.34255   1
 -21   7  -2 25.0749 4.64817   4
  21   7   2 27.0603 4.69072   2
 -22  -7  -2 1.00673 2.95934   2
  22  -7   2 -0.1990 2.57567   3
  22   7   2 -0.1136 2.67621   1
  22   7   2 1.64320 3.39200   2
 -22   7  -2 10.1484 3.69473   4
 -23  -7  -2 4.91498 3.78091   2
  23  -7   2 -2.9144 2.57381   3
  23   7   2 2.32412 3.95104   2
  23   7   2 1.43685 2.70220   1
 -23   7  -2 6.97591 3.27093   4
 -21  -8   2 -7.8552 4.35050   4
  21  -8  -2 7.58825 3.17390   3
 -21  -8   2 6.70243 3.58549   2
  21   8  -2 6.60800 3.11453   1
 -21   8   2 11.3518 4.09394   4
  21   8  -2 6.43712 4.19937   2
 -20  -8   2 1.63967 3.02932   2
  20  -8  -2 3.08714 2.78567   3
 -20  -8   2 -8.4217 3.52971   4
 -20   8   2 7.17790 3.58078   4
  20   8  -2 2.10790 2.67644   1
  20   8  -2 3.81817 3.41640   2
 -19  -8   2 57.3812 6.21937   2
  19  -8  -2 61.7191 5.34010   3
 -19  -8   2 42.6066 6.94080   4
  19   8  -2 55.8140 6.46707   2
 -19   8   2 68.0480 6.98390   4
  19   8  -2 65.1604 5.44746   1
 -18  -8   2 11.4492 3.50745   2
 -18  -8   2 -0.6076 3.92209   4
  18  -8  -2 14.0334 3.50186   3
 -18   8   2 6.55060 3.54998   4
  18   8  -2 9.70185 3.61315   2
  18   8  -2 9.60483 2.92921   1
 -17  -8   2 0.09558 3.46130   4
 -17  -8   2 5.06738 2.72847   2
  17  -8  -2 6.45006 2.78852   3
  17   8  -2 1.43624 2.10649   1
 -17   8   2 5.17430 3.13755   4
  17   8  -2 1.75273 2.93178   2
 -16  -8   2 0.14734 2.27561   2
  16  -8  -2 4.05601 2.46401   3
 -16  -8   2 -0.9452 3.01636   4
 -16   8   2 3.37056 3.04803   4
  16   8  -2 1.83195 2.58430   2
  16   8  -2 -1.5484 1.99777   1
  15  -8  -2 8.43014 3.01645   3
 -15  -8   2 4.20905 3.63248   4
 -15   8   2 5.67486 3.33121   4
  15   8  -2 3.88182 2.59366   2
  15   8  -2 1.95387 1.89971   1
  14  -8  -2 4.57957 2.32140   3
 -14  -8   2 -0.4866 2.79041   4
 -14   8   2 1.87570 2.72882   4
  14   8  -2 0.59898 1.86453   1
  14   8  -2 1.32155 2.25369   2
  13  -8  -2 2.23164 2.06084   3
 -13  -8   2 0.62682 2.89345   4
  13   8  -2 -2.8959 2.05500   2
 -13   8   2 1.01920 2.66266   4
  12  -8  -2 31.6344 3.94752   3
 -12  -8   2 25.6623 4.49695   4
  12   8  -2 24.8880 3.83890   2
 -12   8   2 19.0611 4.07418   4
 -11  -8   2 -0.9413 2.50347   4
  11  -8  -2 0.03711 2.06753   3
  11   8  -2 -1.9940 1.97238   2
 -11   8   2 1.12256 2.41927   4
 -10  -8   2 25.7937 4.36119   4
  10  -8  -2 38.0337 4.30262   3
 -10   8   2 24.2781 4.62198   4
  10   8  -2 24.5910 3.79692   2
   9  -8  -2 34.1597 4.02750   3
  -9  -8   2 31.8423 4.73201   4
   9   8  -2 33.5503 4.30239   2
  -9   8   2 30.6082 4.73449   4
  -8  -8   2 28.7142 4.51289   4
   8  -8  -2 30.3045 3.78819   3
  -8   8   2 28.8711 4.60174   4
   8   8  -2 24.8709 3.77562   2
  -7  -8   2 38.6655 5.09087   4
   7  -8  -2 40.6344 4.19582   3
   7   8  -2 41.3184 5.24436   4
   7   8  -2 46.9209 4.79607   2
  -7   8   2 41.4523 5.28835   4
  -6  -8   2 12.4929 3.20758   4
   6  -8  -2 11.4554 2.78144   3
   6   8  -2 7.06111 2.64866   2
   6   8  -2 11.0940 3.23994   4
  -6   8   2 9.45883 2.96861   4
   5  -8  -2 45.2254 4.06223   3
  -5  -8   2 48.7580 4.76304   4
   5   8  -2 42.2384 3.91532   2
  -5   8   2 36.6392 4.78833   4
   5   8  -2 46.5222 4.76056   4
   4  -8  -2 1.54772 1.88703   3
  -4  -8   2 4.50618 1.51266   3
  -4  -8   2 2.88932 2.58469   4
   4   8  -2 2.45123 2.29726   4
  -4   8   2 4.21551 2.57052   4
   4   8  -2 2.61670 2.04083   2
  -4   8   2 2.12885 1.65838   2
  -3  -8   2 82.1455 5.86098   4
  -3  -8   2 82.7655 4.07191   3
   3  -8  -2 87.5564 4.79685   3
  -3   8   2 83.1757 5.88315   4
   3   8  -2 83.3099 5.93203   4
  -3   8   2 88.2476 4.52488   2
   3   8  -2 90.4522 5.09620   2
  -2  -8   2 44.1111 4.63049   4
   2  -8  -2 55.3541 3.97174   3
  -2  -8   2 52.7174 3.47566   3
  -2   8   2 44.9104 3.53974   2
   2   8  -2 54.1380 4.97812   4
  -2   8   2 50.6210 4.82191   4
   2   8  -2 57.6921 4.33965   2
  -1  -8   2 39.6142 4.46686   4
   1  -8  -2 39.7539 3.52776   3
  -1  -8   2 44.8747 3.27223   3
   1   8  -2 34.1731 4.58139   4
   1   8  -2 42.5955 3.93110   2
  -1   8   2 46.0067 3.50225   2
  -1   8   2 38.6558 4.34925   4
   0  -8  -2 83.2350 4.55222   3
   0  -8   2 75.5828 5.69194   4
   0  -8   2 79.3914 4.31996   3
   0   8  -2 85.9217 5.00217   2
   0   8  -2 87.2322 6.05075   4
   0   8   2 86.9372 4.65458   2
   0   8   2 81.2802 5.70723   4
   1  -8   2 32.5350 4.38047   4
  -1  -8  -2 35.9148 3.19656   3
   1  -8   2 42.1748 3.39992   3
   1   8   2 42.5485 4.44072   4
  -1   8  -2 38.7741 4.87159   4
   1   8   2 40.9964 3.90862   2
  -1   8  -2 34.7930 3.73396   2
   2  -8   2 62.4298 4.08870   3
  -2  -8  -2 53.6658 3.57391   3
  -2  -8  -2 54.6172 4.88604   4
  -2   8  -2 49.7335 4.81170   4
   2   8   2 50.5319 4.75328   4
  -2   8  -2 47.4279 3.75838   2
   2   8   2 52.5746 3.89898   2
  -3  -8  -2 76.9798 4.13125   3
   3  -8   2 89.0723 4.79525   3
  -3  -8  -2 86.4795 5.86967   4
   3   8   2 78.3039 5.64699   4
  -3   8  -2 87.1283 4.92267   2
   3   8   2 87.5013 4.85423   2
  -3   8  -2 79.9380 5.85466   4
   4  -8   2 4.74427 1.86424   3
  -4  -8  -2 4.09903 1.62210   3
  -4  -8  -2 5.74315 2.64684   4
   4   8   2 4.82614 2.41068   4
  -4   8  -2 4.88516 2.12817   2
  -4   8  -2 5.94909 2.64316   4
   4   8   2 3.80937 2.05812   2
  -5  -8  -2 44.2282 4.51137   4
   5  -8   2 48.4327 4.38162   3
  -5  -8  -2 48.7132 3.30907   3
   5   8   2 50.7458 4.12833   2
  -5   8  -2 42.2012 4.58749   4
   5   8   2 42.4663 4.45248   4
  -5   8  -2 41.4603 3.74919   2
  -6  -8  -2 12.4790 3.27829   4
   6  -8   2 8.81470 2.43626   3
  -6   8  -2 6.12014 2.65055   4
   6   8   2 9.81787 2.50554   2
  -6   8  -2 12.4500 2.55331   2
   6   8   2 8.52808 3.00891   4
   7  -8   2 48.1543 4.47458   3
  -7  -8  -2 36.8439 4.63527   4
   7   8   2 38.4587 4.14666   2
  -7   8  -2 37.3005 3.82522   2
  -7   8  -2 39.6166 5.01636   4
   7   8   2 40.8732 4.41479   4
   7   8   2 32.8976 3.53448   1
  -8  -8  -2 28.9946 4.27775   4
   8  -8   2 27.0072 3.43585   3
  -8   8  -2 29.1343 4.49090   4
  -8   8  -2 26.7243 3.36134   2
   8   8   2 24.6761 2.79297   1
   8   8   2 33.4654 4.05677   2
   8   8   2 26.2963 4.03976   4
   9  -8   2 33.4232 3.80175   3
  -9  -8  -2 32.0452 4.46257   4
  -9   8  -2 31.5792 4.70036   4
   9   8   2 43.0828 4.59890   2
   9   8   2 33.7810 2.92647   1
  -9   8  -2 35.2589 3.75807   2
 -10  -8  -2 29.3742 4.48911   4
  10  -8   2 28.2241 3.80598   3
  10   8   2 27.8017 3.09270   1
  10   8   2 32.4069 4.22714   2
 -10   8  -2 33.2861 4.96293   4
  11  -8   2 2.87516 2.15710   3
 -11  -8  -2 -1.1800 2.20495   4
 -11  -8  -2 -0.4107 1.85063   2
 -11   8  -2 1.12558 2.31968   4
  11   8   2 0.45871 1.50111   1
  11   8   2 2.81467 2.19748   2
  12  -8   2 25.9486 3.73960   3
 -12  -8  -2 27.2309 3.81073   2
 -12  -8  -2 24.5205 4.12152   4
  12   8   2 27.6674 4.04628   2
 -12   8  -2 23.5355 4.28648   4
  12   8   2 24.9848 3.21497   1
 -13  -8  -2 -3.3033 2.27779   4
 -13  -8  -2 0.37944 2.15752   2
  13  -8   2 0.06009 2.12653   3
  13   8   2 0.67148 2.45612   2
  13   8   2 -0.4418 1.46642   1
 -13   8  -2 0.08550 2.36594   4
 -14  -8  -2 4.78969 2.61653   2
  14  -8   2 1.58287 2.32743   3
 -14  -8  -2 -2.1258 2.71899   4
 -14   8  -2 2.00936 2.69938   4
  14   8   2 3.24187 2.78741   2
  14   8   2 -0.4546 1.66666   1
 -15  -8  -2 5.08078 2.57834   2
 -15  -8  -2 3.61332 3.28320   4
  15  -8   2 8.58293 2.89277   3
 -15   8  -2 5.52259 3.01781   4
  15   8   2 3.35052 2.66154   2
  15   8   2 3.38723 2.06744   1
  16  -8   2 0.82040 2.34096   3
 -16  -8  -2 -3.1528 2.82230   4
 -16  -8  -2 1.54195 2.53819   2
 -16   8  -2 3.71671 2.83677   4
  16   8   2 1.77659 2.56075   2
  16   8   2 1.62902 2.14802   1
  17  -8   2 3.77327 2.71480   3
 -17  -8  -2 -2.2965 3.28574   4
 -17  -8  -2 4.91320 2.93864   2
  17   8   2 1.42983 2.96091   2
 -17   8  -2 2.50832 2.79647   4
  17   8   2 5.62825 2.51260   1
  18  -8   2 4.53816 2.75063   3
 -18  -8  -2 8.58952 3.08438   2
 -18   8  -2 14.0310 3.95534   4
  18   8   2 12.2189 3.01716   1
  18   8   2 9.14317 3.52907   2
  19  -8   2 52.9133 5.60380   3
 -19  -8  -2 64.3449 5.95694   2
  19   8   2 49.9903 5.27976   1
 -19   8  -2 60.2943 6.33537   4
  19   8   2 60.3040 6.50988   2
  20  -8   2 0.35518 2.75595   3
 -20  -8  -2 2.01776 2.99230   2
  20   8   2 3.00469 3.46501   2
 -20   8  -2 3.13197 2.95779   4
  20   8   2 0.83871 2.43218   1
  21  -8   2 1.64332 2.87091   3
 -21  -8  -2 7.74413 3.32498   2
 -21   8  -2 14.9923 4.33249   4
  21   8   2 5.95526 4.87494   2
  21   8   2 8.15954 2.97169   1
 -19  -9   2 -8.5526 4.15151   4
  19  -9  -2 4.97541 4.56939   3
 -18  -9   2 5.67430 4.79251   4
 -18  -9   2 11.4634 3.52766   2
  18  -9  -2 8.10364 3.11790   3
 -18   9   2 18.1550 4.86885   4
  18   9  -2 6.65496 3.62256   2
  17  -9  -2 0.38525 2.60147   3
 -17  -9   2 -0.7158 2.27434   2
 -17  -9   2 -5.7280 3.55088   4
 -17   9   2 2.34787 3.29872   4
  17   9  -2 -2.7732 2.50047   2
 -16  -9   2 12.7767 4.55932   4
 -16  -9   2 9.63893 3.14024   2
  16  -9  -2 22.1010 4.34246   3
 -16   9   2 20.5533 5.13193   4
  16   9  -2 14.2809 3.74690   2
 -15  -9   2 7.03052 2.85510   2
 -15  -9   2 2.27434 3.93695   4
  15  -9  -2 6.12302 2.93576   3
  15   9  -2 0.88276 2.84335   2
 -15   9   2 1.14324 3.11167   4
 -14  -9   2 33.5451 5.49266   4
  14  -9  -2 41.7194 4.83219   3
 -14   9   2 37.5966 5.85452   4
  14   9  -2 42.7384 5.42796   2
  13  -9  -2 78.9397 5.93043   3
 -13  -9   2 70.7497 6.67190   4
  13   9  -2 70.0547 6.00155   2
 -13   9   2 70.3016 6.94140   4
  12  -9  -2 8.49482 2.85890   3
 -12  -9   2 5.81326 3.44299   4
 -12   9   2 7.39602 3.58811   4
  12   9  -2 6.31074 2.98108   2
 -11  -9   2 38.1293 5.46892   4
  11  -9  -2 40.4930 4.71732   3
 -11   9   2 33.1909 5.42445   4
  11   9  -2 36.8441 4.77658   2
 -10  -9   2 4.18729 3.27556   4
  10  -9  -2 4.02067 2.63841   3
  10   9  -2 -0.9552 2.21815   2
 -10   9   2 4.72082 3.07090   4
  -9  -9   2 -1.7595 2.55788   4
   9  -9  -2 2.07782 2.19333   3
   9   9  -2 1.13377 2.50630   2
  -9   9   2 -2.1158 2.31951   4
   8  -9  -2 8.87969 2.60389   3
  -8  -9   2 10.7307 3.78088   4
   8   9  -2 1.58464 2.40359   2
  -8   9   2 5.89659 3.14137   4
  -7  -9   2 5.42386 3.01564   4
   7  -9  -2 0.83007 1.93877   3
   7   9  -2 -0.9897 2.33856   2
  -7   9   2 2.53604 2.97434   4
   7   9  -2 0.72997 2.67304   4
  -6  -9   2 -3.1688 2.26371   4
   6  -9  -2 -1.8778 1.96369   3
   6   9  -2 -1.9902 2.29008   4
  -6   9   2 2.78835 2.62066   4
   6   9  -2 -0.2430 2.41953   2
  -5  -9   2 23.1840 4.25720   4
   5  -9  -2 20.4154 3.46606   3
   5   9  -2 23.2641 3.95835   2
   5   9  -2 23.6312 4.37643   4
  -5   9   2 14.0794 3.72264   4
  -4  -9   2 69.0175 5.92312   4
   4  -9  -2 76.0419 4.89831   3
   4   9  -2 77.3469 5.47934   2
   4   9  -2 66.0157 6.01942   4
  -4   9   2 67.8053 6.02218   4
  -3  -9   2 3.44318 3.11603   4
   3  -9  -2 -0.4606 2.01042   3
  -3  -9   2 3.20754 1.63319   3
   3   9  -2 -0.2091 2.30832   2
   3   9  -2 2.71639 2.61542   4
  -3   9   2 -0.9488 2.60230   4
   2  -9  -2 122.214 6.10053   3
  -2  -9   2 125.293 5.52155   3
  -2  -9   2 127.396 7.67602   4
  -2   9   2 127.168 5.93209   2
  -2   9   2 117.843 7.51758   4
   2   9  -2 119.598 6.39903   2
   2   9  -2 119.759 7.63701   4
  -1  -9   2 0.06706 1.44359   3
   1  -9  -2 2.13471 2.05397   3
  -1  -9   2 3.01415 2.55544   4
   1   9  -2 1.90647 2.37484   4
  -1   9   2 4.22531 2.00682   2
   1   9  -2 0.60549 2.23920   2
  -1   9   2 0.96576 2.46210   4
   0  -9   2 3.00938 1.74362   3
   0  -9   2 1.90771 2.77159   4
   0  -9  -2 3.47494 2.67154   4
   0  -9  -2 1.86175 1.89350   3
   0   9  -2 0.41989 2.04094   2
   0   9   2 3.09597 2.53795   4
   0   9   2 -2.3492 1.73389   2
   0   9  -2 0.56579 2.45603   4
  -1  -9  -2 1.93164 1.78531   3
  -1  -9  -2 7.14910 3.12957   4
   1  -9   2 6.91891 3.30617   4
   1  -9   2 2.52404 1.89426   3
  -1   9  -2 2.82136 2.13267   2
   1   9   2 3.18676 2.63877   4
  -1   9  -2 0.12670 2.45380   4
   1   9   2 0.14655 1.68023   2
  -2  -9  -2 132.095 7.94681   4
  -2  -9  -2 124.812 5.84459   3
   2  -9   2 128.234 7.87779   4
   2  -9   2 126.354 6.03959   3
  -2   9  -2 122.592 6.31340   2
   2   9   2 119.809 7.67749   4
  -2   9  -2 121.716 7.67169   4
   2   9   2 135.284 6.31089   2
   3  -9   2 2.14916 2.03589   3
  -3  -9  -2 0.87591 2.60745   4
  -3  -9  -2 1.08036 1.73403   3
   3   9   2 1.49251 2.10035   2
   3   9   2 1.88379 2.49721   4
  -3   9  -2 -0.7227 2.25510   4
  -3   9  -2 1.47675 2.12328   2
   4  -9   2 70.2467 4.66625   3
  -4  -9  -2 68.8080 4.25109   3
  -4  -9  -2 59.9350 5.57210   4
  -4   9  -2 72.2742 4.92854   2
  -4   9  -2 65.5033 5.98693   4
   4   9   2 62.4445 5.66503   4
   4   9   2 68.6148 4.72707   2
   5  -9   2 22.4579 3.41869   3
  -5  -9  -2 24.2398 4.31177   4
  -5   9  -2 20.5465 4.21622   4
   5   9   2 22.0049 3.69023   2
   5   9   2 22.6225 4.11336   4
  -5   9  -2 21.3539 3.30891   2
   6  -9   2 -3.1603 1.76597   3
  -6  -9  -2 -1.9274 2.52895   4
  -6   9  -2 2.85252 2.74034   4
   6   9   2 -0.0492 2.65124   4
   6   9   2 -1.1847 2.13067   2
  -6   9  -2 -1.7765 1.75525   2
   7  -9   2 1.36568 2.03536   3
  -7  -9  -2 -0.1946 2.61842   4
  -7   9  -2 1.85826 2.95943   2
  -7   9  -2 -0.5833 2.36191   4
   7   9   2 -1.5456 2.60105   4
   7   9   2 1.68783 2.14717   2
   8  -9   2 9.97459 2.68885   3
  -8  -9  -2 10.7003 3.72979   4
   8   9   2 4.37651 2.99769   4
   8   9   2 13.0681 3.24225   2
  -8   9  -2 9.48444 3.38978   4
  -9  -9  -2 -0.2780 2.80221   4
   9  -9   2 3.81038 2.39627   3
   9   9   2 1.29940 2.44111   2
  -9   9  -2 3.81118 2.96126   4
  10  -9   2 3.26113 2.18162   3
 -10  -9  -2 1.86567 3.06713   4
 -10   9  -2 5.91884 3.31560   4
  10   9   2 2.54206 2.42254   2
 -11  -9  -2 37.8655 4.53380   2
  11  -9   2 33.7305 4.26320   3
 -11  -9  -2 33.9284 5.26398   4
  11   9   2 35.5682 4.89946   2
 -11   9  -2 40.0501 5.97638   4
 -12  -9  -2 2.98536 3.29435   4
  12  -9   2 5.39078 2.64647   3
 -12  -9  -2 7.51974 2.73730   2
 -12   9  -2 8.34138 3.49180   4
  12   9   2 8.29251 3.18271   2
 -13  -9  -2 75.1808 6.89662   4
 -13  -9  -2 84.6799 5.92193   2
  13  -9   2 83.6597 6.07889   3
 -13   9  -2 80.8598 7.02469   4
  13   9   2 80.2349 5.97188   2
 -14  -9  -2 35.7117 5.53765   4
 -14  -9  -2 46.4392 5.37012   2
  14  -9   2 43.0703 5.08387   3
  14   9   2 47.9081 5.71267   2
 -14   9  -2 42.3625 5.96317   4
 -15  -9  -2 5.80045 2.98530   2
 -15  -9  -2 -1.2445 3.28850   4
  15  -9   2 3.45348 2.97835   3
 -15   9  -2 3.76784 3.61119   4
  15   9   2 1.99036 2.84930   2
 -16  -9  -2 9.57633 6.40308   4
  16  -9   2 21.0522 4.24616   3
 -16  -9  -2 13.4522 3.66377   2
  16   9   2 10.6656 3.93655   2
 -16   9  -2 18.6152 4.51091   4
  17  -9   2 -4.8916 2.48636   3
 -17  -9  -2 -2.2139 2.50764   2
 -17   9  -2 0.02616 2.97655   4
  17   9   2 -1.9538 2.80378   2
  18  -9   2 12.4862 3.78615   3
 -18  -9  -2 12.7383 3.55686   2
  18   9   2 8.78514 3.72781   2
 -18   9  -2 11.3453 4.29945   4
 -19   9  -2 5.11956 3.41262   4
 -16 -10   2 -9.6150 3.80025   4
 -15 -10   2 -4.6218 3.31875   4
 -15 -10   2 -0.1581 2.54172   2
  15 -10  -2 2.34002 2.63723   3
  15  10  -2 1.67351 2.84614   2
 -15  10   2 0.74020 3.24071   4
  14 -10  -2 -2.8099 2.20448   3
 -14 -10   2 -1.1227 4.04575   4
 -14  10   2 1.03048 3.37445   4
  14  10  -2 7.92239 3.50898   2
 -13 -10   2 2.24639 3.82332   4
  13 -10  -2 0.64839 2.36962   3
 -13  10   2 1.31070 3.26597   4
  13  10  -2 3.06983 3.20432   2
 -12 -10   2 -0.1243 3.33000   4
  12 -10  -2 5.69182 2.82142   3
  12  10  -2 3.28548 3.02206   2
 -12  10   2 10.1734 4.06959   4
 -11 -10   2 -2.1875 3.17633   4
  11 -10  -2 2.54782 2.53740   3
 -11  10   2 2.12210 3.20111   4
  11  10  -2 1.19420 2.83957   2
  10 -10  -2 15.0977 3.77335   3
 -10 -10   2 18.6682 4.70994   4
  10  10  -2 20.6871 4.38745   2
 -10  10   2 18.8829 4.85024   4
   9 -10  -2 2.44434 2.78563   3
  -9 -10   2 0.69638 3.03912   4
  -9  10   2 -2.0181 2.74390   4
   9  10  -2 0.22469 2.82952   2
   8 -10  -2 4.52179 2.81283   3
  -8 -10   2 -0.1734 2.99046   4
   8  10  -2 0.49708 2.67388   2
  -8  10   2 3.35948 2.98452   4
   7 -10  -2 -0.9076 2.00233   3
  -7 -10   2 2.75673 3.20908   4
   7  10  -2 3.74680 3.04299   2
   7  10  -2 2.19419 3.17681   4
  -7  10   2 0.46328 2.85598   4
   6 -10  -2 11.6401 3.18841   3
  -6 -10   2 11.1242 3.93447   4
   6  10  -2 13.0107 3.51152   2
  -6  10   2 13.7984 4.23124   4
   6  10  -2 5.96256 3.46862   4
  -5 -10   2 -0.6890 2.92449   4
   5 -10  -2 2.50826 2.28839   3
   5  10  -2 0.74856 2.89964   4
  -5  10   2 -0.8799 2.59951   4
   5  10  -2 -0.4876 2.57432   2
  -4 -10   2 28.5757 5.38073   4
   4 -10  -2 25.6851 3.95426   3
   4  10  -2 20.1912 3.91598   2
   4  10  -2 28.7860 5.29217   4
  -4  10   2 22.5784 4.62396   4
  -3 -10   2 8.70780 3.56397   4
   3 -10  -2 1.62544 2.13144   3
   3  10  -2 3.18667 3.06036   4
   3  10  -2 -0.5803 2.70959   2
  -3  10   2 2.29624 2.96123   4
   2 -10  -2 -0.0759 2.11594   3
  -2 -10   2 -3.5478 2.69540   4
   2  10  -2 -2.4163 2.33890   2
  -2  10   2 0.38436 2.94965   4
   2  10  -2 1.43211 2.96171   4
  -1 -10   2 4.04025 3.36216   4
   1 -10  -2 6.44021 3.55049   4
  -1 -10   2 2.52894 1.90165   3
   1 -10  -2 1.32992 1.97481   3
  -1  10   2 0.16415 2.79929   4
   1  10  -2 1.60114 2.90411   4
   1  10  -2 1.62652 2.56763   2
   0 -10  -2 0.07310 1.86713   3
   0 -10  -2 0.50658 2.88838   4
   0 -10   2 1.60422 1.94145   3
   0 -10   2 -1.7845 2.89274   4
   0  10   2 1.99859 3.00461   2
   0  10   2 -1.8297 2.44085   4
   0  10  -2 1.03505 2.78352   4
   0  10  -2 0.98629 2.48729   2
  -1 -10  -2 1.68930 2.04286   3
   1 -10   2 -1.4957 3.03945   4
  -1 -10  -2 7.12722 3.47821   4
   1 -10   2 1.42193 1.97988   3
  -1  10  -2 2.49356 2.97841   4
  -1  10  -2 2.90240 2.42281   2
   1  10   2 2.00737 2.32769   2
   1  10   2 1.21867 2.84952   4
   2 -10   2 -1.2577 2.83315   4
  -2 -10  -2 2.00573 3.07029   4
   2 -10   2 0.61255 1.91234   3
  -2 -10  -2 -1.0295 1.78606   3
  -2  10  -2 -0.3866 2.27103   2
  -2  10  -2 -0.6969 2.70633   4
   2  10   2 -1.7787 2.48442   4
   2  10   2 -0.9951 2.00012   2
  -3 -10  -2 3.81621 3.54582   4
   3 -10   2 5.07008 2.41482   3
   3 -10   2 -0.8975 3.11749   4
  -3  10  -2 3.78253 2.64513   2
   3  10   2 1.25830 3.11506   4
   3  10   2 6.72099 2.79631   2
  -3  10  -2 6.12866 3.21812   4
  -4 -10  -2 24.0354 4.61750   4
   4 -10   2 33.7331 4.20550   3
   4 -10   2 20.2333 4.88847   4
   4  10   2 25.3248 4.80050   4
  -4  10  -2 28.6647 4.17852   2
  -4  10  -2 25.8938 5.08599   4
   4  10   2 23.1808 3.67092   2
  -5 -10  -2 5.40855 3.42932   4
   5 -10   2 0.04891 2.26548   3
  -5  10  -2 1.02692 2.96341   4
   5  10   2 0.23569 3.17801   4
   5  10   2 0.46178 2.52543   2
   6 -10   2 8.97109 2.69905   3
  -6 -10  -2 8.85239 3.56099   4
   6  10   2 7.64653 3.45955   4
   6  10   2 14.1064 3.25843   2
  -6  10  -2 5.88492 3.76061   4
   7 -10   2 1.27535 2.32959   3
  -7 -10  -2 -1.8364 2.56203   4
   7  10   2 1.81977 2.88197   4
  -7  10  -2 1.16080 2.99483   4
   7  10   2 5.81019 2.88497   2
   8 -10   2 1.27487 2.38016   3
  -8 -10  -2 1.22949 3.13921   4
   8  10   2 0.21648 3.15102   4
  -8  10  -2 -1.3068 3.22093   4
   8  10   2 2.24534 2.36185   2
   9 -10   2 -1.9862 2.16584   3
  -9 -10  -2 -0.6454 2.99296   4
   9  10   2 -1.2465 2.49798   2
  -9  10  -2 1.75745 3.15234   4
 -10 -10  -2 10.6736 3.92143   4
  10 -10   2 20.2790 3.63695   3
 -10 -10  -2 9.28693 2.86127   2
 -10  10  -2 12.7981 4.20355   4
  10  10   2 13.7195 3.49248   2
  11 -10   2 3.92313 2.75523   3
 -11 -10  -2 2.52922 2.65883   2
 -11 -10  -2 0.09557 3.62658   4
  11  10   2 1.02487 2.84858   2
 -11  10  -2 -2.6774 2.69192   4
 -12 -10  -2 6.67758 4.11544   4
 -12 -10  -2 3.68962 2.70775   2
  12 -10   2 3.38063 2.82687   3
  12  10   2 4.56253 3.03205   2
 -12  10  -2 8.51351 4.12260   4
  13 -10   2 1.10017 2.42696   3
 -13 -10  -2 1.15631 2.74804   2
 -13 -10  -2 0.58165 3.36737   4
  13  10   2 2.48494 3.22817   2
 -13  10  -2 1.73510 3.47723   4
 -14 -10  -2 6.17887 2.80153   2
 -14 -10  -2 -1.4286 3.60568   4
  14 -10   2 1.80896 2.64156   3
 -14  10  -2 5.86542 3.81662   4
  14  10   2 4.10003 3.14129   2
  15 -10   2 -1.3466 2.53083   3
 -15 -10  -2 3.23154 3.22193   2
  15  10   2 -1.4988 3.23585   2
 -15  10  -2 4.53232 3.55234   4
 -16  10  -2 1.45522 3.93132   4
 -12 -11   2 -2.7178 4.46339   4
 -11 -11   2 6.82234 4.16923   4
  11 -11  -2 4.48369 3.27300   3
  11  11  -2 1.56863 2.84533   2
 -10 -11   2 10.1216 4.58591   4
  10 -11  -2 19.9064 3.95273   3
 -10  11   2 8.12133 4.07208   4
  10  11  -2 11.2256 3.77544   2
   9 -11  -2 1.19800 2.72830   3
  -9 -11   2 1.02995 4.09120   4
  -9  11   2 3.14894 3.84806   4
   9  11  -2 5.94206 3.53780   2
   8 -11  -2 4.77163 2.93580   3
  -8 -11   2 -0.9421 3.44183   4
  -8  11   2 3.24732 3.68307   4
   8  11  -2 -1.4456 2.89071   2
   7 -11  -2 0.42685 2.54615   3
  -7 -11   2 5.22344 3.84429   4
   7  11  -2 3.60205 3.39995   2
  -7  11   2 3.88799 3.65445   4
   6 -11  -2 1.54945 2.67735   3
  -6 -11   2 -0.2454 3.48400   4
  -6  11   2 2.74425 3.52384   4
   6  11  -2 -2.5266 2.44768   2
   6  11  -2 0.72945 3.43323   4
   5 -11  -2 -0.7892 2.26463   3
  -5 -11   2 -2.7121 3.57626   4
   5  11  -2 -0.1290 2.88277   2
   5  11  -2 -2.0559 3.42622   4
  -5  11   2 0.11032 3.17864   4
  -4 -11   2 4.52608 3.57447   4
   4 -11  -2 2.43956 2.60569   3
   4  11  -2 3.08361 2.84810   2
   4  11  -2 2.97968 3.81281   4
  -4  11   2 2.07269 3.49138   4
   3 -11  -2 9.72596 4.01991   4
   3 -11  -2 1.61531 2.59201   3
  -3 -11   2 3.33047 3.60969   4
   3  11  -2 5.66920 3.25036   2
  -3  11   2 3.23729 3.39439   4
   3  11  -2 1.56644 3.46510   4
   2 -11  -2 10.5670 4.56866   4
  -2 -11   2 14.6907 4.83453   4
   2 -11  -2 9.63449 3.05333   3
   2  11  -2 2.16735 3.31969   4
  -2  11   2 10.1436 4.53903   4
   2  11  -2 2.68031 2.76377   2
  -1 -11   2 1.75283 3.60651   4
   1 -11  -2 0.37678 3.65921   4
   1 -11  -2 1.27350 2.24515   3
  -1  11   2 -0.2672 3.47229   4
   1  11  -2 -1.3178 2.99616   4
   1  11  -2 -2.1178 2.75506   2
   0 -11  -2 1.11067 2.22989   3
   0 -11  -2 -2.4229 3.57213   4
   0 -11   2 -3.8189 3.01767   4
   0  11   2 -3.3229 3.07254   4
   0  11  -2 -2.4352 2.85130   4
   0  11  -2 -3.8759 2.41010   2
   1 -11   2 -0.7530 1.99760   3
   1 -11   2 -0.4513 3.51915   4
  -1 -11  -2 -0.6081 3.61924   4
   1  11   2 1.77766 3.75795   4
  -1  11  -2 -0.3822 2.69537   2
  -1  11  -2 -0.5209 2.93291   4
  -2 -11  -2 9.60528 4.28025   4
   2 -11   2 8.70735 2.59628   3
   2 -11   2 15.4946 5.20740   4
  -2  11  -2 10.7566 4.50273   4
   2  11   2 5.95291 4.13548   4
   3 -11   2 4.20725 2.40514   3
   3 -11   2 2.75445 3.98818   4
  -3 -11  -2 3.14962 3.53996   4
  -3  11  -2 5.05130 3.69337   4
   3  11   2 8.20178 3.82648   2
   3  11   2 10.0117 4.02872   4
   4 -11   2 3.87988 4.14038   4
  -4 -11  -2 4.07694 3.63039   4
   4 -11   2 0.46414 2.20177   3
   4  11   2 -0.4755 2.79289   4
   4  11   2 1.90717 2.82409   2
  -4  11  -2 5.59668 3.74736   4
   5 -11   2 0.53983 2.21066   3
  -5 -11  -2 0.76345 3.66216   4
   5 -11   2 4.30943 4.24172   4
   5  11   2 0.65739 3.42812   4
  -5  11  -2 1.69352 3.61623   4
   5  11   2 -1.9569 2.55524   2
   6 -11   2 2.76581 3.94748   4
   6 -11   2 -2.8809 2.27062   3
  -6 -11  -2 2.12411 3.55824   4
  -6  11  -2 3.34199 3.45350   4
   6  11   2 4.42065 3.34386   4
   6  11   2 4.07344 2.73596   2
  -7 -11  -2 3.50137 3.65151   4
   7 -11   2 5.26371 2.82481   3
   7  11   2 0.20643 3.03459   4
   7  11   2 4.08546 3.06512   2
  -7  11  -2 5.79272 4.15395   4
   8 -11   2 3.78316 2.53489   3
  -8 -11  -2 1.99580 3.43928   4
   8  11   2 6.26125 3.14069   2
  -8  11  -2 4.80262 3.71980   4
   9 -11   2 4.71008 3.04666   3
  -9 -11  -2 0.79012 2.68154   2
  -9 -11  -2 -1.0500 3.22841   4
  -9  11  -2 0.67958 3.36926   4
   9  11   2 7.26257 3.16207   2
 -10 -11  -2 12.4551 4.50718   4
 -10 -11  -2 13.6728 3.51388   2
  10 -11   2 10.7097 3.18312   3
 -10  11  -2 8.88531 4.16444   4
  10  11   2 10.8545 3.49498   2
  11 -11   2 1.76339 2.90994   3
 -11 -11  -2 0.17497 3.99281   4
 -11 -11  -2 2.84101 2.74008   2
  11  11   2 5.89504 3.20097   2
 -12 -11  -2 5.63233 3.60794   2
 -12 -11  -2 3.23397 4.01448   4
   3 -12  -2 7.39915 2.97371   3
   2 -12  -2 11.9672 3.42762   3
   1 -12  -2 0.76532 5.10296   4
  -1  12   2 10.7256 5.62126   4
   0 -12  -2 4.30805 4.47937   4
   0  12   2 -0.8233 4.18961   4
  -1 -12  -2 4.21837 4.81304   4
   1  12   2 7.79455 4.60029   4
  -2 -12  -2 4.18086 4.14219   4
   2  12   2 6.39724 3.91909   4
  -3 -12  -2 -0.7012 4.10056   4
   3 -12   2 2.52465 2.62252   3
   3  12   2 -2.3232 3.48028   4
 -28   0   3 7.60035 2.66857   4
  28   0  -3 2.07817 2.53323   1
 -27   0   3 24.6038 4.45398   4
  27   0  -3 22.4785 4.12574   1
  26   0  -3 -0.3768 2.25112   1
 -26   0   3 4.73621 2.88031   4
 -25   0   3 61.3971 5.80177   4
  25   0  -3 55.5890 4.94289   1
 -24   0   3 7.87569 3.17838   4
  24   0  -3 5.44305 2.37441   1
 -23   0   3 84.4301 6.18523   4
  23   0  -3 77.1735 5.29014   1
  22   0  -3 1.48820 1.96202   1
 -22   0   3 0.63768 2.22371   4
 -21   0   3 84.6211 4.47550   2
 -21   0   3 92.3856 6.44989   4
  21   0  -3 90.4080 5.34241   1
 -20   0   3 0.11670 1.32142   2
 -20   0   3 1.30502 2.22965   4
  20   0  -3 2.20836 1.81417   1
 -19   0   3 265.037 7.93352   2
  19   0  -3 271.272 9.08988   1
 -19   0   3 271.899 10.2034   4
 -18   0   3 -1.0107 1.02723   2
  18   0  -3 -0.5861 1.38299   1
 -18   0   3 1.89678 2.23436   4
  17   0  -3 115.134 5.25657   1
 -17   0   3 116.501 6.20499   4
 -17   0   3 117.793 4.56080   2
 -16   0   3 0.67691 0.98289   2
  16   0  -3 -0.2312 1.17834   1
 -16   0   3 -0.5977 1.87715   4
  15   0  -3 15.4647 2.10005   1
 -15   0   3 20.1308 3.17011   4
 -15   0   3 19.0818 1.79533   2
  15   0  -3 18.5551 1.40336   3
 -14   0   3 1.92249 0.93546   2
  14   0  -3 0.64098 0.54868   3
  14   0  -3 0.27152 0.98843   1
 -14   0   3 0.57471 1.82579   4
  13   0  -3 596.367 12.9342   2
  13   0  -3 589.759 13.7013   1
 -13   0   3 561.451 14.5900   4
 -13   0   3 582.256 12.7345   2
  13   0  -3 588.921 12.0536   3
  12   0  -3 0.26266 0.47946   3
 -12   0   3 -0.9945 1.31092   4
  12   0  -3 0.58906 0.77094   2
  12   0  -3 0.23449 0.88937   1
 -12   0   3 -0.0569 0.65225   2
 -11   0   3 78.2274 4.05471   4
  11   0  -3 81.8695 3.02570   2
  11   0  -3 80.1122 3.43586   1
 -11   0   3 81.1361 2.91381   2
  11   0  -3 81.7456 2.56120   3
  10   0  -3 0.88932 0.63323   2
  10   0  -3 0.90493 0.51114   3
 -10   0   3 1.38109 0.61803   2
  10   0  -3 0.31771 0.56897   1
 -10   0   3 2.47770 1.32811   4
   9   0  -3 548.360 10.8426   3
  -9   0   3 534.551 11.2021   2
   9   0  -3 528.888 11.9002   1
   9   0  -3 535.487 11.3176   2
  -9   0   3 543.526 12.7899   4
  -8   0   3 2.17201 0.60212   2
  -8   0   3 1.18512 1.08932   4
  -8   0   3 0.87561 0.42389   3
   8   0  -3 1.86143 0.73480   1
   8   0  -3 1.21696 0.53511   2
   8   0  -3 1.04237 0.43375   3
  -7   0   3 121.295 3.09128   3
  -7   0   3 118.902 4.29419   4
   7   0  -3 120.353 3.71238   1
   7   0  -3 121.281 3.28990   2
  -7   0   3 127.245 3.29527   2
   7   0  -3 128.752 3.13621   3
   6   0  -3 0.14902 0.31559   3
   6   0  -3 0.00847 0.50464   1
  -6   0   3 0.45167 0.32735   3
  -6   0   3 0.84646 0.93286   4
   6   0  -3 -0.4233 0.32331   2
  -5   0   3 4256.72 80.9729   4
   5   0  -3 4261.07 80.1039   2
  -5   0   3 4274.40 80.9177   3
   5   0  -3 4457.28 80.0524   1
  -4   0   3 1.38991 0.35201   3
  -4   0   3 2.74700 0.99274   4
   4   0  -3 2.56809 0.42621   2
   4   0  -3 1.80067 0.45981   1
  -3   0   3 369.689 8.04548   4
   3   0  -3 376.357 7.63865   1
   3   0  -3 363.486 7.23288   2
  -3   0   3 367.868 7.27323   3
  -2   0   3 0.11295 0.19720   3
   2   0  -3 0.38269 0.24413   2
   2   0  -3 0.53274 0.29703   1
  -2   0   3 0.76364 0.46752   4
  -1   0   3 210.512 4.32743   3
   1   0  -3 211.355 4.25170   2
  -1   0   3 208.543 4.53485   4
   1   0  -3 202.934 4.39499   1
   0   0  -3 0.43574 0.22643   1
   0   0   3 0.10596 0.20651   3
   0   0   3 0.21704 0.22083   4
   0   0   3 -0.0547 0.21091   1
   0   0  -3 0.18133 0.22427   2
   1   0   3 210.558 4.32756   1
   1   0   3 202.592 4.34005   3
  -1   0  -3 199.999 4.33203   2
   1   0   3 208.918 3.99216   4
   2   0   3 0.29415 0.29120   3
   2   0   3 0.15001 0.26950   1
  -2   0  -3 0.08291 0.11839   4
  -2   0  -3 1.16088 0.37880   2
  -3   0  -3 366.294 7.01843   4
   3   0   3 366.815 7.42839   3
  -3   0  -3 370.522 7.57206   2
   3   0   3 367.001 7.46577   1
  -4   0  -3 2.55166 0.67573   2
  -4   0  -3 1.15874 0.44772   4
   4   0   3 1.35027 0.45899   1
   5   0   3 4312.15 78.7592   1
  -5   0  -3 4154.54 77.2901   2
   5   0   3 4181.23 79.4073   3
  -5   0  -3 4242.02 78.5119   4
  -6   0  -3 0.54181 0.54289   2
   6   0   3 0.40054 0.45998   1
   6   0   3 0.21441 0.41857   3
  -6   0  -3 0.33445 0.52906   4
  -7   0  -3 125.036 3.60611   4
   7   0   3 122.307 3.61996   1
   7   0   3 123.456 3.32269   3
  -7   0  -3 124.914 3.67975   2
   8   0   3 2.71153 0.75658   1
  -8   0  -3 0.24689 0.68755   4
   8   0   3 1.35796 0.52805   3
  -8   0  -3 2.07514 0.82349   2
   9   0   3 524.535 11.7683   1
  -9   0  -3 550.621 11.8356   2
   9   0   3 544.296 11.2121   3
  -9   0  -3 548.532 11.8812   4
 -10   0  -3 1.92248 0.87006   2
  10   0   3 1.82726 0.76761   1
  10   0   3 1.65638 0.62448   3
 -10   0  -3 1.39447 0.92521   4
  11   0   3 78.6299 2.77883   3
  11   0   3 83.2041 3.34266   1
 -11   0  -3 74.8542 3.18056   2
 -11   0  -3 81.2897 3.47379   4
 -12   0  -3 -0.5695 0.95808   4
  12   0   3 -0.1442 0.77787   1
 -12   0  -3 1.63614 1.06377   2
  12   0   3 0.46945 0.64142   3
 -13   0  -3 595.874 13.5501   2
 -13   0  -3 602.305 13.9459   4
  13   0   3 594.347 13.7338   1
  13   0   3 593.098 12.6364   3
 -14   0  -3 1.26972 1.34592   4
  14   0   3 1.06437 0.76232   3
 -14   0  -3 2.16505 1.24527   2
  14   0   3 1.75589 1.01557   1
  15   0   3 18.9272 1.66735   3
 -15   0  -3 17.7462 2.25149   2
 -15   0  -3 22.1924 2.72531   4
  15   0   3 16.6498 2.16226   1
 -16   0  -3 1.43964 1.34279   2
 -16   0  -3 -0.9331 1.38195   4
  16   0   3 1.52270 1.23556   1
  16   0   3 -0.4645 0.78219   3
  17   0   3 120.480 5.20533   1
 -17   0  -3 120.639 5.52421   4
 -17   0  -3 106.740 4.76126   2
  17   0   3 121.957 4.18571   3
  18   0   3 -1.1222 1.24398   1
 -18   0  -3 1.84487 1.65733   4
 -18   0  -3 -0.7127 1.22887   2
 -19   0  -3 251.989 8.88862   4
  19   0   3 269.940 8.77946   1
 -19   0  -3 251.275 8.16078   2
 -20   0  -3 -0.1297 1.42851   2
 -20   0  -3 2.13746 1.70029   4
  20   0   3 0.36064 1.61810   1
 -21   0  -3 91.4693 5.27448   4
 -21   0  -3 80.5715 4.62924   2
  21   0   3 87.5270 5.36688   1
 -22   0  -3 3.50692 2.02835   4
 -22   0  -3 -1.6220 1.71881   2
  22   0   3 2.27018 1.91743   1
  23   0   3 87.4705 5.43349   1
 -23   0  -3 84.8445 5.23187   2
 -24   0  -3 4.12192 2.37162   2
  24   0   3 0.06839 1.92029   1
 -25   0  -3 55.2215 4.75184   2
  25   0   3 55.0680 4.81316   1
  26   0   3 0.68602 2.27580   1
 -26   0  -3 -1.2297 2.22401   2
  27   0   3 20.8681 3.77344   1
  28   0   3 -3.4428 2.07414   1
  28  -1  -3 1.01232 2.35572   1
 -28  -1   3 5.92630 2.96962   4
  28   1  -3 1.38124 2.54852   1
 -27  -1   3 28.4465 5.22594   4
  27  -1  -3 31.3315 4.45590   1
  27   1  -3 23.2772 4.37886   1
 -27   1   3 26.3052 4.40154   4
  26  -1  -3 7.49966 2.84364   1
 -26  -1   3 5.66877 3.00235   4
 -26   1   3 8.66932 3.01234   4
  26   1  -3 3.79109 2.63666   1
  25  -1  -3 54.9171 4.86836   1
 -25  -1   3 64.9244 6.32450   4
 -25   1   3 66.3244 6.06309   4
  25   1  -3 49.3027 5.21830   1
 -24  -1   3 22.0024 4.36108   4
  24  -1  -3 20.7094 3.39378   1
 -24   1   3 27.1840 4.49233   4
  24   1  -3 19.2382 3.50404   1
 -23  -1   3 18.2376 2.97795   2
  23  -1  -3 17.6722 3.26802   1
 -23  -1   3 14.3427 3.85922   4
 -23   1   3 16.3041 3.61085   4
  23   1  -3 18.9855 3.29113   1
 -22  -1   3 46.7962 3.77951   2
  22  -1  -3 50.8317 4.31074   1
 -22  -1   3 53.9193 5.87581   4
 -22   1   3 53.5673 5.09148   4
  22   1  -3 55.5183 4.53448   1
 -21  -1   3 178.951 8.74426   4
  21  -1  -3 172.752 7.49818   1
 -21  -1   3 179.555 6.71312   2
  21   1  -3 167.747 7.35755   1
 -21   1   3 173.631 8.36716   4
  20  -1  -3 58.8368 4.28430   1
 -20  -1   3 57.7696 3.69940   2
 -20  -1   3 59.9387 5.39501   4
  20   1  -3 53.8084 4.17394   1
 -20   1   3 55.1124 4.91080   4
 -19  -1   3 81.3365 4.19292   2
 -19  -1   3 76.1534 6.03626   4
  19  -1  -3 86.7534 4.81167   1
 -19   1   3 85.9765 5.61724   4
  19   1  -3 77.1560 4.71789   1
 -19   1   3 77.0595 3.75603   2
 -18  -1   3 39.2052 2.96170   2
 -18  -1   3 38.9576 4.45068   4
  18  -1  -3 36.3369 3.26179   1
 -18   1   3 39.7453 2.77339   2
  18   1  -3 35.5289 3.59192   1
 -18   1   3 44.0787 4.15331   4
  17  -1  -3 94.2318 4.69145   1
 -17  -1   3 97.0836 4.24632   2
  17  -1  -3 91.5941 3.63915   3
 -17  -1   3 96.7358 5.85258   4
 -17   1   3 88.3711 3.78148   2
 -17   1   3 86.4475 5.31986   4
  17   1  -3 99.9234 4.54317   2
  17   1  -3 97.2114 4.87659   1
 -16  -1   3 8.59345 1.67994   2
  16  -1  -3 13.0670 1.61510   3
 -16  -1   3 11.3826 2.90270   4
  16  -1  -3 14.0357 2.21954   1
 -16   1   3 12.7567 1.76327   2
  16   1  -3 11.2753 1.93937   2
 -16   1   3 10.1974 2.59038   4
  16   1  -3 8.99819 1.94418   1
  15  -1  -3 19.2370 2.37702   1
 -15  -1   3 23.2027 2.09604   2
 -15  -1   3 26.8339 3.62768   4
  15  -1  -3 21.3324 1.78903   3
  15   1  -3 24.3835 2.29062   2
 -15   1   3 25.3549 3.29213   4
 -15   1   3 21.6256 1.83294   2
  15   1  -3 23.6663 2.64982   1
 -14  -1   3 38.0904 3.65507   4
 -14  -1   3 38.7664 2.43832   2
  14  -1  -3 34.4267 2.10490   3
  14  -1  -3 37.7626 2.69071   1
  14   1  -3 34.7228 2.48902   2
 -14   1   3 33.5394 3.28367   4
 -14   1   3 36.5367 2.16468   2
  14   1  -3 36.0336 2.69756   1
  13  -1  -3 24.4179 2.37641   1
 -13  -1   3 18.8742 2.83476   4
  13  -1  -3 16.1196 1.59452   3
 -13  -1   3 20.6184 2.10650   2
 -13   1   3 17.1382 1.65226   2
 -13   1   3 17.5099 2.61769   4
  13   1  -3 22.2188 2.01629   2
  13   1  -3 17.2229 0.98976   3
  13   1  -3 17.9880 2.16221   1
 -12  -1   3 19.0577 2.72346   4
  12  -1  -3 16.3777 1.46607   3
  12  -1  -3 17.1380 1.94511   1
 -12  -1   3 17.4588 1.83583   2
  12   1  -3 19.4787 2.10507   1
  12   1  -3 18.0952 0.92710   3
 -12   1   3 19.0060 1.45098   2
  12   1  -3 18.4023 1.72984   2
 -12   1   3 20.0414 2.61769   4
 -11  -1   3 89.9267 3.36141   2
  11  -1  -3 87.4492 3.58890   1
  11  -1  -3 82.8910 3.03134   3
 -11  -1   3 91.6847 4.42731   4
 -11   1   3 92.7590 2.93163   2
  11   1  -3 85.6152 2.21746   3
 -11   1   3 81.6103 4.16359   4
  11   1  -3 88.7258 3.65466   1
  11   1  -3 84.4957 3.35875   2
 -10  -1   3 168.970 4.83339   2
  10  -1  -3 161.751 4.53186   3
  10  -1  -3 164.559 5.09377   1
 -10  -1   3 162.395 5.85558   4
 -10   1   3 172.187 4.30826   2
  10   1  -3 168.699 4.90792   2
  10   1  -3 169.513 5.19798   1
  10   1  -3 166.533 3.62838   3
 -10   1   3 167.875 5.90308   4
   9  -1  -3 92.3625 3.14893   3
   9  -1  -3 103.458 3.62111   1
  -9  -1   3 107.873 4.43754   4
   9   1  -3 102.040 3.46586   2
  -9   1   3 105.333 3.31424   3
  -9   1   3 106.316 2.95204   2
  -9   1   3 103.152 4.32986   4
   9   1  -3 108.846 2.43590   3
   9   1  -3 108.474 3.75790   1
  -8  -1   3 269.658 7.49008   4
   8  -1  -3 265.893 6.69632   1
   8  -1  -3 274.498 6.35728   3
   8   1  -3 267.141 6.80268   1
  -8   1   3 268.495 6.36397   3
   8   1  -3 279.842 5.38071   3
  -8   1   3 269.708 7.54116   4
  -8   1   3 274.969 5.86538   2
   8   1  -3 264.369 6.53314   2
  -7  -1   3 18.5526 0.71593   3
   7  -1  -3 19.2139 1.26309   3
   7  -1  -3 19.7462 1.37866   1
  -7  -1   3 19.9307 1.88970   4
   7   1  -3 21.1754 1.38723   2
   7   1  -3 20.1738 0.72905   3
   7   1  -3 18.3690 1.38750   1
  -7   1   3 19.3681 0.95770   2
  -7   1   3 20.4548 1.90554   4
  -7   1   3 17.4167 1.19201   3
  -6  -1   3 375.339 7.07019   3
   6  -1  -3 372.113 8.18224   1
   6  -1  -3 357.308 7.93656   3
  -6  -1   3 362.233 8.84538   4
  -6   1   3 385.325 9.08948   4
   6   1  -3 363.004 8.07768   2
  -6   1   3 378.631 7.29824   2
  -6   1   3 359.487 7.95788   3
   6   1  -3 373.370 8.26244   1
   5  -1  -3 3973.88 70.4727   3
  -5  -1   3 3844.14 70.5201   3
   5  -1  -3 3819.61 70.5611   1
  -5  -1   3 3688.14 71.2282   4
  -5   1   3 3995.09 73.2282   4
   5   1  -3 3811.80 70.6032   1
  -5   1   3 3865.71 70.8183   2
   5   1  -3 3757.63 70.5060   2
  -5   1   3 3831.91 71.2438   3
  -4  -1   3 2890.62 53.3331   3
   4  -1  -3 2884.99 53.2120   1
  -4  -1   3 2844.49 53.8379   4
  -4   1   3 2929.10 53.1793   3
  -4   1   3 2908.94 52.7751   2
   4   1  -3 2860.44 53.1785   1
  -4   1   3 2888.49 53.8640   4
   4   1  -3 2897.31 53.2448   2
  -3  -1   3 2179.47 41.8838   4
  -3  -1   3 2219.14 41.4848   3
   3  -1  -3 2252.94 41.3842   1
   3   1  -3 2268.84 41.2920   1
  -3   1   3 2287.11 41.9722   4
   3   1  -3 2227.78 41.4714   2
  -2  -1   3 1642.79 30.5750   4
   2  -1  -3 1607.72 30.0822   1
  -2  -1   3 1598.69 29.6411   3
   2   1  -3 1623.42 30.2345   2
   2   1  -3 1605.51 29.8973   1
  -2   1   3 1622.55 30.1074   3
  -2   1   3 1632.94 30.4981   4
  -1  -1   3 1.86427 0.49657   4
  -1  -1   3 1.25420 0.32318   3
   1  -1  -3 1.47034 0.23452   2
   1  -1  -3 1.34526 0.39647   1
  -1   1   3 0.93576 0.41661   4
  -1   1   3 1.87063 0.42934   1
   1   1  -3 1.52565 0.47955   2
   1   1  -3 1.71342 0.32226   1
  -1   1   3 2.06492 0.41173   3
   0  -1   3 0.10850 0.25022   3
   0  -1  -3 0.38536 0.22537   2
   0  -1  -3 0.02395 0.28444   1
   0  -1   3 0.05640 0.28686   4
   0   1  -3 0.33505 0.39027   4
   0   1   3 0.38406 0.29722   3
   0   1   3 -0.1792 0.28450   1
   0   1  -3 -0.1473 0.33920   2
   0   1   3 0.47620 0.23965   2
   1  -1   3 1.70775 0.25533   1
   1  -1   3 1.48196 0.38410   3
  -1  -1  -3 2.45356 0.41760   2
  -1   1  -3 2.12930 0.27189   1
   1   1   3 0.81486 0.32030   1
   1   1   3 0.97091 0.32487   3
   1   1   3 1.12012 0.32952   4
  -1   1  -3 0.93562 0.46538   2
  -1   1  -3 0.94170 0.40321   4
  -2  -1  -3 1598.83 29.9135   2
   2  -1   3 1604.41 29.4572   1
   2   1   3 1598.31 29.8204   3
   2   1   3 1596.29 29.9785   2
  -2   1  -3 1625.76 30.1280   2
   2   1   3 1671.13 30.1257   1
  -2   1  -3 1585.25 30.0722   4
   2   1   3 1625.14 30.2792   4
   3  -1   3 2251.07 41.4170   3
  -3  -1  -3 2226.00 41.4235   2
  -3  -1  -3 2213.40 42.0109   4
   3  -1   3 2229.46 40.9310   1
  -3   1  -3 2229.36 41.4687   4
  -3   1  -3 2257.05 41.5305   2
   3   1   3 2309.20 41.5484   2
   3   1   3 2196.43 41.4517   1
   3   1   3 2261.77 41.1556   3
  -4  -1  -3 2908.14 52.9850   2
  -4  -1  -3 2917.51 54.0719   4
   4  -1   3 2901.35 52.8804   3
   4  -1   3 2888.27 52.4697   1
   4   1   3 2835.95 53.4867   3
  -4   1  -3 2906.64 52.9924   2
  -4   1  -3 2874.20 52.9445   4
   4   1   3 2823.77 53.0435   2
   4   1   3 2788.81 52.9614   1
  -5  -1  -3 3749.05 70.7084   2
   5  -1   3 3799.92 70.3186   3
   5  -1   3 3823.64 69.1501   1
  -5  -1  -3 3718.33 71.1571   4
   5   1   3 3798.73 70.5095   3
   5   1   3 3884.34 69.8170   2
  -5   1  -3 3766.71 69.5607   2
  -5   1  -3 3783.38 72.0302   4
   5   1   3 3748.14 69.6103   1
  -6  -1  -3 379.482 8.28965   2
   6  -1   3 367.620 7.86314   1
   6  -1   3 375.833 8.06263   3
  -6  -1  -3 361.669 7.90011   4
   6   1   3 366.360 7.59680   3
  -6   1  -3 374.654 8.21040   2
  -6   1  -3 363.909 8.20555   4
   6   1   3 374.418 8.38478   2
   6   1   3 369.392 8.27671   1
  -7  -1  -3 20.5123 1.47849   2
   7  -1   3 20.8996 1.33063   3
  -7  -1  -3 20.1888 1.42899   4
   7  -1   3 20.6256 1.28011   1
   7   1   3 20.7132 1.11306   3
  -7   1  -3 20.1846 1.41321   2
  -7   1  -3 18.4268 1.40406   4
   7   1   3 20.8523 1.54648   2
   7   1   3 22.4535 1.45422   1
  -8  -1  -3 269.085 6.68424   4
   8  -1   3 274.551 6.51366   1
   8  -1   3 280.718 6.53116   3
  -8  -1  -3 277.590 6.82990   2
   8   1   3 272.225 6.00950   3
  -8   1  -3 270.115 6.86128   4
   8   1   3 280.978 6.91222   1
  -8   1  -3 267.751 6.65190   2
  -9  -1  -3 109.084 3.73226   2
   9  -1   3 106.321 3.39756   3
   9  -1   3 111.860 3.54884   1
  -9  -1  -3 105.184 3.71622   4
   9   1   3 104.421 3.71976   1
  -9   1  -3 110.937 3.65752   2
   9   1   3 106.079 2.98135   3
  -9   1  -3 103.525 3.75456   4
 -10  -1  -3 169.913 5.15840   4
 -10  -1  -3 162.852 5.02437   2
  10  -1   3 163.936 4.81449   1
  10  -1   3 163.534 4.64645   3
 -10   1  -3 164.357 5.18678   4
  10   1   3 167.094 4.18688   3
 -10   1  -3 172.203 4.98106   2
  10   1   3 163.884 5.11323   1
  11  -1   3 89.4551 3.20503   3
 -11  -1  -3 85.6302 3.66800   4
 -11  -1  -3 91.9329 3.60320   2
  11  -1   3 86.8528 3.35950   1
 -11   1  -3 81.4465 3.57432   4
 -11   1  -3 83.1108 3.34323   2
  11   1   3 92.9980 3.70834   1
  11   1   3 86.7928 2.75651   3
  12  -1   3 16.3256 1.52474   3
  12  -1   3 18.6736 1.69642   1
 -12  -1  -3 19.5715 2.22041   4
 -12  -1  -3 20.5448 1.84111   2
 -12   1  -3 17.6755 1.96557   4
 -12   1  -3 21.7628 2.17731   2
  12   1   3 17.0385 1.30084   3
  12   1   3 17.4092 1.97074   1
 -13  -1  -3 16.8775 2.05628   2
 -13  -1  -3 18.3601 2.39313   4
  13  -1   3 16.0592 1.68882   3
  13  -1   3 20.6599 2.12343   1
  13   1   3 18.3071 1.42741   3
 -13   1  -3 18.8968 2.05240   4
 -13   1  -3 22.5004 2.29331   2
  13   1   3 16.2570 2.06488   1
 -14  -1  -3 36.4544 2.60801   2
  14  -1   3 37.0373 2.32723   3
 -14  -1  -3 32.5596 2.97945   4
  14  -1   3 38.5261 2.56929   1
  14   1   3 35.4949 2.65579   1
  14   1   3 36.0338 1.90260   3
 -14   1  -3 37.9307 2.66972   2
 -14   1  -3 34.1515 2.70838   4
  15  -1   3 25.3233 2.07088   3
 -15  -1  -3 23.6751 2.91834   4
 -15  -1  -3 24.6540 2.31996   2
  15  -1   3 21.9251 2.36889   1
 -15   1  -3 21.8981 2.70267   4
 -15   1  -3 26.7518 2.45851   2
  15   1   3 24.8900 2.66255   1
  15   1   3 22.9515 1.68196   3
  16  -1   3 8.90741 1.80961   1
  16  -1   3 10.1462 1.61542   3
 -16  -1  -3 10.7954 2.05590   2
 -16  -1  -3 13.0143 2.41286   4
  16   1   3 11.7663 2.07569   1
 -16   1  -3 11.1134 2.17783   4
 -16   1  -3 10.4590 1.90571   2
 -17  -1  -3 95.2609 4.67095   2
  17  -1   3 92.8901 3.92870   3
 -17  -1  -3 96.9631 5.09067   4
  17  -1   3 99.9337 4.62272   1
 -17   1  -3 96.6623 4.49405   2
 -17   1  -3 98.2256 5.02366   4
  17   1   3 99.6486 4.81453   1
 -18  -1  -3 32.8347 3.02137   2
  18  -1   3 45.4154 3.35188   1
 -18  -1  -3 43.5313 3.81753   4
  18  -1   3 37.6616 2.66571   3
 -18   1  -3 45.2458 3.67597   4
 -18   1  -3 38.9113 3.17589   2
  18   1   3 38.8969 3.39457   1
  19  -1   3 76.2240 3.79426   3
 -19  -1  -3 79.6241 4.43093   2
 -19  -1  -3 85.8235 5.06276   4
  19  -1   3 75.1829 4.37946   1
 -19   1  -3 74.7075 4.25981   2
  19   1   3 78.8328 4.67603   1
 -19   1  -3 85.4305 4.85880   4
 -20  -1  -3 52.3765 4.23687   4
 -20  -1  -3 50.7498 4.02324   2
  20  -1   3 57.9792 4.07272   1
  20   1   3 53.4255 4.16903   1
 -20   1  -3 62.7311 4.44048   4
 -20   1  -3 47.2043 3.73693   2
 -21  -1  -3 190.058 7.36817   2
  21  -1   3 174.008 7.16086   1
 -21  -1  -3 171.995 7.47701   4
 -21   1  -3 184.505 7.77513   4
  21   1   3 167.742 7.31279   1
 -21   1  -3 179.399 6.99112   2
  22  -1   3 53.1542 4.27350   1
 -22  -1  -3 49.4335 4.03851   2
 -22   1  -3 41.2382 3.84625   2
 -22   1  -3 55.5095 4.47509   4
  22   1   3 47.8400 4.23018   1
 -23  -1  -3 16.3008 3.19237   2
  23  -1   3 23.3942 3.48327   1
 -23   1  -3 23.9773 3.50613   4
 -23   1  -3 16.8233 2.95828   2
  23   1   3 18.3313 3.28413   1
  24  -1   3 23.7934 3.47674   1
 -24  -1  -3 18.1021 3.40554   2
 -24   1  -3 15.1596 3.00175   2
  24   1   3 20.3322 3.46671   1
  25  -1   3 52.8573 4.61819   1
 -25  -1  -3 45.4226 4.70944   2
 -25   1  -3 51.0348 4.51233   2
  25   1   3 53.6439 4.82126   1
  26  -1   3 7.69957 2.59757   1
 -26  -1  -3 1.33503 2.57268   2
  26   1   3 8.63593 3.11402   1
 -27  -1  -3 24.0197 4.08737   2
  27  -1   3 23.9646 3.88055   1
  27   1   3 29.9145 4.42996   1
  28  -1   3 -0.9602 2.02942   1
 -28  -1  -3 -2.1541 2.61942   2
  28   1   3 -1.5943 2.27535   1
 -28  -2   3 18.7024 4.59639   4
  28  -2  -3 13.7518 3.35114   1
  28   2  -3 12.3150 4.24312   1
  27  -2  -3 7.49281 2.78174   1
 -27  -2   3 12.5855 4.22389   4
 -27   2   3 25.0772 4.13321   4
  27   2  -3 7.85837 3.08374   1
  26  -2  -3 14.0062 3.16530   1
 -26  -2   3 17.1495 4.52604   4
 -26   2   3 24.4914 4.32397   4
  26   2  -3 19.4800 3.82678   1
 -25  -2   3 0.32198 2.19695   2
 -25  -2   3 0.90775 3.23463   4
  25  -2  -3 3.61410 2.44201   1
 -25   2   3 8.44264 2.95774   4
  25   2  -3 -0.1795 2.31690   1
 -24  -2   3 49.0565 4.79883   2
 -24  -2   3 58.0652 6.74093   4
  24  -2  -3 39.3511 4.38736   1
 -24   2   3 56.4637 5.51220   4
  24   2  -3 52.6322 5.38352   1
  23  -2  -3 1.87671 2.09323   1
 -23  -2   3 0.76694 3.47229   4
 -23  -2   3 2.80747 1.99385   2
 -23   2   3 9.05517 2.90629   4
  23   2  -3 3.63908 2.27308   1
  22  -2  -3 37.0937 4.18622   1
 -22  -2   3 43.7316 6.08696   4
 -22  -2   3 41.8374 4.17708   2
  22   2  -3 38.9927 4.39942   1
 -22   2   3 41.8166 4.59969   4
 -21  -2   3 19.8888 2.99464   2
  21  -2  -3 11.4014 2.56865   1
 -21  -2   3 17.6346 4.45863   4
  21   2  -3 14.5887 2.88935   1
 -21   2   3 16.5883 3.49465   4
 -20  -2   3 8.57056 2.23030   2
 -20  -2   3 10.8762 3.95656   4
  20  -2  -3 11.4234 2.48930   1
  20   2  -3 9.53462 2.44848   1
  20   2  -3 10.4309 2.60510   2
 -20   2   3 8.52362 2.67142   4
  19  -2  -3 7.22885 2.03660   1
  19  -2  -3 6.00255 1.52324   3
 -19  -2   3 7.62026 2.04314   2
 -19  -2   3 9.42369 3.61340   4
 -19   2   3 8.35185 2.89709   4
  19   2  -3 10.0418 2.32014   1
  19   2  -3 7.64113 2.26517   2
  18  -2  -3 35.6336 2.73096   3
 -18  -2   3 33.7123 2.83068   2
 -18  -2   3 48.0269 5.50409   4
  18  -2  -3 39.4512 3.32830   1
  18   2  -3 35.4621 3.18447   1
 -18   2   3 38.7752 3.99160   4
  18   2  -3 34.3979 3.48684   2
  17  -2  -3 2.79237 1.23920   3
 -17  -2   3 2.56346 2.32246   4
 -17  -2   3 4.14868 1.60248   2
  17  -2  -3 1.71708 1.48077   1
 -17   2   3 0.68563 1.72806   4
  17   2  -3 3.07784 1.69110   1
  17   2  -3 1.12384 1.57088   2
  16  -2  -3 0.65876 1.03532   3
 -16  -2   3 1.13057 1.09240   2
 -16  -2   3 0.53969 2.30170   4
  16  -2  -3 0.09066 1.18752   1
 -16   2   3 0.12409 1.68008   4
 -16   2   3 0.21150 0.98246   2
  16   2  -3 -1.4381 1.14746   1
  16   2  -3 0.54938 1.33154   2
 -15  -2   3 217.516 8.41187   4
 -15  -2   3 230.513 7.08554   2
  15  -2  -3 232.279 6.62781   3
  15  -2  -3 222.023 7.12353   1
 -15   2   3 218.722 6.02266   2
  15   2  -3 222.614 7.35997   1
  15   2  -3 213.448 7.09233   2
 -15   2   3 214.949 8.20264   4
 -14  -2   3 35.7735 4.08193   4
 -14  -2   3 33.4592 2.46865   2
  14  -2  -3 36.7837 2.78017   1
  14  -2  -3 31.6506 2.24416   3
 -14   2   3 31.9939 3.22397   4
  14   2  -3 31.6295 2.64923   2
 -14   2   3 31.6501 2.06551   2
  14   2  -3 35.9365 2.81853   1
 -13  -2   3 319.770 10.0199   4
  13  -2  -3 344.004 8.48741   3
 -13  -2   3 339.123 8.87530   2
  13  -2  -3 325.633 8.81122   1
 -13   2   3 332.637 10.1393   4
  13   2  -3 332.381 9.13715   1
  13   2  -3 327.271 8.89694   2
 -13   2   3 326.306 7.69100   2
 -12  -2   3 93.9198 4.79806   4
  12  -2  -3 90.1015 3.81933   1
 -12  -2   3 94.7200 3.84088   2
  12  -2  -3 97.2772 3.70523   3
  12   2  -3 105.578 4.13359   2
 -12   2   3 91.7159 4.69249   4
 -12   2   3 98.3920 3.16198   2
  12   2  -3 95.7696 4.07277   1
  11  -2  -3 58.0315 2.72051   3
 -11  -2   3 60.3458 3.66862   4
  11  -2  -3 59.0105 2.86987   1
  11   2  -3 53.1822 2.89797   1
  11   2  -3 55.6128 2.85122   2
 -11   2   3 58.1628 3.58181   4
 -11   2   3 54.6153 2.15492   2
  10  -2  -3 14.9238 1.67335   1
 -10  -2   3 15.1513 2.25697   4
  10  -2  -3 12.7161 1.58647   3
  10   2  -3 14.3728 1.79682   2
 -10   2   3 12.2252 1.10845   2
 -10   2   3 14.5160 1.62240   3
 -10   2   3 11.1713 1.98201   4
  10   2  -3 12.0630 1.61436   1
  -9  -2   3 4.13584 1.42544   4
   9  -2  -3 1.41396 0.84446   1
   9  -2  -3 1.59200 0.84649   3
  -9   2   3 0.96814 0.81034   3
   9   2  -3 2.46625 0.94100   1
  -9   2   3 1.69620 1.14185   4
   9   2  -3 0.74571 0.78277   2
  -9   2   3 3.60556 0.69396   2
  -8  -2   3 993.246 21.5326   4
   8  -2  -3 1020.96 20.4460   1
   8  -2  -3 1032.41 20.4936   3
  -8   2   3 1022.11 21.7801   4
   8   2  -3 1019.22 20.7034   2
   8   2  -3 1023.41 20.6681   1
  -8   2   3 1035.35 19.3348   2
  -8   2   3 1024.13 20.5358   3
   7  -2  -3 83.1396 2.92044   1
  -7  -2   3 83.3178 3.61372   4
   7  -2  -3 83.9128 3.01732   3
  -7   2   3 88.2794 3.74441   4
  -7   2   3 89.6769 2.27397   2
   7   2  -3 82.7887 3.04272   1
   7   2  -3 83.9088 3.14232   2
  -7   2   3 83.4732 3.02904   3
   6  -2  -3 1144.97 22.5450   3
  -6  -2   3 1171.13 23.4941   4
   6  -2  -3 1138.13 22.3012   1
   6   2  -3 1117.64 22.6413   2
   6   2  -3 1148.34 22.4296   1
  -6   2   3 1148.55 23.4836   4
  -6   2   3 1133.40 22.5178   3
  -6   2   3 1167.99 21.2808   2
  -5  -2   3 476.766 8.98636   3
   5  -2  -3 476.981 10.0620   1
   5  -2  -3 474.267 10.3188   3
  -5  -2   3 490.816 11.0632   4
   5   2  -3 461.791 10.0639   1
  -5   2   3 490.003 10.3795   3
   5   2  -3 473.379 10.4672   2
  -5   2   3 490.406 9.15768   2
  -5   2   3 475.379 11.0560   4
  -4  -2   3 3405.66 63.4916   4
   4  -2  -3 3452.27 62.8384   3
   4  -2  -3 3323.02 62.4273   1
  -4  -2   3 3369.43 62.2123   3
   4   2  -3 3373.86 62.9651   2
  -4   2   3 3478.26 61.5712   2
  -4   2   3 3387.40 63.5098   4
   4   2  -3 3338.45 62.3920   1
  -4   2   3 3433.18 62.8232   3
  -3  -2   3 422.249 9.85081   4
   3  -2  -3 435.645 9.06870   1
  -3  -2   3 436.003 8.54139   3
   3   2  -3 441.911 8.93546   1
   3   2  -3 437.247 9.57701   2
  -3   2   3 451.794 9.45885   3
  -3   2   3 438.754 9.88388   4
  -3   2   3 443.315 8.39331   2
   2  -2  -3 497.186 9.82678   1
  -2  -2   3 483.320 9.46862   3
  -2  -2   3 483.788 10.5989   4
   2   2  -3 450.645 10.6141   4
  -2   2   3 495.109 9.28470   2
   2   2  -3 477.910 9.49569   1
   2   2  -3 468.396 10.2522   2
  -2   2   3 489.971 10.1278   3
  -2   2   3 496.780 10.5522   4
  -1  -2   3 0.54205 0.58994   4
   1  -2  -3 0.69469 0.41660   1
  -1  -2   3 0.76597 0.36410   3
   1   2  -3 0.25945 0.51360   2
  -1   2   3 0.32373 0.34973   2
  -1   2   3 0.57481 0.45945   1
  -1   2   3 0.90175 0.49722   3
   1   2  -3 0.84325 0.28753   1
  -1   2   3 0.46989 0.50416   4
   1   2  -3 0.19216 0.57545   4
   0  -2  -3 4.27794 0.63354   1
   0  -2   3 9.07878 1.02049   4
   0  -2   3 5.95944 0.68304   3
   0   2   3 6.64401 0.62207   2
   0   2   3 6.04604 0.77171   3
   0   2  -3 8.44189 1.05330   2
   0   2   3 5.17570 0.80503   4
   0   2  -3 6.54285 0.39282   1
   0   2   3 7.38699 0.81092   1
   0   2  -3 5.60930 1.01127   4
   1  -2   3 0.40669 0.44208   3
   1   2   3 0.94285 0.42797   2
   1   2   3 0.65636 0.40269   3
  -1   2  -3 0.21390 0.50202   2
   1   2   3 0.62448 0.43489   4
  -1   2  -3 -0.7071 0.48794   4
   1   2   3 0.11140 0.42390   1
   2  -2   3 548.155 10.4553   3
  -2  -2  -3 481.677 10.1969   2
   2   2   3 500.697 10.4662   4
   2   2   3 487.847 10.2560   2
  -2   2  -3 503.661 10.5435   2
  -2   2  -3 523.803 10.9603   4
   2   2   3 490.998 10.2861   1
   2   2   3 490.260 10.1301   3
  -3  -2  -3 439.819 9.23974   2
  -3  -2  -3 445.185 9.27768   4
   3  -2   3 430.795 8.20578   1
   3  -2   3 428.849 9.25410   3
   3   2   3 446.487 9.32375   1
   3   2   3 444.780 9.33462   4
  -3   2  -3 430.763 9.36428   2
   3   2   3 437.239 8.92859   3
  -3   2  -3 436.712 9.74912   4
   3   2   3 437.736 9.29413   2
  -4  -2  -3 3292.62 62.0976   2
   4  -2   3 3311.33 62.0765   3
  -4  -2  -3 3359.70 61.9712   4
   4  -2   3 3370.31 61.0537   1
   4   2   3 3361.08 61.5431   3
   4   2   3 3404.35 62.1076   4
   4   2   3 3349.95 62.0842   1
  -4   2  -3 3386.09 62.6146   4
  -4   2  -3 3448.68 62.1997   2
   4   2   3 3339.14 62.1769   2
   5  -2   3 481.762 10.2382   3
  -5  -2  -3 482.456 10.1144   4
  -5  -2  -3 469.775 10.2905   2
   5  -2   3 478.638 9.37139   1
  -5   2  -3 460.829 10.1794   2
   5   2   3 471.603 9.56678   3
   5   2   3 471.587 10.3794   2
  -5   2  -3 481.246 10.6540   4
   5   2   3 486.434 10.3921   1
  -6  -2  -3 1162.44 22.7921   2
  -6  -2  -3 1149.39 22.4823   4
   6  -2   3 1140.90 21.8053   1
   6  -2   3 1133.40 22.5946   3
  -6   2  -3 1137.70 23.0739   4
  -6   2  -3 1162.39 22.6231   2
   6   2   3 1168.49 21.7985   3
   6   2   3 1161.77 22.9035   2
   6   2   3 1168.96 22.7452   1
   7  -2   3 86.4150 3.09474   3
  -7  -2  -3 88.9850 3.07916   4
  -7  -2  -3 89.9015 3.25059   2
   7  -2   3 82.9146 2.59417   1
   7   2   3 81.3456 3.24377   2
   7   2   3 85.6006 3.15561   1
  -7   2  -3 83.9322 3.02268   2
   7   2   3 88.6651 2.45264   3
  -7   2  -3 81.4853 3.28953   4
   8  -2   3 989.863 20.3317   3
   8  -2   3 1028.79 19.8284   1
  -8  -2  -3 1024.25 20.4573   4
  -8  -2  -3 982.409 20.5390   2
  -8   2  -3 1038.38 21.0305   4
   8   2   3 1016.09 20.8045   2
  -8   2  -3 985.008 20.2993   2
   8   2   3 1022.69 20.6714   1
   8   2   3 1047.87 19.3631   3
   9  -2   3 3.17485 0.77908   1
  -9  -2  -3 1.84194 1.01214   4
   9  -2   3 2.70137 0.79855   3
  -9  -2  -3 2.94390 0.93059   2
   9   2   3 1.51404 0.90508   2
  -9   2  -3 2.17637 0.93023   2
  -9   2  -3 1.51461 0.87573   4
   9   2   3 3.16492 0.98146   1
   9   2   3 3.01737 0.58622   3
  10  -2   3 12.1234 1.43413   3
 -10  -2  -3 21.0956 1.77389   2
  10  -2   3 13.0526 1.38026   1
 -10  -2  -3 15.3949 1.88339   4
  10   2   3 15.6020 1.04972   3
 -10   2  -3 14.1045 1.67758   2
  10   2   3 16.9386 1.94773   2
  10   2   3 12.2911 1.62839   1
 -10   2  -3 16.3995 1.97597   4
  11  -2   3 54.8701 2.69036   3
 -11  -2  -3 58.6779 3.15609   4
  11  -2   3 60.5493 2.64202   1
 -11  -2  -3 60.4754 3.01588   2
 -11   2  -3 58.2544 3.13858   4
  11   2   3 54.7530 2.95877   1
  11   2   3 61.4166 3.22713   2
  11   2   3 63.0962 2.09131   3
 -11   2  -3 57.3074 2.84898   2
  12  -2   3 98.9551 3.77895   3
  12  -2   3 99.7708 3.70486   1
 -12  -2  -3 92.3396 3.97249   2
 -12  -2  -3 99.2364 4.32017   4
 -12   2  -3 93.9316 3.76750   2
 -12   2  -3 90.0535 4.22321   4
  12   2   3 98.3608 4.20399   2
  12   2   3 97.1176 4.09931   1
  12   2   3 94.5445 2.81939   3
 -13  -2  -3 325.870 8.96529   2
  13  -2   3 336.891 8.56283   3
 -13  -2  -3 339.590 9.32329   4
  13  -2   3 328.105 8.48024   1
  13   2   3 325.087 7.23241   3
 -13   2  -3 331.410 9.42909   4
 -13   2  -3 327.916 8.64065   2
  13   2   3 337.672 9.27004   2
  13   2   3 336.601 9.16420   1
  14  -2   3 34.1731 2.36324   1
 -14  -2  -3 30.8281 2.56566   2
 -14  -2  -3 34.5226 3.18051   4
  14  -2   3 35.0394 2.43274   3
  14   2   3 32.9048 1.73679   3
  14   2   3 30.9784 2.51867   1
 -14   2  -3 31.4198 2.70722   4
  14   2   3 29.0338 2.61450   2
 -14   2  -3 34.8538 2.62434   2
 -15  -2  -3 226.199 7.31632   2
  15  -2   3 220.648 6.67441   3
  15  -2   3 229.686 6.95175   1
 -15  -2  -3 230.377 7.75446   4
 -15   2  -3 227.926 7.77892   4
 -15   2  -3 217.440 6.85687   2
  15   2   3 236.057 7.52840   1
 -16  -2  -3 -0.3346 1.22218   2
 -16  -2  -3 0.84380 1.76735   4
  16  -2   3 0.16838 1.10024   1
  16  -2   3 -0.4971 1.02755   3
 -16   2  -3 1.18487 1.41657   4
  16   2   3 0.41542 1.25906   1
 -16   2  -3 0.67713 1.21814   2
  17  -2   3 1.45728 1.21001   3
 -17  -2  -3 1.44126 1.54479   2
  17  -2   3 1.74729 1.31228   1
 -17  -2  -3 1.14881 2.01022   4
 -17   2  -3 2.95155 1.69477   4
  17   2   3 1.34576 1.40922   1
 -17   2  -3 2.93208 1.48711   2
 -18  -2  -3 40.7129 3.35332   2
  18  -2   3 38.4783 3.06402   1
  18  -2   3 38.7703 2.91893   3
 -18  -2  -3 37.0212 3.85532   4
 -18   2  -3 37.1689 3.12433   2
  18   2   3 40.0559 3.47413   1
 -18   2  -3 44.6735 3.75325   4
  19  -2   3 5.87388 1.80296   1
 -19  -2  -3 5.14816 2.42227   4
  19  -2   3 8.85426 1.93428   3
 -19  -2  -3 8.14326 2.24632   2
  19   2   3 6.93878 2.16966   1
 -19   2  -3 7.73174 2.13222   2
 -19   2  -3 7.29757 2.08491   4
 -20  -2  -3 10.7349 2.65605   2
 -20  -2  -3 8.20072 2.69270   4
  20  -2   3 10.6383 2.16955   1
  20  -2   3 11.8459 2.11967   3
  20   2   3 10.6106 2.45828   1
 -20   2  -3 5.15176 1.97399   2
 -20   2  -3 10.8855 2.45950   4
 -21  -2  -3 14.6193 3.44043   4
  21  -2   3 14.1081 2.59942   1
 -21  -2  -3 12.7206 2.75087   2
  21   2   3 20.3992 3.21730   1
 -21   2  -3 15.6243 2.86158   2
 -21   2  -3 15.4749 3.02245   4
  22  -2   3 42.0054 3.77556   1
 -22  -2  -3 41.0802 4.52445   2
 -22   2  -3 33.1086 3.65419   2
 -22   2  -3 44.8570 4.07801   4
  22   2   3 42.9404 4.52638   1
  23  -2   3 4.63019 2.14595   1
 -23  -2  -3 -1.1390 2.01174   2
  23   2   3 0.07012 2.05743   1
 -23   2  -3 1.01311 1.86649   2
 -23   2  -3 6.30365 2.29786   4
 -24  -2  -3 44.7397 4.97015   2
  24  -2   3 41.6646 4.38289   1
  24   2   3 53.2719 4.85817   1
 -25  -2  -3 1.50264 2.42929   2
  25  -2   3 -0.9255 1.68075   1
  25   2   3 0.23543 2.12919   1
  26  -2   3 16.5772 3.22074   1
 -26  -2  -3 19.4596 3.88451   2
  26   2   3 14.6798 3.79285   1
  27  -2   3 12.1803 2.96092   1
 -27  -2  -3 8.40216 3.16133   2
  27   2   3 6.13401 3.10664   1
  28  -2   3 12.5900 3.30089   1
 -28  -2  -3 9.63488 3.59305   2
  28   2   3 14.6378 3.59577   1
 -27  -3   3 16.0851 4.89508   4
  27  -3  -3 17.6360 3.55449   1
 -27   3   3 26.0129 4.43265   4
  27   3  -3 17.7489 3.80570   1
 -26  -3   3 8.89862 4.54262   4
  26  -3  -3 4.43908 2.45417   1
 -26  -3   3 3.01040 2.55139   2
  26   3  -3 8.32375 3.38758   1
 -26   3   3 9.39102 3.09217   4
 -25  -3   3 15.2818 3.09627   2
 -25  -3   3 19.0871 5.16761   4
  25  -3  -3 19.8589 3.57206   1
  25   3  -3 25.7007 4.03724   1
 -25   3   3 23.3000 4.25460   4
 -24  -3   3 11.7783 4.61369   4
  24  -3  -3 9.24778 2.68503   1
 -24  -3   3 5.92367 2.58699   2
  24   3  -3 10.7272 2.96497   1
 -24   3   3 13.2411 3.18800   4
 -23  -3   3 6.03236 2.31629   2
 -23  -3   3 4.52294 3.98886   4
  23  -3  -3 4.28667 2.23671   1
  23   3  -3 2.74103 2.34384   1
 -23   3   3 8.00968 2.67904   4
 -22  -3   3 5.21529 2.28429   2
  22  -3  -3 2.96319 1.87697   1
 -22  -3   3 5.33305 3.89431   4
  22   3  -3 -0.8962 1.95158   1
 -22   3   3 7.42799 2.60429   4
  22   3  -3 1.99831 2.36006   2
 -21  -3   3 -0.7876 3.22243   4
 -21  -3   3 -1.6791 1.66939   2
  21  -3  -3 -0.5345 1.60412   1
  21   3  -3 0.06319 1.86060   2
  21   3  -3 -0.3513 1.79843   1
 -21   3   3 3.53681 2.34317   4
  20  -3  -3 0.41663 1.36460   3
 -20  -3   3 3.42735 1.87143   2
 -20  -3   3 -0.3180 3.20988   4
  20  -3  -3 2.47894 1.91541   1
 -20   3   3 2.21737 2.04177   4
  20   3  -3 1.80204 1.53361   1
  20   3  -3 -2.3645 1.72012   2
 -19  -3   3 109.935 5.44952   2
  19  -3  -3 122.802 5.69792   1
  19  -3  -3 103.688 4.90463   3
 -19  -3   3 117.558 7.10432   4
  19   3  -3 111.889 5.78467   2
 -19   3   3 104.716 6.38780   4
  19   3  -3 109.801 5.69738   1
  18  -3  -3 0.20874 1.35234   1
 -18  -3   3 -0.6397 2.48875   4
  18  -3  -3 0.67510 1.38257   3
 -18  -3   3 1.69437 1.50078   2
  18   3  -3 1.42055 1.75503   2
  18   3  -3 0.17666 1.47479   1
 -18   3   3 2.16280 1.99841   4
  17  -3  -3 24.8030 2.80096   1
 -17  -3   3 29.7806 3.31575   2
 -17  -3   3 24.4405 4.13732   4
  17  -3  -3 26.4070 2.75075   3
  17   3  -3 24.4838 3.18858   2
  17   3  -3 22.9646 3.05377   1
 -17   3   3 28.0550 3.83408   4
  16  -3  -3 27.5595 2.76557   3
  16  -3  -3 28.1950 2.91564   1
 -16  -3   3 33.6463 4.33089   4
 -16  -3   3 31.9093 2.97532   2
 -16   3   3 29.2070 3.77483   4
  16   3  -3 35.4547 3.17473   1
  16   3  -3 38.5394 3.74178   2
  15  -3  -3 373.799 10.0158   3
  15  -3  -3 366.853 10.1681   1
 -15  -3   3 387.624 12.0602   4
 -15  -3   3 397.098 10.6594   2
 -15   3   3 368.693 11.7593   4
  15   3  -3 382.419 10.6757   2
  15   3  -3 389.347 10.7322   1
 -14  -3   3 1.86516 2.00815   4
  14  -3  -3 1.60579 1.16790   3
  14  -3  -3 0.17127 1.06093   1
 -14  -3   3 -0.3562 0.96266   2
  14   3  -3 0.39122 0.91193   1
  14   3  -3 -0.2675 1.19972   2
 -14   3   3 -1.3781 1.37792   4
 -14   3   3 1.07710 0.93406   2
  13  -3  -3 32.3794 2.45990   1
  13  -3  -3 34.3999 2.61307   3
 -13  -3   3 36.9890 3.61918   4
 -13  -3   3 30.5768 2.57450   2
  13   3  -3 38.5247 2.95610   2
 -13   3   3 34.9840 3.25424   4
 -13   3   3 33.5131 1.94166   2
  13   3  -3 32.3160 2.64312   1
  12  -3  -3 50.7549 2.86030   1
 -12  -3   3 60.6383 4.06353   4
  12  -3  -3 52.7708 2.95935   3
 -12   3   3 61.2658 2.39148   2
  12   3  -3 52.7407 3.25864   2
  12   3  -3 57.9786 3.21684   1
 -12   3   3 54.5563 3.78484   4
  11  -3  -3 164.671 5.19468   1
 -11  -3   3 158.813 6.28298   4
  11  -3  -3 161.748 5.34128   3
 -11   3   3 159.726 4.27256   2
  11   3  -3 165.407 5.48278   1
 -11   3   3 166.713 6.45238   4
  11   3  -3 161.520 5.60233   2
  10  -3  -3 55.2281 2.67906   1
 -10  -3   3 49.8349 3.43520   4
  10  -3  -3 53.8360 2.81562   3
 -10   3   3 50.9409 2.76820   3
  10   3  -3 56.7816 2.89270   1
 -10   3   3 57.3843 2.09675   2
 -10   3   3 54.8576 3.52097   4
  10   3  -3 51.2606 2.93340   2
   9  -3  -3 0.40274 0.93857   3
  -9  -3   3 2.22305 1.31438   4
   9  -3  -3 1.10671 0.77326   1
   9   3  -3 2.04439 0.96307   1
  -9   3   3 2.27374 1.24369   4
  -9   3   3 3.11011 0.65519   2
  -9   3   3 1.39247 0.92717   3
   9   3  -3 1.37114 1.09449   2
   8  -3  -3 2.79460 0.89785   1
  -8  -3   3 6.05653 1.59032   4
   8  -3  -3 4.07921 1.16106   3
   8   3  -3 2.63824 1.00020   1
  -8   3   3 2.78018 1.27608   4
   8   3  -3 5.31602 1.31873   2
  -8   3   3 3.40825 1.06277   3
  -7  -3   3 415.241 7.78148   3
   7  -3  -3 416.997 9.78729   3
  -7  -3   3 406.461 10.5194   4
   7  -3  -3 420.411 9.29882   1
  -7   3   3 412.006 8.45688   2
  -7   3   3 393.206 9.72659   3
  -7   3   3 419.186 10.7639   4
   7   3  -3 413.975 9.48397   1
   7   3  -3 420.088 10.0201   2
  -6  -3   3 73.7889 1.91502   3
   6  -3  -3 79.9358 3.21527   3
   6  -3  -3 77.8213 2.77173   1
  -6  -3   3 73.1245 3.50584   4
  -6   3   3 78.7780 3.18712   3
   6   3  -3 74.2652 2.78174   1
   6   3  -3 77.3281 3.30506   2
  -6   3   3 74.0049 2.20627   2
  -6   3   3 76.9552 3.66760   4
   5  -3  -3 15.5804 1.22833   1
   5  -3  -3 16.6221 1.50301   3
  -5  -3   3 22.3472 1.93048   4
  -5  -3   3 19.4213 0.92104   3
   5   3  -3 19.1050 1.67084   2
  -5   3   3 16.4431 1.46565   3
  -5   3   3 17.2376 1.78722   4
  -5   3   3 18.5243 1.02628   2
   5   3  -3 17.0572 1.28181   1
  -4  -3   3 605.544 13.5926   4
  -4  -3   3 600.153 11.6621   3
   4  -3  -3 603.814 12.2517   1
   4  -3  -3 584.096 12.8099   3
   4   3  -3 603.321 12.1773   1
  -4   3   3 599.330 11.7545   2
  -4   3   3 616.699 13.7089   4
   4   3  -3 590.816 13.6752   4
  -4   3   3 581.720 12.8227   3
   4   3  -3 588.295 13.0575   2
  -3  -3   3 0.62772 0.40889   3
   3  -3  -3 0.88764 0.54822   1
  -3  -3   3 1.57950 0.80265   4
   3  -3  -3 1.73374 0.70389   3
   3   3  -3 1.24632 0.84325   4
   3   3  -3 1.79117 0.51718   1
  -3   3   3 2.95416 1.00917   4
  -3   3   3 1.75034 0.49740   2
   3   3  -3 0.98179 0.83247   2
  -3   3   3 1.49188 0.65238   3
   2  -3  -3 8.03537 1.08020   3
   2  -3  -3 7.00887 0.85894   1
  -2  -3   3 6.90143 0.80826   3
  -2  -3   3 7.07295 1.25232   4
   2   3  -3 5.95185 1.09751   2
  -2   3   3 5.86532 1.14685   4
   2   3  -3 6.48564 1.23656   4
  -2   3   3 7.26367 0.83132   2
   2   3  -3 7.17991 0.72456   1
  -2   3   3 7.11790 1.00341   3
  -1  -3   3 156.839 4.99396   4
  -1  -3   3 154.676 4.01459   3
   1  -3  -3 154.656 4.02258   1
   1   3  -3 161.273 3.50451   1
  -1   3   3 156.493 4.40197   3
  -1   3   3 166.646 4.12255   1
   1   3  -3 159.369 5.09113   4
  -1   3   3 153.813 3.92712   2
   1   3  -3 151.018 4.57752   2
  -1   3   3 152.958 4.81907   4
   0  -3  -3 -0.0163 0.36010   1
   0  -3   3 0.08011 0.42473   3
   0   3  -3 0.17808 0.20132   1
   0   3  -3 -0.0735 0.50972   4
   0   3   3 -0.8765 0.37264   1
   0   3   3 0.08847 0.46215   2
   0   3   3 -0.5960 0.35542   3
   0   3   3 0.07737 0.55613   4
   0   3  -3 -0.8550 0.52448   2
   1  -3   3 151.745 4.17021   3
   1   3   3 152.833 4.11588   2
   1   3   3 160.051 4.12267   1
  -1   3  -3 155.995 4.99547   4
  -1   3  -3 155.346 4.54692   2
   1   3   3 155.888 4.69720   4
   1   3   3 154.270 4.21180   3
   2  -3   3 6.57725 0.95549   3
  -2   3  -3 7.15904 1.10210   2
   2   3   3 7.36920 0.95743   3
   2   3   3 4.94663 0.81447   1
   2   3   3 6.28692 1.09646   4
   2   3   3 6.60594 0.96014   2
  -2   3  -3 7.53766 1.30758   4
   3  -3   3 1.17892 0.64933   3
   3   3   3 0.46967 0.64996   4
   3   3   3 1.28278 0.66582   2
   3   3   3 1.89544 0.68573   1
   3   3   3 0.57783 0.49218   3
  -3   3  -3 2.76184 0.85507   2
  -3   3  -3 0.29029 0.66470   4
   4  -3   3 569.782 10.9552   1
  -4  -3  -3 598.945 12.7998   4
   4  -3   3 594.215 12.6267   3
   4   3   3 590.077 12.6249   2
  -4   3  -3 590.147 13.3923   4
  -4   3  -3 579.431 12.6267   2
   4   3   3 600.911 12.0452   3
   4   3   3 607.939 12.4951   1
   4   3   3 588.766 12.8791   4
  -5  -3  -3 19.1461 1.48871   2
   5  -3   3 17.8246 1.47976   3
   5  -3   3 17.6943 0.79884   1
  -5  -3  -3 19.4322 1.58112   4
   5   3   3 16.7206 1.45766   2
  -5   3  -3 16.7249 1.47094   2
  -5   3  -3 20.2843 1.91478   4
   5   3   3 18.5526 1.18074   3
   5   3   3 18.7156 1.46052   1
   5   3   3 17.5053 1.57648   4
   6  -3   3 76.5037 2.14268   1
  -6  -3  -3 78.6201 3.10552   4
  -6  -3  -3 78.7917 3.10596   2
   6  -3   3 75.7514 3.11450   3
   6   3   3 73.4270 2.42219   3
   6   3   3 82.0317 3.22031   4
   6   3   3 76.2566 3.02415   1
  -6   3  -3 72.5635 2.96868   2
   6   3   3 77.7224 3.16381   2
  -6   3  -3 73.1569 3.40728   4
  -7  -3  -3 405.761 9.81057   2
   7  -3   3 410.286 9.71002   3
  -7  -3  -3 412.461 9.80268   4
   7  -3   3 421.828 8.55346   1
   7   3   3 423.223 8.70505   3
  -7   3  -3 413.515 9.59782   2
   7   3   3 421.875 9.74969   1
   7   3   3 405.587 9.87504   2
  -7   3  -3 405.603 10.3562   4
  -8  -3  -3 4.36912 1.23311   2
  -8  -3  -3 6.32110 1.34462   4
   8  -3   3 5.52325 0.83302   1
   8  -3   3 3.90029 1.05654   3
  -8   3  -3 4.62272 1.15042   2
   8   3   3 4.70091 0.72487   3
  -8   3  -3 4.91216 1.41766   4
   8   3   3 5.29711 1.27099   2
   8   3   3 4.94910 1.17229   1
  -9  -3  -3 2.01786 1.07644   4
  -9  -3  -3 0.32945 0.90600   2
   9  -3   3 2.43752 0.65903   1
   9  -3   3 2.53787 0.95257   3
   9   3   3 3.71454 1.12297   1
   9   3   3 2.51734 0.56918   3
  -9   3  -3 1.70224 1.02617   4
   9   3   3 3.81428 1.18106   2
  -9   3  -3 2.68170 1.04020   2
  10  -3   3 53.3215 2.30153   1
  10  -3   3 57.6161 2.96226   3
 -10  -3  -3 57.1366 3.11807   4
 -10  -3  -3 52.4746 2.93649   2
  10   3   3 60.1291 3.02800   1
 -10   3  -3 53.6241 3.28796   4
  10   3   3 55.6113 1.96737   3
  10   3   3 60.1452 3.18603   2
 -10   3  -3 53.1475 2.76044   2
  11  -3   3 168.748 5.49019   3
  11  -3   3 169.477 4.82118   1
 -11  -3  -3 170.467 5.77348   4
 -11  -3  -3 171.040 5.71331   2
 -11   3  -3 158.376 5.24525   2
  11   3   3 159.930 4.07093   3
  11   3   3 171.195 5.70511   1
 -11   3  -3 166.349 6.14929   4
  11   3   3 163.241 5.79023   2
 -12  -3  -3 56.4878 3.45698   4
  12  -3   3 56.3274 3.15626   3
 -12  -3  -3 57.2305 3.28080   2
  12  -3   3 60.0450 2.72745   1
  12   3   3 54.6512 3.32323   2
 -12   3  -3 56.2576 3.51016   4
  12   3   3 60.8459 3.32150   1
 -12   3  -3 58.4795 3.09019   2
  12   3   3 57.4898 2.01631   3
 -13  -3  -3 39.3757 3.18641   4
  13  -3   3 32.1575 2.19330   1
 -13  -3  -3 33.0846 2.82113   2
  13  -3   3 40.4271 2.65398   3
  13   3   3 34.8270 2.84605   2
 -13   3  -3 31.2915 2.48265   2
 -13   3  -3 30.4538 2.79004   4
  13   3   3 40.0582 2.90957   1
 -14  -3  -3 2.65332 1.51735   2
 -14  -3  -3 0.66797 1.76753   4
  14  -3   3 1.30340 1.17940   3
  14  -3   3 0.43058 0.95001   1
  14   3   3 0.56638 1.44112   2
  14   3   3 1.40205 1.24369   1
 -14   3  -3 1.41816 1.33563   4
 -14   3  -3 1.78439 1.29701   2
 -15  -3  -3 372.359 10.5158   2
  15  -3   3 393.820 9.81507   1
 -15  -3  -3 390.307 11.0195   4
  15  -3   3 368.704 9.99416   3
 -15   3  -3 369.094 9.91421   2
  15   3   3 370.023 10.7350   2
  15   3   3 381.826 10.6857   1
 -15   3  -3 368.525 11.1143   4
 -16  -3  -3 32.0776 3.72211   4
  16  -3   3 29.4431 2.92123   3
  16  -3   3 28.1071 2.39402   1
 -16  -3  -3 28.7327 3.20390   2
  16   3   3 31.2263 3.23933   1
 -16   3  -3 28.5906 2.65826   2
 -16   3  -3 30.6921 3.32026   4
  16   3   3 29.9695 3.47037   2
  17  -3   3 25.3949 2.82917   3
 -17  -3  -3 23.6679 3.51422   4
 -17  -3  -3 27.9458 3.31156   2
  17  -3   3 22.7958 2.52631   1
  17   3   3 23.7260 3.02525   1
 -17   3  -3 30.3136 3.21590   4
 -17   3  -3 25.6402 2.79819   2
  17   3   3 27.9897 3.53621   2
 -18  -3  -3 1.47638 1.52741   2
 -18  -3  -3 1.84868 2.37591   4
  18  -3   3 1.43448 1.49457   3
  18  -3   3 -1.1000 1.11307   1
 -18   3  -3 -0.0202 1.47905   4
 -18   3  -3 1.21513 1.49834   2
  18   3   3 1.44804 1.61236   1
 -19  -3  -3 107.550 5.59308   2
 -19  -3  -3 109.445 6.22123   4
  19  -3   3 103.736 4.86058   1
  19  -3   3 110.847 5.07405   3
 -19   3  -3 102.368 5.78387   4
  19   3   3 101.528 5.51978   1
 -19   3  -3 102.380 4.94293   2
 -20  -3  -3 1.30843 1.80877   2
  20  -3   3 0.43289 1.57361   3
 -20  -3  -3 -1.5561 2.26010   4
  20  -3   3 0.36523 1.37079   1
 -20   3  -3 -0.6824 1.55018   2
  20   3   3 1.40170 1.77424   1
 -20   3  -3 1.94841 1.76523   4
  21  -3   3 -0.1456 1.57680   3
 -21  -3  -3 -0.5570 1.96088   2
  21  -3   3 0.88675 1.42659   1
 -21   3  -3 0.15234 1.47721   2
  21   3   3 -3.7151 1.49464   1
 -21   3  -3 -0.0953 1.48974   4
  22  -3   3 1.56054 1.95526   3
 -22  -3  -3 2.80169 2.34681   2
  22  -3   3 4.93118 2.08367   1
 -22   3  -3 10.0359 2.71144   4
  22   3   3 2.06348 2.15871   1
 -23  -3  -3 4.24105 2.59671   2
  23  -3   3 3.69039 2.10500   1
 -23   3  -3 8.90497 2.61554   4
  23   3   3 5.05633 2.67056   1
  24  -3   3 14.9585 3.03462   1
 -24  -3  -3 16.8472 3.55024   2
  24   3   3 10.5770 3.09440   1
 -24   3  -3 16.0485 3.32098   4
 -25  -3  -3 15.0395 3.40185   2
  25   3   3 20.7039 3.80386   1
 -26  -3  -3 3.17049 3.09252   2
  26   3   3 7.28487 2.98796   1
 -27  -3  -3 14.3970 3.73446   2
  27   3   3 19.0511 4.10824   1
 -28  -3  -3 -0.8069 2.88203   2
 -27  -4   3 -4.7459 4.78188   4
 -27  -4   3 -0.8808 2.55519   2
 -26  -4   3 6.22047 3.08040   2
 -26  -4   3 5.85926 4.69163   4
  26   4  -3 11.7396 3.48448   1
 -26   4   3 20.4653 4.01880   4
 -25  -4   3 -5.7123 4.49246   4
  25  -4  -3 7.63314 2.59406   1
 -25  -4   3 10.9289 3.28070   2
  25   4  -3 3.86014 2.71267   1
 -25   4   3 17.2787 3.66628   4
  24  -4  -3 -0.9512 1.94523   1
 -24  -4   3 -8.3017 4.18060   4
 -24  -4   3 1.21212 2.32835   2
  24   4  -3 3.41942 2.50544   1
 -24   4   3 4.36962 2.42021   4
  24   4  -3 -2.3184 2.47244   2
 -23  -4   3 2.58029 2.48873   2
 -23  -4   3 -4.1551 4.26533   4
  23  -4  -3 0.93456 2.12313   1
  23   4  -3 -0.7505 2.12922   1
  23   4  -3 5.70242 3.01908   2
 -23   4   3 5.87928 2.81444   4
 -22  -4   3 3.15115 2.30974   2
  22  -4  -3 9.70282 2.60303   1
 -22  -4   3 6.62522 3.78853   4
 -22   4   3 13.4976 3.29639   4
  22   4  -3 3.85853 2.79916   2
  22   4  -3 7.36118 2.71860   1
  21  -4  -3 18.3438 3.04850   1
 -21  -4   3 18.6764 4.54287   4
  21  -4  -3 19.6907 2.87602   3
 -21  -4   3 14.4110 2.91960   2
  21   4  -3 17.5860 3.31356   1
  21   4  -3 28.0504 4.15547   2
 -21   4   3 26.6128 4.28242   4
  20  -4  -3 8.82807 2.27530   3
 -20  -4   3 8.24282 2.32263   2
  20  -4  -3 13.1715 2.58228   1
 -20  -4   3 4.33821 3.66012   4
  20   4  -3 9.77025 2.63616   1
  20   4  -3 7.38201 2.59139   2
 -20   4   3 10.4904 3.27080   4
  19  -4  -3 7.75939 2.15830   1
 -19  -4   3 5.06027 3.36806   4
  19  -4  -3 4.76041 1.95524   3
 -19  -4   3 7.13346 2.35908   2
  19   4  -3 6.31654 2.30450   1
 -19   4   3 6.12481 2.40472   4
  19   4  -3 7.10460 2.50818   2
 -18  -4   3 12.3533 2.81348   2
  18  -4  -3 8.53088 2.08979   3
  18  -4  -3 11.8956 2.21436   1
 -18  -4   3 9.00472 3.68718   4
  18   4  -3 11.4991 2.91173   2
 -18   4   3 13.1393 3.11443   4
  18   4  -3 8.51364 2.30832   1
  17  -4  -3 14.8551 2.36880   3
 -17  -4   3 16.6121 2.68024   2
  17  -4  -3 12.0936 2.18897   1
 -17  -4   3 12.7870 3.50346   4
 -17   4   3 14.1371 3.13092   4
  17   4  -3 12.1479 2.45406   1
  17   4  -3 12.5087 2.76734   2
 -16  -4   3 38.8806 3.90895   2
  16  -4  -3 35.6883 3.13923   1
 -16  -4   3 35.2588 4.51395   4
  16  -4  -3 38.3366 3.24716   3
 -16   4   3 41.5583 4.10808   4
  16   4  -3 38.3093 3.49252   2
  16   4  -3 38.4653 3.39597   1
 -15  -4   3 52.8881 4.71428   4
  15  -4  -3 56.9325 3.75895   3
  15  -4  -3 60.2209 3.50608   1
 -15  -4   3 66.9191 3.98025   2
  15   4  -3 58.9099 3.85948   1
 -15   4   3 60.4305 4.63973   4
  15   4  -3 55.0697 4.09848   2
  14  -4  -3 5.30504 1.80239   3
 -14  -4   3 10.3534 2.77999   4
  14  -4  -3 5.55754 1.51638   1
  14   4  -3 5.06714 1.78829   1
  14   4  -3 6.00346 2.03733   2
 -14   4   3 8.55843 2.47952   4
  13  -4  -3 18.2972 2.16532   1
 -13  -4   3 22.9319 3.43350   4
  13  -4  -3 23.9732 2.70810   3
  13   4  -3 19.6775 2.51043   1
  13   4  -3 17.5037 2.51015   2
 -13   4   3 16.9846 2.95737   4
 -12  -4   3 19.5373 2.99256   4
  12  -4  -3 16.6696 1.99205   1
  12  -4  -3 18.3363 2.42830   3
  12   4  -3 14.2279 2.06087   1
 -12   4   3 15.3064 2.79960   4
  12   4  -3 21.7402 2.77589   2
  11  -4  -3 22.7073 2.39541   3
 -11  -4   3 22.6046 3.09143   4
  11  -4  -3 16.4224 1.88911   1
 -11   4   3 17.7521 1.42072   2
  11   4  -3 23.6444 2.74887   2
  11   4  -3 25.3654 2.54405   1
 -11   4   3 16.3379 2.74967   4
  10  -4  -3 5.51693 1.37521   3
  10  -4  -3 5.75521 1.24428   1
 -10  -4   3 7.55714 2.00700   4
 -10   4   3 7.61922 1.06845   2
 -10   4   3 6.96293 1.49924   3
 -10   4   3 6.86075 1.90639   4
  10   4  -3 7.43256 1.40231   1
  10   4  -3 10.5570 1.90562   2
   9  -4  -3 257.400 7.42804   3
  -9  -4   3 251.818 8.25062   4
   9  -4  -3 263.552 6.75900   1
  -9   4   3 253.925 7.47296   3
   9   4  -3 260.353 7.14929   1
  -9   4   3 252.782 8.45550   4
   9   4  -3 246.603 7.56357   2
  -9   4   3 265.015 6.12958   2
   8  -4  -3 375.160 9.92756   3
   8  -4  -3 422.013 9.34338   1
  -8  -4   3 404.080 7.81272   3
  -8  -4   3 395.840 10.9225   4
  -8   4   3 407.981 11.2927   4
   8   4  -3 419.477 9.74170   1
   8   4  -3 385.007 10.2352   2
  -8   4   3 390.160 10.0841   3
  -8   4   3 395.979 8.65064   2
  -7  -4   3 73.2758 2.10322   3
  -7  -4   3 77.0062 4.02675   4
   7  -4  -3 74.7608 2.91621   1
   7  -4  -3 78.0215 3.53284   3
  -7   4   3 74.3166 2.55849   2
  -7   4   3 74.4137 4.04327   4
  -7   4   3 75.8121 3.49988   3
   7   4  -3 80.6767 3.69548   2
   7   4  -3 74.4261 3.07844   1
  -6  -4   3 6.41920 0.75639   3
  -6  -4   3 6.99210 1.65602   4
   6  -4  -3 10.5265 1.65671   3
   6  -4  -3 6.12342 1.03022   1
  -6   4   3 7.69425 1.47300   3
  -6   4   3 5.78819 1.64248   4
   6   4  -3 7.88189 1.60697   2
   6   4  -3 4.93058 1.04412   1
  -6   4   3 7.55939 0.99770   2
   5  -4  -3 623.835 13.8907   3
   5  -4  -3 622.707 12.9248   1
  -5  -4   3 604.616 14.6806   4
  -5  -4   3 620.000 12.3819   3
   5   4  -3 599.633 14.8001   4
   5   4  -3 637.864 14.2036   2
  -5   4   3 628.887 13.9372   3
  -5   4   3 619.702 12.6541   2
  -5   4   3 611.720 14.8688   4
   5   4  -3 635.671 13.0164   1
   4  -4  -3 447.591 9.53321   1
  -4  -4   3 435.071 9.23376   3
  -4  -4   3 433.801 11.2054   4
   4  -4  -3 448.348 10.4867   3
   4   4  -3 424.078 10.5958   2
   4   4  -3 430.986 9.41858   1
  -4   4   3 438.296 11.2943   4
  -4   4   3 434.440 9.38063   2
  -4   4   3 457.259 10.5112   3
   4   4  -3 431.507 11.4155   4
  -3  -4   3 511.603 12.4898   4
   3  -4  -3 493.021 11.5860   3
   3  -4  -3 506.794 10.7309   1
  -3  -4   3 503.647 10.6557   3
   3   4  -3 524.655 12.0099   2
   3   4  -3 515.649 12.7212   4
  -3   4   3 500.571 11.5820   3
   3   4  -3 512.939 10.4886   1
  -3   4   3 508.338 12.4949   4
  -3   4   3 510.373 10.7497   2
   2  -4  -3 -0.6458 0.55305   1
   2  -4  -3 0.75741 0.82382   3
  -2  -4   3 1.27788 1.08545   4
  -2  -4   3 0.31757 0.53977   3
   2   4  -3 0.50271 1.01827   4
  -2   4   3 1.04711 0.98420   4
   2   4  -3 0.29751 0.82188   2
  -2   4   3 1.74240 0.78864   3
  -2   4   3 0.28653 0.64651   2
   2   4  -3 0.74211 0.43503   1
  -1  -4   3 265.685 6.48218   3
   1  -4  -3 272.263 6.94867   3
   1  -4  -3 268.705 6.29637   1
  -1  -4   3 271.956 7.85558   4
  -1   4   3 271.353 6.47391   2
  -1   4   3 262.903 6.88008   3
   1   4  -3 276.055 7.32669   2
  -1   4   3 271.354 6.36892   1
   1   4  -3 249.589 7.76564   4
   1   4  -3 262.651 5.60487   1
  -1   4   3 257.098 7.56878   4
   0  -4  -3 90.9901 2.99114   1
   0  -4  -3 86.2469 3.32430   3
   0  -4   3 101.136 3.30285   3
   0   4  -3 98.9173 3.75621   2
   0   4   3 93.7360 3.20771   2
   0   4   3 96.6101 4.00341   4
   0   4  -3 94.0400 4.17377   4
   0   4   3 90.9367 3.06151   1
   0   4  -3 97.0764 2.26921   1
   0   4   3 90.3371 3.35427   3
  -1  -4  -3 265.673 6.80354   3
  -1  -4  -3 278.262 6.46792   1
   1  -4   3 272.980 5.18783   1
   1  -4   3 270.091 6.80003   3
  -1   4  -3 254.771 7.82032   4
   1   4   3 271.505 7.64668   4
   1   4   3 280.231 6.55477   1
  -1   4  -3 274.095 5.21838   1
   1   4   3 271.086 6.83668   3
  -1   4  -3 266.369 7.22896   2
   1   4   3 267.867 6.73072   2
   2  -4   3 1.69811 0.73317   3
   2   4   3 0.05993 0.80838   4
   2   4   3 1.00689 0.79753   2
   2   4   3 0.49865 0.62052   3
  -2   4  -3 0.53045 0.93806   4
  -2   4  -3 -0.4962 0.80866   2
   2   4   3 0.11421 0.58652   1
   3  -4   3 515.050 11.5009   3
   3   4   3 515.332 11.4635   2
   3   4   3 516.980 11.1454   1
  -3   4  -3 518.469 11.7385   2
   3   4   3 510.118 11.1128   3
   3   4   3 495.371 12.0485   4
  -3   4  -3 501.433 12.5714   4
  -4  -4  -3 438.186 10.6809   4
   4  -4   3 424.733 10.1347   3
   4   4   3 439.828 9.84471   1
  -4   4  -3 420.812 10.1822   2
   4   4   3 427.050 10.1327   2
  -4   4  -3 419.511 11.1013   4
   4   4   3 433.124 10.7139   4
   4   4   3 444.690 9.64378   3
   5  -4   3 588.108 11.4224   1
  -5  -4  -3 605.915 13.9793   4
   5  -4   3 629.648 13.6826   3
  -5   4  -3 621.710 14.7365   4
   5   4   3 614.286 14.1516   4
   5   4   3 601.297 13.2270   1
   5   4   3 621.377 13.6967   2
  -5   4  -3 628.954 13.6433   2
   5   4   3 613.502 12.8247   3
   6  -4   3 4.37264 1.15419   3
   6  -4   3 4.78589 0.54054   1
  -6  -4  -3 6.32103 1.33866   4
  -6   4  -3 4.58486 1.18301   2
   6   4   3 5.77837 0.96770   3
   6   4   3 5.58270 1.35476   4
  -6   4  -3 6.44663 1.53489   4
   6   4   3 8.05632 1.30191   1
   6   4   3 7.25473 1.38510   2
  -7  -4  -3 70.3495 3.47537   4
   7  -4   3 74.8443 3.42758   3
   7  -4   3 70.8635 2.10793   1
  -7  -4  -3 70.3774 3.33328   2
   7   4   3 71.7484 3.56542   4
   7   4   3 73.6235 3.40817   2
   7   4   3 72.5293 2.59871   3
  -7   4  -3 78.6204 3.32789   2
   7   4   3 72.9496 3.18856   1
  -7   4  -3 77.2467 3.94945   4
  -8  -4  -3 403.862 10.1742   2
   8  -4   3 413.398 10.1829   3
  -8  -4  -3 410.672 10.3733   4
   8  -4   3 401.753 8.41543   1
   8   4   3 396.707 8.75342   3
   8   4   3 402.470 9.95037   1
  -8   4  -3 398.787 9.84079   2
  -8   4  -3 403.591 11.0246   4
   8   4   3 397.933 10.2620   2
  -9  -4  -3 267.353 7.75685   4
  -9  -4  -3 274.540 7.80221   2
   9  -4   3 268.902 7.61849   3
   9  -4   3 264.726 6.08948   1
   9   4   3 261.154 7.44004   1
  -9   4  -3 250.029 7.17450   2
   9   4   3 262.270 6.13893   3
   9   4   3 268.753 7.80811   2
  -9   4  -3 246.035 8.16824   4
 -10  -4  -3 5.49474 1.51809   4
 -10  -4  -3 8.20298 1.76531   2
  10  -4   3 5.68036 1.55484   3
  10  -4   3 8.19393 1.05575   1
  10   4   3 7.48941 0.95457   3
 -10   4  -3 4.78119 1.59320   4
  10   4   3 7.39128 1.45938   1
 -10   4  -3 8.24583 1.57481   2
  10   4   3 7.48115 1.82258   2
  11  -4   3 19.8903 2.31222   3
  11  -4   3 18.4283 1.48251   1
 -11  -4  -3 21.8572 2.62865   4
 -11  -4  -3 19.4017 2.53629   2
  11   4   3 14.0828 2.03643   1
 -11   4  -3 20.1928 2.76387   4
  11   4   3 19.0992 2.07839   3
 -11   4  -3 21.4017 2.26571   2
  11   4   3 21.9901 2.79301   2
 -12  -4  -3 15.7664 2.34055   4
  12  -4   3 14.5194 2.02196   3
  12  -4   3 14.5619 1.55892   1
 -12  -4  -3 15.0964 2.37126   2
  12   4   3 19.6474 2.71275   2
  12   4   3 19.4690 2.38748   1
 -12   4  -3 15.4861 2.56857   4
 -12   4  -3 16.0662 2.10870   2
 -13  -4  -3 17.7108 2.74236   4
  13  -4   3 18.3651 2.30620   3
 -13  -4  -3 18.2026 2.64898   2
  13  -4   3 17.7505 1.80592   1
 -13   4  -3 12.6541 2.52057   4
  13   4   3 19.5979 2.51765   1
  13   4   3 22.1940 2.96842   2
 -13   4  -3 21.2228 2.47098   2
 -14  -4  -3 7.41531 1.95715   2
  14  -4   3 7.71728 1.94320   3
  14  -4   3 7.98272 1.42690   1
 -14  -4  -3 7.56396 2.20452   4
 -14   4  -3 8.15329 1.75597   2
  14   4   3 6.44777 1.88522   1
  14   4   3 7.33803 2.00910   2
 -14   4  -3 7.77514 2.17566   4
 -15  -4  -3 59.9198 3.89099   2
 -15  -4  -3 59.1934 4.40984   4
  15  -4   3 59.5594 3.78545   3
 -15   4  -3 57.5085 4.41261   4
  15   4   3 54.7743 3.80219   1
  15   4   3 53.5448 3.90068   2
 -15   4  -3 52.7095 3.38065   2
 -16  -4  -3 36.1143 4.04244   4
 -16  -4  -3 37.2185 3.51170   2
  16  -4   3 39.2243 3.36872   3
  16  -4   3 37.3882 2.65699   1
 -16   4  -3 44.1522 3.21811   2
  16   4   3 29.6772 3.59459   2
  16   4   3 32.4948 3.51956   1
 -16   4  -3 39.1577 3.91304   4
  17  -4   3 13.8595 1.97992   1
 -17  -4  -3 15.3174 3.24392   4
  17  -4   3 15.7078 2.61802   3
 -17  -4  -3 16.5233 2.86909   2
  17   4   3 10.2797 2.32216   1
 -17   4  -3 13.9408 2.31468   2
 -17   4  -3 14.0095 2.85896   4
  17   4   3 20.5179 3.26400   2
 -18  -4  -3 14.2670 2.77384   2
 -18  -4  -3 10.0566 3.03324   4
  18  -4   3 9.48021 2.15024   1
  18  -4   3 15.5217 2.52671   3
 -18   4  -3 9.92588 2.72862   4
 -18   4  -3 9.07253 2.05887   2
  18   4   3 8.22449 2.40901   1
  18   4   3 9.86139 2.66097   2
  19  -4   3 6.26171 2.10073   3
 -19  -4  -3 6.86551 2.45177   2
 -19  -4  -3 4.67831 2.80948   4
  19   4   3 5.21016 2.38208   2
 -19   4  -3 7.02213 1.96550   2
 -19   4  -3 7.25150 2.65480   4
  19   4   3 2.19086 1.90502   1
 -20  -4  -3 10.4892 3.00078   2
  20  -4   3 3.23490 2.00429   3
  20   4   3 12.2184 2.83740   1
 -20   4  -3 9.73111 2.84243   4
  21  -4   3 17.7479 2.92142   3
 -21  -4  -3 24.4443 3.57529   2
  21   4   3 12.8722 2.98370   1
 -21   4  -3 22.4039 3.78299   4
  22  -4   3 7.78653 2.50832   3
 -22  -4  -3 8.03515 2.87880   2
  22   4   3 7.52402 2.46429   1
 -22   4  -3 10.4931 2.97977   4
  23  -4   3 3.82601 2.31020   3
 -23  -4  -3 -1.1366 2.32691   2
  23   4   3 7.29207 2.82044   1
 -23   4  -3 1.38293 2.26911   4
 -24  -4  -3 -1.8615 2.08751   2
 -24   4  -3 3.80453 2.40466   4
  24   4   3 -0.4507 2.24070   1
 -25  -4  -3 6.58613 3.13939   2
  25   4   3 5.65604 2.97132   1
 -26  -4  -3 8.71014 3.42121   2
  26   4   3 6.01450 2.95131   1
 -27  -4  -3 -0.0973 3.01107   2
 -26  -5   3 -9.7546 4.40167   4
 -26  -5   3 -0.5899 2.63919   2
  26   5  -3 0.60147 2.95190   1
 -25  -5   3 25.5807 4.40879   2
 -25  -5   3 24.3810 6.62566   4
  25   5  -3 26.9842 4.37015   1
 -25   5   3 32.8942 5.04205   4
  25   5  -3 21.4934 4.35833   2
 -24  -5   3 0.32185 2.52694   2
  24   5  -3 -1.1806 2.52410   2
 -24   5   3 8.07778 3.21476   4
  24   5  -3 4.65443 2.90003   1
  23  -5  -3 4.26094 2.59947   3
 -23  -5   3 1.46770 2.66936   2
 -23  -5   3 -6.7985 3.34165   4
  23   5  -3 1.06356 2.70681   2
  23   5  -3 1.51227 2.18497   1
 -23   5   3 10.7416 3.28057   4
 -22  -5   3 -5.8785 3.24426   4
 -22  -5   3 3.00220 2.58691   2
  22  -5  -3 0.89610 2.04762   3
  22   5  -3 -0.1350 2.66849   2
 -22   5   3 4.97550 2.72795   4
  22   5  -3 0.09353 2.15604   1
 -21  -5   3 0.38048 2.29843   2
 -21  -5   3 -6.1635 3.55479   4
  21  -5  -3 1.09206 1.87200   3
  21   5  -3 -2.3365 2.45543   2
 -21   5   3 2.74673 2.24673   4
  21   5  -3 -1.1805 2.22977   1
  20  -5  -3 7.37921 2.41408   3
 -20  -5   3 6.80655 2.63013   2
 -20  -5   3 -2.9049 3.24683   4
  20   5  -3 1.11549 2.47227   2
  20   5  -3 1.04984 2.03988   1
 -20   5   3 3.79003 2.55728   4
 -19  -5   3 26.8866 4.89598   4
  19  -5  -3 21.5634 2.83491   1
  19  -5  -3 23.2463 3.36742   3
 -19  -5   3 21.3066 3.33091   2
  19   5  -3 19.1895 3.32261   1
 -19   5   3 23.0930 4.10629   4
  19   5  -3 25.6043 4.06830   2
  18  -5  -3 19.8196 2.99436   3
  18  -5  -3 20.4940 2.73441   1
 -18  -5   3 16.5693 4.07240   4
 -18  -5   3 16.2958 2.92850   2
  18   5  -3 18.2538 3.26759   2
  18   5  -3 19.5511 3.20013   1
 -18   5   3 22.2552 4.00671   4
 -17  -5   3 2.22360 2.92091   4
 -17  -5   3 8.90731 2.51076   2
  17  -5  -3 3.38349 1.73087   1
  17  -5  -3 4.48817 2.02430   3
 -17   5   3 5.40865 2.50367   4
  17   5  -3 3.34939 2.17614   2
  17   5  -3 6.20843 2.05535   1
  16  -5  -3 4.65928 1.68467   1
  16  -5  -3 4.06532 1.76958   3
 -16  -5   3 7.20084 2.99653   4
 -16  -5   3 5.93821 2.19574   2
 -16   5   3 7.60598 2.81440   4
  16   5  -3 5.52773 1.91304   1
  16   5  -3 3.35180 2.31837   2
  15  -5  -3 27.7775 2.77163   1
 -15  -5   3 24.4216 3.19010   2
 -15  -5   3 36.2361 4.59497   4
  15  -5  -3 29.2131 3.16541   3
 -15   5   3 27.0501 3.98863   4
  15   5  -3 24.6714 3.26782   2
  15   5  -3 27.1482 3.18140   1
  14  -5  -3 4.65370 1.70740   3
 -14  -5   3 12.9096 3.20472   4
  14  -5  -3 4.64365 1.52890   1
  14   5  -3 7.19824 2.43410   2
  14   5  -3 11.5533 2.24472   1
 -14   5   3 8.63760 2.55126   4
  13  -5  -3 208.419 6.40515   1
 -13  -5   3 190.303 8.07887   4
  13  -5  -3 195.366 7.04067   3
  13   5  -3 204.021 7.47200   2
  13   5  -3 188.134 6.78067   1
 -13   5   3 199.836 8.45322   4
  12  -5  -3 38.5131 2.70632   1
  12  -5  -3 35.0379 3.26395   3
 -12  -5   3 31.9212 4.00580   4
  12   5  -3 32.2420 2.76720   1
 -12   5   3 35.5678 3.78597   4
  12   5  -3 33.4928 3.67355   2
  11  -5  -3 49.2302 2.89721   1
 -11  -5   3 47.5027 4.12667   4
  11  -5  -3 50.0282 3.61793   3
  11   5  -3 51.9385 3.68556   2
  11   5  -3 55.7324 3.36642   1
 -11   5   3 49.6348 4.14540   4
  10  -5  -3 99.2827 4.64079   3
 -10  -5   3 99.0386 5.48684   4
  10  -5  -3 93.5876 3.74025   1
 -10   5   3 93.3982 5.36064   4
  10   5  -3 92.0795 4.62510   2
  10   5  -3 96.4541 4.13530   1
   9  -5  -3 171.561 5.14837   1
   9  -5  -3 168.739 6.07465   3
  -9  -5   3 176.173 6.97603   4
  -9   5   3 186.711 7.48116   4
  -9   5   3 155.463 5.98382   3
   9   5  -3 170.392 6.29104   2
  -9   5   3 168.068 4.82173   2
   9   5  -3 173.846 5.59904   1
  -8  -5   3 4.23685 1.09479   3
  -8  -5   3 5.26832 1.94948   4
   8  -5  -3 5.59186 1.46356   3
   8  -5  -3 6.75562 1.19652   1
  -8   5   3 9.12260 1.26920   2
  -8   5   3 7.13766 1.59471   3
   8   5  -3 6.85204 1.73467   2
   8   5  -3 8.20628 1.37953   1
  -8   5   3 4.19354 1.78227   4
   7  -5  -3 33.3244 2.66798   3
  -7  -5   3 31.6069 3.00238   4
   7  -5  -3 23.4975 1.75808   1
  -7  -5   3 21.4864 1.39325   3
  -7   5   3 27.2578 2.95892   4
  -7   5   3 27.2001 1.77402   2
  -7   5   3 28.6894 2.52202   3
   7   5  -3 25.4818 2.73335   2
   7   5  -3 30.3508 2.04978   1
  -6  -5   3 0.38589 0.54508   3
   6  -5  -3 1.13911 1.09154   3
  -6  -5   3 -0.2521 1.18630   4
   6  -5  -3 1.13035 0.75512   1
   6   5  -3 2.44584 1.30779   2
  -6   5   3 0.12194 0.71483   2
   6   5  -3 0.73705 0.71127   1
  -6   5   3 -0.1627 1.21919   4
   6   5  -3 0.50764 1.26525   4
  -6   5   3 1.31744 1.12851   3
   5  -5  -3 43.7984 2.79610   3
  -5  -5   3 43.4853 3.28412   4
  -5  -5   3 44.0024 2.01280   3
   5  -5  -3 44.2204 2.17101   1
  -5   5   3 47.5977 2.86816   3
   5   5  -3 47.2845 2.22849   1
  -5   5   3 45.4213 3.43089   4
   5   5  -3 43.4990 3.06641   2
   5   5  -3 40.4157 3.26655   4
  -5   5   3 47.0975 2.25594   2
  -4  -5   3 18.5504 1.45063   3
   4  -5  -3 17.0426 1.42785   1
  -4  -5   3 19.2637 2.56628   4
   4  -5  -3 17.7967 2.15244   3
   4   5  -3 16.6810 2.18966   2
   4   5  -3 20.1405 1.39877   1
   4   5  -3 20.5430 2.76600   4
  -4   5   3 16.2791 1.51033   2
  -4   5   3 17.0737 2.07890   3
  -4   5   3 19.0318 2.55758   4
  -3  -5   3 143.861 5.85156   4
   3  -5  -3 147.181 4.25084   1
  -3  -5   3 149.838 4.41089   3
   3  -5  -3 142.924 5.08188   3
   3   5  -3 146.426 5.35152   2
  -3   5   3 141.938 5.06761   3
  -3   5   3 147.898 4.47963   2
  -3   5   3 151.838 5.96278   4
   3   5  -3 148.771 3.99685   1
   3   5  -3 147.419 6.03817   4
  -2  -5   3 21.3645 2.63868   4
  -2  -5   3 15.5425 1.59520   3
   2  -5  -3 17.9850 1.46827   1
   2  -5  -3 17.0064 1.92677   3
   2   5  -3 15.2674 2.01770   2
   2   5  -3 18.6277 1.15068   1
  -2   5   3 23.8390 2.45474   4
  -2   5   3 18.6575 1.60566   2
  -2   5   3 12.5717 1.68990   3
   2   5  -3 19.8244 2.62450   4
  -1  -5   3 24.0878 2.53744   4
   1  -5  -3 25.6497 2.15463   3
  -1  -5   3 23.8906 1.80651   3
   1  -5  -3 25.8107 1.69247   1
  -1   5   3 22.9701 1.62884   1
  -1   5   3 23.5186 2.02470   3
   1   5  -3 24.8515 2.60619   4
  -1   5   3 27.2334 2.50432   4
   1   5  -3 23.9974 1.18294   1
   1   5  -3 29.3255 2.49317   2
  -1   5   3 26.2394 1.86816   2
   0  -5  -3 -0.4532 0.67968   1
   0  -5   3 0.22098 0.68254   3
   0  -5  -3 -0.1854 0.68771   3
   0  -5   3 -1.0630 0.93733   4
   0   5  -3 -0.2127 0.91741   2
   0   5  -3 -0.8940 1.02763   4
   0   5   3 -0.6451 0.74288   2
   0   5   3 -0.0506 0.98286   4
   0   5  -3 0.31687 0.33898   1
   0   5   3 -1.0555 0.59284   1
   0   5   3 0.73173 0.77211   3
  -1  -5  -3 23.8370 1.97337   3
   1  -5   3 23.1878 1.88929   3
   1  -5   3 25.0068 0.89297   1
  -1  -5  -3 22.4830 1.64868   1
   1   5   3 24.7325 2.37537   4
  -1   5  -3 23.0616 2.10128   2
  -1   5  -3 20.6351 2.66918   4
   1   5   3 24.1763 1.92765   2
   1   5   3 21.5306 1.66640   1
   1   5   3 26.1341 2.00313   3
  -2  -5  -3 18.0046 1.85705   3
   2  -5   3 17.3175 1.82323   3
   2   5   3 15.8621 2.20199   4
  -2   5  -3 15.5648 2.39388   4
   2   5   3 18.8354 1.90171   3
   2   5   3 17.7356 1.91259   2
   2   5   3 12.9904 1.46367   1
  -2   5  -3 17.0742 2.17838   2
  -3  -5  -3 144.537 5.54937   4
   3  -5   3 138.174 4.86077   3
  -3  -5  -3 136.589 4.54457   3
   3   5   3 143.855 5.55073   4
   3   5   3 143.823 4.89256   2
  -3   5  -3 147.178 6.01267   4
   3   5   3 141.203 4.59325   3
   3   5   3 147.833 4.53227   1
  -3   5  -3 149.263 5.21174   2
   4  -5   3 16.1202 1.99072   3
  -4  -5  -3 19.7200 1.74069   3
  -4  -5  -3 14.8999 2.13869   4
   4   5   3 16.3247 1.69953   1
   4   5   3 20.3913 1.69742   3
  -4   5  -3 14.9071 2.36649   4
  -4   5  -3 18.0382 2.09917   2
   4   5   3 18.7540 2.13492   2
   4   5   3 19.7672 2.45915   4
   5  -5   3 42.7276 2.69563   3
  -5  -5  -3 44.6809 3.03299   4
  -5  -5  -3 39.9009 2.28455   3
  -5   5  -3 43.8049 2.79555   2
  -5   5  -3 42.8851 3.31594   4
   5   5   3 46.8912 2.49099   1
   5   5   3 51.1988 2.96689   2
   5   5   3 42.3918 3.00197   4
   5   5   3 42.0878 2.28172   3
  -6  -5  -3 0.57453 0.77321   3
   6  -5   3 -0.5755 0.87038   3
  -6  -5  -3 0.74268 1.05465   4
   6   5   3 0.76521 1.09313   4
   6   5   3 0.29980 0.83661   1
   6   5   3 0.90968 0.75552   3
  -6   5  -3 0.78737 1.04425   2
   6   5   3 0.99732 1.04687   2
  -6   5  -3 0.61175 1.22744   4
   7  -5   3 26.2239 2.44288   3
  -7  -5  -3 29.1449 1.88178   3
  -7  -5  -3 27.0809 2.51319   4
   7   5   3 27.8027 2.58586   4
  -7   5  -3 30.6944 2.45340   2
   7   5   3 24.7289 2.10954   1
   7   5   3 28.7062 2.51054   2
  -7   5  -3 27.0991 2.83525   4
   7   5   3 26.9062 1.82461   3
   8  -5   3 7.50813 1.73453   3
  -8  -5  -3 6.26591 1.70017   4
  -8  -5  -3 6.12916 1.11551   3
   8   5   3 9.89861 1.94351   2
   8   5   3 7.56811 1.14889   3
   8   5   3 9.79236 1.66937   1
  -8   5  -3 7.41346 1.63323   2
  -8   5  -3 4.51818 1.70856   4
  -9  -5  -3 183.178 6.62504   4
  -9  -5  -3 172.929 6.23041   2
   9  -5   3 178.587 6.28147   3
   9   5   3 172.797 4.85516   3
   9   5   3 178.967 5.95227   1
  -9   5  -3 176.843 7.16521   4
   9   5   3 193.151 6.58584   2
  -9   5  -3 169.824 5.87108   2
 -10  -5  -3 94.7814 4.65502   2
 -10  -5  -3 94.5321 4.78277   4
  10  -5   3 99.8377 4.64275   3
 -10   5  -3 98.6368 5.39321   4
  10   5   3 91.2151 4.66512   2
 -10   5  -3 99.2252 4.32757   2
  10   5   3 105.963 4.48104   1
 -11  -5  -3 48.3985 3.79351   4
 -11  -5  -3 45.4537 3.52929   2
  11  -5   3 55.7198 3.65091   3
 -11   5  -3 50.4879 4.00288   4
 -11   5  -3 43.9988 3.07441   2
  11   5   3 46.3389 3.62653   2
  11   5   3 46.0998 3.24518   1
 -12  -5  -3 31.0734 3.19866   4
  12  -5   3 33.6996 3.31049   3
 -12  -5  -3 36.1680 3.35355   2
 -12   5  -3 29.7628 2.73665   2
  12   5   3 36.5384 3.77695   2
 -12   5  -3 32.2727 3.49694   4
  12   5   3 32.8015 2.91695   1
 -13  -5  -3 198.986 7.48781   4
  13  -5   3 197.925 7.13259   3
 -13  -5  -3 205.219 7.52042   2
  13   5   3 195.296 7.49739   2
 -13   5  -3 211.715 6.80006   2
 -13   5  -3 190.080 7.96752   4
  13   5   3 202.006 7.15090   1
 -14  -5  -3 5.79157 2.31664   4
  14  -5   3 5.60995 1.84328   3
 -14  -5  -3 7.64018 2.06777   2
  14   5   3 4.55275 1.82496   1
 -14   5  -3 9.32406 1.89942   2
 -14   5  -3 10.8003 2.64652   4
  14   5   3 7.99129 2.18821   2
 -15  -5  -3 31.4461 3.94036   4
 -15  -5  -3 29.4076 3.41872   2
  15  -5   3 31.7372 3.33774   3
  15   5   3 25.7891 3.43637   2
 -15   5  -3 29.8924 2.78338   2
  15   5   3 29.8676 3.44076   1
 -15   5  -3 32.4983 4.05609   4
  16  -5   3 5.50799 2.13853   3
 -16  -5  -3 5.46743 2.19661   2
 -16  -5  -3 3.38900 2.27864   4
 -16   5  -3 6.47133 1.74197   2
  16   5   3 5.47320 2.17953   2
  16   5   3 1.61441 1.76360   1
 -16   5  -3 3.87072 2.18172   4
 -17  -5  -3 6.41920 2.37987   2
 -17  -5  -3 -1.5635 2.36670   4
  17  -5   3 8.87016 2.22931   3
  17   5   3 2.77294 1.95665   1
  17   5   3 2.60614 2.21503   2
 -17   5  -3 7.04567 2.04908   2
 -17   5  -3 6.88006 2.49329   4
 -18  -5  -3 16.2913 2.99767   2
 -18  -5  -3 14.7587 3.58312   4
  18  -5   3 18.0285 3.01671   3
 -18   5  -3 19.5946 3.63788   4
  18   5   3 19.9686 3.26311   1
  18   5   3 23.7085 3.59954   2
  19  -5   3 25.2580 3.50720   3
 -19  -5  -3 20.6652 3.42849   2
  19   5   3 22.1793 3.46431   1
  19   5   3 20.7624 3.64089   2
 -19   5  -3 24.9822 4.26917   4
 -20  -5  -3 2.71815 2.35038   2
  20  -5   3 2.75434 2.15233   3
 -20   5  -3 5.32224 2.56506   4
  20   5   3 1.17695 2.63063   2
  20   5   3 3.26411 2.15791   1
 -21  -5  -3 -2.4180 1.78391   2
  21  -5   3 -0.9629 2.04523   3
 -21   5  -3 3.95286 2.42752   4
  21   5   3 3.22646 2.92344   2
  21   5   3 3.25477 2.31233   1
 -22  -5  -3 -1.7765 2.09222   2
  22  -5   3 -1.9209 2.08693   3
 -22   5  -3 3.41747 2.37297   4
  22   5   3 5.11947 2.66330   1
  23  -5   3 2.73757 2.34152   3
 -23  -5  -3 3.43371 2.88779   2
  23   5   3 3.95057 2.52943   1
 -23   5  -3 4.62264 2.57025   4
 -24  -5  -3 2.44639 2.56293   2
  24  -5   3 1.54631 2.49220   3
  24   5   3 0.09720 2.76167   1
 -24   5  -3 3.52820 2.65680   4
 -25  -5  -3 14.4916 3.85452   2
  25   5   3 28.3966 4.45940   1
 -25   5  -3 34.1054 6.00087   4
 -26  -5  -3 -3.9453 2.76225   2
 -25  -6   3 -4.9418 2.44013   2
 -25  -6   3 -10.414 4.57832   4
 -25   6   3 8.30999 3.17130   4
  24  -6  -3 4.78181 4.00965   3
 -24  -6   3 6.48813 3.12940   2
 -24  -6   3 -2.3218 4.36936   4
 -24   6   3 11.7633 3.58926   4
  24   6  -3 5.13220 3.21417   2
  24   6  -3 9.63688 3.43965   1
 -23  -6   3 1.94842 2.58426   2
  23  -6  -3 1.34814 2.42039   3
 -23   6   3 4.83164 2.94948   4
  23   6  -3 1.98977 2.74842   2
  23   6  -3 -0.7756 2.39360   1
 -22  -6   3 -5.0959 3.63415   4
 -22  -6   3 6.93262 3.03414   2
  22  -6  -3 2.58792 2.23940   3
  22   6  -3 4.76280 3.17110   2
  22   6  -3 3.71499 2.93449   1
 -22   6   3 5.68706 3.01903   4
  21  -6  -3 -0.1997 2.13324   3
 -21  -6   3 3.74406 2.72346   2
 -21  -6   3 -5.5415 3.27349   4
  21   6  -3 -1.1310 1.95967   1
 -21   6   3 2.77687 2.65163   4
  21   6  -3 1.58864 2.88242   2
 -20  -6   3 -5.3327 3.17916   4
  20  -6  -3 3.97720 2.32739   3
 -20  -6   3 0.67351 2.30112   2
  20   6  -3 1.17869 2.07280   1
  20   6  -3 1.95890 2.81170   2
 -20   6   3 6.55158 2.87415   4
  19  -6  -3 40.7180 4.48548   3
 -19  -6   3 21.0466 5.08368   4
 -19  -6   3 37.1798 4.58338   2
  19   6  -3 28.2085 4.52473   2
  19   6  -3 37.0444 4.22342   1
 -19   6   3 28.3906 4.74412   4
  18  -6  -3 8.44499 2.55907   3
 -18  -6   3 8.96183 3.85555   4
 -18  -6   3 11.6157 2.82397   2
 -18   6   3 10.6276 3.27224   4
  18   6  -3 11.9507 2.79515   1
  18   6  -3 9.63376 3.13656   2
  17  -6  -3 13.1934 2.75106   3
 -17  -6   3 16.1561 3.03573   2
 -17  -6   3 12.2960 3.86669   4
  17   6  -3 15.0779 2.77823   1
  17   6  -3 11.7361 2.97065   2
 -17   6   3 14.7454 3.52634   4
 -16  -6   3 5.67880 3.37713   4
  16  -6  -3 7.22461 2.43472   3
 -16  -6   3 7.46027 2.36233   2
  16   6  -3 6.41614 2.53044   2
 -16   6   3 4.54198 2.55629   4
  16   6  -3 7.59385 2.19824   1
  15  -6  -3 13.1998 2.71289   3
 -15  -6   3 7.86996 3.35830   4
  15   6  -3 10.0144 2.31802   1
  15   6  -3 13.2440 3.02621   2
 -15   6   3 13.3465 3.44850   4
  14  -6  -3 22.9178 3.06125   3
 -14  -6   3 18.8904 3.71069   4
  14   6  -3 20.9266 2.83540   1
 -14   6   3 22.7088 3.85195   4
  14   6  -3 31.3280 3.95918   2
 -13  -6   3 -1.1999 2.01783   4
  13  -6  -3 -0.1655 1.71135   3
  13   6  -3 -1.0305 1.54370   2
 -13   6   3 2.62460 2.13033   4
  13   6  -3 -0.7680 1.44497   1
  12  -6  -3 21.4327 3.05805   3
 -12  -6   3 20.1136 3.58212   4
 -12   6   3 16.1174 3.29409   4
  12   6  -3 29.3385 3.68712   2
  12   6  -3 15.8039 2.33494   1
 -11  -6   3 87.5039 5.82193   4
  11  -6  -3 91.6310 3.93111   1
  11  -6  -3 91.3793 4.85386   3
 -11   6   3 82.3402 5.59592   4
  11   6  -3 88.7172 4.96562   2
  11   6  -3 79.6786 4.08460   1
 -10  -6   3 108.553 6.02639   4
  10  -6  -3 110.477 5.36368   3
  10  -6  -3 114.941 4.23025   1
  10   6  -3 106.475 4.54594   1
 -10   6   3 117.230 6.44055   4
  10   6  -3 117.354 5.68946   2
  -9  -6   3 289.906 10.1672   4
   9  -6  -3 294.843 7.63094   1
   9  -6  -3 308.076 9.21137   3
   9   6  -3 297.148 8.21529   1
   9   6  -3 295.638 9.37427   2
  -9   6   3 290.159 10.4540   4
  -8  -6   3 103.176 5.65676   4
   8  -6  -3 94.9535 3.63015   1
   8  -6  -3 92.2895 4.75612   3
  -8   6   3 90.4157 5.60967   4
   8   6  -3 110.107 5.33979   2
   8   6  -3 99.2461 4.03731   1
   7  -6  -3 31.5595 2.08137   1
   7  -6  -3 25.8115 2.81183   3
  -7  -6   3 28.8101 2.74412   3
  -7  -6   3 30.9274 3.42698   4
  -7   6   3 35.0225 3.00101   3
  -7   6   3 28.8257 2.17958   2
  -7   6   3 25.6873 3.58035   4
   7   6  -3 33.9318 3.12724   2
   7   6  -3 28.0912 2.15055   1
  -6  -6   3 117.848 5.87525   4
   6  -6  -3 114.605 3.91907   1
  -6  -6   3 115.384 3.82619   3
   6  -6  -3 121.507 5.17638   3
  -6   6   3 115.343 4.18412   2
  -6   6   3 123.212 6.14371   4
   6   6  -3 121.724 4.13982   1
  -6   6   3 122.132 5.25192   3
   6   6  -3 122.138 6.06370   4
   6   6  -3 116.712 5.26575   2
  -5  -6   3 2.25591 1.64978   4
  -5  -6   3 1.33709 0.88720   3
   5  -6  -3 3.47413 1.44691   3
   5  -6  -3 2.49285 0.97700   1
   5   6  -3 2.17319 0.92338   1
   5   6  -3 -0.4381 1.43117   4
  -5   6   3 1.27183 1.25197   3
  -5   6   3 0.22917 0.93473   2
   5   6  -3 1.76427 1.50509   2
  -5   6   3 1.75991 1.66801   4
  -4  -6   3 3.62909 1.03851   3
   4  -6  -3 3.38174 0.98982   1
   4  -6  -3 2.77281 1.28195   3
  -4  -6   3 2.25237 1.65877   4
   4   6  -3 3.89558 0.87747   1
  -4   6   3 5.47840 1.93490   4
  -4   6   3 4.21535 1.40223   3
   4   6  -3 3.61976 1.55395   2
   4   6  -3 4.64044 1.91479   4
  -4   6   3 3.17048 1.15227   2
  -3  -6   3 14.8840 2.65896   4
   3  -6  -3 12.7364 2.02944   3
   3  -6  -3 10.4279 1.40440   1
  -3  -6   3 10.5486 1.53942   3
   3   6  -3 13.7052 2.64229   4
   3   6  -3 15.0044 2.32822   2
  -3   6   3 10.3144 1.63302   2
  -3   6   3 13.2024 2.04246   3
   3   6  -3 12.2353 1.24045   1
  -3   6   3 13.2279 2.49561   4
   2  -6  -3 30.8191 2.58197   3
  -2  -6   3 33.4700 3.23569   4
   2  -6  -3 31.3934 1.99082   1
  -2  -6   3 32.0968 2.27274   3
   2   6  -3 33.8767 1.62088   1
  -2   6   3 33.3500 2.68894   3
  -2   6   3 32.0878 3.16906   4
   2   6  -3 34.1134 2.99995   2
  -2   6   3 33.2363 2.31084   2
   2   6  -3 31.5086 3.29352   4
   1  -6  -3 16.0187 1.72164   1
  -1  -6   3 16.3206 1.85813   3
   1  -6  -3 15.3813 2.13261   3
  -1  -6   3 11.3808 2.32612   4
  -1   6   3 13.6091 1.56427   1
   1   6  -3 17.8321 2.88862   4
  -1   6   3 16.1934 2.04245   2
  -1   6   3 16.9959 2.12670   3
   1   6  -3 13.6460 2.12816   2
  -1   6   3 15.6755 2.61429   4
   0  -6  -3 28.6701 1.98758   1
   0  -6   3 29.8256 2.30085   3
   0  -6  -3 27.7568 2.40700   3
   0  -6   3 34.0839 3.26331   4
   0   6   3 26.1134 2.33987   3
   0   6  -3 27.6423 2.57197   2
   0   6   3 29.3367 1.99312   1
   0   6   3 29.0815 2.32280   2
   0   6  -3 30.8920 3.28296   4
   0   6   3 31.1503 3.01238   4
   1  -6   3 14.1424 1.85970   3
  -1  -6  -3 17.3141 2.10357   3
  -1  -6  -3 14.5841 1.62020   1
   1   6   3 13.0885 1.86410   3
   1   6   3 19.8440 2.79131   4
   1   6   3 14.8359 1.69194   1
   1   6   3 15.6920 2.09700   2
  -1   6  -3 16.9425 2.84474   4
  -1   6  -3 13.1076 2.14608   2
  -2  -6  -3 31.4611 2.43795   3
   2  -6   3 27.3128 2.39468   3
  -2  -6  -3 36.6509 2.21078   1
  -2   6  -3 26.8157 2.53166   2
  -2   6  -3 33.3261 3.38699   4
   2   6   3 31.6851 2.38908   3
   2   6   3 32.4995 2.55704   2
   2   6   3 33.9332 3.10207   4
   2   6   3 35.4054 2.19128   1
  -3  -6  -3 13.3558 1.85691   3
  -3  -6  -3 11.3790 2.24043   4
   3  -6   3 10.7781 1.85048   3
  -3   6  -3 14.0223 2.17265   2
   3   6   3 11.4691 1.56447   1
  -3   6  -3 13.6817 2.68037   4
   3   6   3 13.5417 1.84293   3
   3   6   3 12.3985 1.98264   2
   3   6   3 12.9049 2.32701   4
  -4  -6  -3 6.32808 1.99734   4
   4  -6   3 4.02633 1.44518   3
  -4  -6  -3 3.77343 1.22895   3
   4   6   3 4.87360 1.85692   4
   4   6   3 4.71643 1.18810   3
   4   6   3 4.54496 1.62727   2
   4   6   3 2.40540 1.05345   1
  -4   6  -3 4.27521 1.46355   2
  -4   6  -3 5.26783 1.95641   4
   5  -6   3 5.10001 1.47791   3
  -5  -6  -3 2.34885 1.08899   3
  -5  -6  -3 1.59587 1.62661   4
   5   6   3 1.16773 1.36931   4
  -5   6  -3 1.79380 1.41598   2
   5   6   3 1.49397 1.32566   2
   5   6   3 1.53027 0.97471   1
   5   6   3 2.25992 1.03314   3
  -5   6  -3 4.33118 1.87627   4
   6  -6   3 121.744 5.01224   3
  -6  -6  -3 117.806 4.30802   3
  -6  -6  -3 112.459 5.36654   4
  -6   6  -3 122.762 6.08050   4
   6   6   3 118.710 5.08535   2
   6   6   3 115.758 4.21975   3
  -6   6  -3 116.113 4.97096   2
   6   6   3 120.885 5.62225   4
   6   6   3 114.294 4.47510   1
  -7  -6  -3 29.1048 3.00399   4
  -7  -6  -3 29.2380 2.24326   3
   7  -6   3 33.5428 3.24528   3
   7   6   3 29.4012 3.07261   4
   7   6   3 28.1998 2.52233   1
  -7   6  -3 23.9674 3.39845   4
   7   6   3 30.9100 2.83951   2
  -7   6  -3 33.5738 2.93299   2
   7   6   3 30.2843 2.19046   3
  -8  -6  -3 102.326 3.82559   3
   8  -6   3 101.819 4.75277   3
  -8  -6  -3 100.353 5.24949   4
   8   6   3 97.4417 5.21775   4
  -8   6  -3 101.200 4.65278   2
   8   6   3 102.102 4.81788   2
   8   6   3 87.1681 3.57121   3
  -8   6  -3 99.3239 5.66652   4
   8   6   3 96.6726 4.28008   1
  -9  -6  -3 292.762 9.58909   4
   9  -6   3 319.595 9.28119   3
  -9  -6  -3 289.878 9.07683   2
   9   6   3 277.273 8.39882   1
   9   6   3 284.583 9.08006   2
  -9   6  -3 307.715 10.5263   4
  -9   6  -3 301.350 8.80681   2
  10  -6   3 116.249 5.29724   3
 -10  -6  -3 109.917 5.25431   2
 -10  -6  -3 109.214 5.56700   4
  10   6   3 108.042 4.82889   1
  10   6   3 112.124 5.35595   2
 -10   6  -3 118.680 6.30801   4
 -10   6  -3 106.798 4.87740   2
 -11  -6  -3 88.8281 5.04406   4
  11  -6   3 87.2200 4.70709   3
 -11  -6  -3 99.3991 5.17541   2
 -11   6  -3 87.5260 5.55961   4
 -11   6  -3 81.8459 4.29579   2
  11   6   3 91.7103 4.51251   1
  11   6   3 94.7198 5.13357   2
 -12  -6  -3 16.3550 2.88227   2
 -12  -6  -3 16.9773 3.12893   4
  12  -6   3 16.6463 2.55980   3
  12   6   3 23.2053 3.36695   2
 -12   6  -3 18.7447 2.56409   2
  12   6   3 17.0531 2.54896   1
 -12   6  -3 14.6730 3.07760   4
  13  -6   3 2.68201 1.69230   3
 -13  -6  -3 -1.7536 1.88027   4
 -13  -6  -3 1.09573 1.78365   2
 -13   6  -3 -1.0113 1.25532   2
  13   6   3 1.48532 1.93214   2
 -13   6  -3 0.80777 2.02790   4
  13   6   3 1.41878 1.53661   1
 -14  -6  -3 23.7726 3.60267   4
  14  -6   3 23.0532 3.07135   3
 -14  -6  -3 21.3830 3.09921   2
 -14   6  -3 27.7607 4.14134   4
  14   6   3 24.8819 3.46372   2
  14   6   3 22.6408 3.05258   1
 -14   6  -3 24.9176 2.96432   2
 -15  -6  -3 11.9243 2.68645   2
 -15  -6  -3 9.86391 2.88813   4
  15  -6   3 14.2240 2.84298   3
  15   6   3 10.4309 2.73981   2
  15   6   3 10.3598 2.44772   1
 -15   6  -3 16.5658 3.60922   4
 -16  -6  -3 7.29645 2.56146   2
 -16  -6  -3 2.06331 2.55001   4
  16  -6   3 11.3046 2.68340   3
 -16   6  -3 11.2815 3.10063   4
  16   6   3 4.93563 2.16636   1
  16   6   3 6.39693 2.81417   2
  17  -6   3 11.5509 2.83569   3
 -17  -6  -3 10.8262 2.95861   2
 -17  -6  -3 7.98074 3.25525   4
 -17   6  -3 13.5753 3.32362   4
  17   6   3 11.1461 2.74181   1
  17   6   3 11.0175 3.12442   2
  18  -6   3 10.6786 2.76022   3
 -18  -6  -3 14.5793 3.05290   2
 -18   6  -3 9.28912 3.28478   4
  18   6   3 9.99741 2.91575   2
  18   6   3 6.70442 2.43512   1
 -19  -6  -3 30.7726 4.35449   2
  19  -6   3 30.2598 4.05672   3
 -19   6  -3 29.7984 4.63578   4
  19   6   3 29.7233 4.35647   2
  19   6   3 33.6375 4.41164   1
  20  -6   3 4.05972 2.38329   3
 -20  -6  -3 3.12033 2.74015   2
  20   6   3 -1.2677 2.52902   2
 -20   6  -3 4.98695 2.92912   4
  20   6   3 0.51483 2.04514   1
  21  -6   3 0.29322 2.36938   3
 -21  -6  -3 0.28960 2.35723   2
  21   6   3 -2.9862 1.82472   1
  21   6   3 -1.7489 2.44387   2
 -21   6  -3 2.47422 2.84151   4
 -22  -6  -3 0.84865 2.74914   2
  22  -6   3 2.10386 2.33868   3
  22   6   3 1.04580 2.82330   1
 -22   6  -3 3.74139 2.91501   4
  22   6   3 3.75190 2.99053   2
 -23  -6  -3 5.71636 3.24845   2
  23  -6   3 -0.3787 2.52101   3
 -23   6  -3 4.48029 3.15906   4
  23   6   3 1.29188 2.53039   1
  24  -6   3 3.68263 2.90128   3
 -24  -6  -3 8.81145 3.37998   2
 -24   6  -3 13.5890 3.69543   4
  24   6   3 8.01084 3.21030   1
  25  -6   3 -1.3594 2.71954   3
 -25   6  -3 6.52000 3.41982   4
 -23  -7   3 2.64592 3.11958   2
 -23  -7   3 -7.0532 4.28650   4
  23  -7  -3 -2.6705 2.32948   3
  23   7  -3 -0.2553 3.29197   2
 -23   7   3 3.51461 3.08185   4
  23   7  -3 0.18752 2.65342   1
 -22  -7   3 2.48500 3.08709   2
 -22  -7   3 -10.454 4.28416   4
  22  -7  -3 -1.3436 2.39061   3
  22   7  -3 -4.1095 2.95976   2
  22   7  -3 1.24076 2.38853   1
 -22   7   3 3.53664 2.95867   4
 -21  -7   3 5.45834 3.16527   2
  21  -7  -3 8.79450 3.16629   3
 -21  -7   3 -6.9338 3.56419   4
 -21   7   3 1.84225 2.96025   4
  21   7  -3 5.11636 3.42855   2
  21   7  -3 4.65256 2.67381   1
 -20  -7   3 0.82924 2.83081   2
 -20  -7   3 -1.4545 3.64488   4
  20  -7  -3 3.52623 2.39074   3
  20   7  -3 1.11485 2.48593   1
  20   7  -3 2.95893 3.05950   2
 -20   7   3 0.81849 2.69033   4
 -19  -7   3 -0.2384 2.40653   2
  19  -7  -3 1.12448 2.26906   3
 -19  -7   3 -6.8357 3.59910   4
  19   7  -3 1.07024 2.84475   2
  19   7  -3 1.24133 2.10101   1
 -19   7   3 1.73891 2.95719   4
 -18  -7   3 0.86183 3.52820   4
  18  -7  -3 -0.1883 2.19788   3
 -18  -7   3 2.39496 2.56602   2
 -18   7   3 1.46613 2.65647   4
  18   7  -3 -2.6487 2.42294   2
  18   7  -3 -0.3814 1.97484   1
 -17  -7   3 8.81591 2.95586   2
  17  -7  -3 0.30558 1.96786   3
 -17  -7   3 0.20079 3.58289   4
  17   7  -3 6.50819 2.44748   1
 -17   7   3 7.14535 3.22061   4
  17   7  -3 3.50109 2.97098   2
  16  -7  -3 30.8086 4.12515   3
 -16  -7   3 15.6651 4.48742   4
 -16  -7   3 20.7673 3.48277   2
 -16   7   3 21.9419 4.28877   4
  16   7  -3 17.6052 3.04456   1
  16   7  -3 20.6952 3.88544   2
 -15  -7   3 14.5729 3.89958   4
  15  -7  -3 20.6910 3.27524   3
  15   7  -3 17.8599 3.26446   2
  15   7  -3 15.6272 2.74762   1
 -15   7   3 21.2260 4.20406   4
 -14  -7   3 32.0528 4.82702   4
  14  -7  -3 42.4667 4.41692   3
 -14   7   3 33.2698 4.91009   4
  14   7  -3 28.2120 3.79913   2
  14   7  -3 31.2662 3.51437   1
 -13  -7   3 12.6310 3.53351   4
  13  -7  -3 9.07501 2.46729   3
  13   7  -3 8.44024 2.62794   2
 -13   7   3 10.0957 3.14603   4
  13   7  -3 12.8229 2.38520   1
  12  -7  -3 10.5546 2.62264   3
 -12  -7   3 9.01374 3.07765   4
  12   7  -3 7.45340 1.91622   1
  12   7  -3 11.4399 3.00509   2
 -12   7   3 7.75426 2.86078   4
  11  -7  -3 12.3710 2.53948   3
 -11  -7   3 12.6824 3.23413   4
  11   7  -3 8.28081 2.54556   2
  11   7  -3 10.6198 2.01443   1
 -11   7   3 11.1743 3.14992   4
  10  -7  -3 9.71480 2.47173   3
 -10  -7   3 7.80630 2.93329   4
 -10   7   3 12.6727 3.20217   4
  10   7  -3 10.6242 2.52029   2
  10   7  -3 11.4588 2.08631   1
   9  -7  -3 47.4813 4.04936   3
  -9  -7   3 49.6909 4.67048   4
   9   7  -3 52.4302 3.21223   1
  -9   7   3 46.8744 4.65891   4
   9   7  -3 56.3051 4.39827   2
  -8  -7   3 4.14981 2.42794   4
   8  -7  -3 5.71540 1.99473   3
   8   7  -3 4.94341 1.40553   1
  -8   7   3 2.80397 2.25861   4
   8   7  -3 3.65798 2.00003   2
   7  -7  -3 7.33957 1.99839   3
  -7  -7   3 7.52901 2.62071   4
   7   7  -3 6.80789 2.53514   4
  -7   7   3 3.46403 2.25755   4
   7   7  -3 4.62367 2.02023   2
   7   7  -3 6.88459 2.40943   1
   6  -7  -3 39.6367 3.55628   3
[truncated: 1,747,360 more chars]
