# Supplementary material for: Crystal structure of 1-{3-(4-methyl­phen­yl)-5-[(E)-2-phenyl­ethen­yl]-4,5-di­hydro-1H-pyrazol-1-yl}ethan-1-one
Source: Acta Crystallogr E Crystallogr Commun. 2015 Dec 31;71(Pt 12):o1095–6. doi: 10.1107/S2056989015024792 (PMC4719997; doi:10.1107/S2056989015024792)
Supplement: Supplementary file 2 [file e-71-o1095-Isup3.hkl]

data_I                                                                          
_shelx_title ' mo_sam1_0m in Pccn (100K)'                                       
_shelx_refln_list_code          4                                               
_shelx_F_calc_maximum      226.24                                               
_exptl_crystal_F_000      1296.00                                               
_reflns_d_resolution_high  0.6828                                               
                                                                                
loop_                                                                           
 _space_group_symop_operation_xyz                                               
 'x, y, z'                                                                      
 '-x+1/2, -y+1/2, z'                                                            
 '-x, y+1/2, -z+1/2'                                                            
 'x+1/2, -y, -z+1/2'                                                            
 '-x, -y, -z'                                                                   
 'x-1/2, y-1/2, -z'                                                             
 'x, -y-1/2, z-1/2'                                                             
 '-x-1/2, y, z-1/2'                                                             
                                                                                
_cell_length_a    19.8719                                                       
_cell_length_b    20.3043                                                       
_cell_length_c     8.2924                                                       
_cell_angle_alpha  90.000                                                       
_cell_angle_beta   90.000                                                       
_cell_angle_gamma  90.000                                                       
                                                                                
_shelx_F_squared_multiplier     1.000                                           
                                                                                
loop_                                                                           
 _refln_index_h                                                                 
 _refln_index_k                                                                 
 _refln_index_l                                                                 
 _refln_F_squared_calc                                                          
 _refln_F_squared_meas                                                          
 _refln_F_squared_sigma                                                         
 _refln_observed_status                                                         
   2   0   0      16998.78      17085.30       398.64 o                         
   4   0   0      15162.69      15536.00       203.40 o                         
   6   0   0       9254.31       9821.08        82.18 o                         
   8   0   0       6971.50       6510.72        63.30 o                         
  10   0   0        637.96        594.37        18.16 o                         
  12   0   0       7601.71       8028.71        79.44 o                         
  14   0   0       2268.91       2450.73        29.71 o                         
  16   0   0       1134.69       1132.26        17.87 o                         
  18   0   0       1031.46        951.54        21.04 o                         
  20   0   0       1169.91       1182.84        25.26 o                         
  22   0   0       1310.26       1395.22        29.11 o                         
  24   0   0          0.15          4.87         6.23 o                         
  26   0   0         71.67         91.78        13.69 o                         
  28   0   0        399.37        413.20        32.61 o                         
   1   1   0       2257.14       1301.63       304.90 o                         
   3   1   0         37.68         49.49         1.07 o                         
   5   1   0       1371.17       1337.57         9.86 o                         
   7   1   0        789.31        618.01         6.31 o                         
   9   1   0       4069.45       3843.96        29.39 o                         
  11   1   0        662.72        657.04         7.67 o                         
  13   1   0         59.16         45.75         2.66 o                         
  15   1   0         18.25         21.70         2.37 o                         
  17   1   0        316.07        351.43         8.09 o                         
  19   1   0        355.55        353.58         9.42 o                         
  21   1   0       1481.67       1438.87        20.59 o                         
  23   1   0        145.60        144.23         8.20 o                         
  25   1   0        136.96        170.11        10.36 o                         
  27   1   0          3.01         18.40        13.09 o                         
   0   2   0         84.10        112.10         1.67 o                         
   2   2   0       4730.48       4762.76        36.01 o                         
   4   2   0       2450.45       2420.95        17.19 o                         
   6   2   0       3974.09       4410.68        27.27 o                         
   8   2   0       5430.23       5382.37        35.44 o                         
  10   2   0       1151.50       1100.57         9.93 o                         
  12   2   0          1.43         -1.26         1.26 o                         
  14   2   0        641.44        630.16        10.99 o                         
  16   2   0        155.35        141.04         4.88 o                         
  18   2   0       1048.06        961.10        14.99 o                         
  20   2   0          2.57         -0.07         3.69 o                         
  22   2   0         82.89         89.87         7.81 o                         
  24   2   0        255.84        252.75        12.54 o                         
  26   2   0        542.55        574.76        27.31 o                         
  28   2   0          0.19          5.50        12.13 o                         
   1   3   0       1051.64       1144.24         8.41 o                         
   3   3   0       2138.40       2035.62        14.54 o                         
   5   3   0      22167.45      23584.43       155.27 o                         
   7   3   0        732.88        683.45         6.05 o                         
   9   3   0       2646.05       2984.25        21.37 o                         
  11   3   0        367.70        443.71         5.74 o                         
  13   3   0       2957.68       3259.65        24.42 o                         
  15   3   0        118.75        102.42         3.86 o                         
  17   3   0        663.91        648.41        10.42 o                         
  19   3   0       1390.27       1454.34        19.98 o                         
  21   3   0        466.54        482.10        11.62 o                         
  23   3   0        471.14        461.67        15.19 o                         
  25   3   0        288.85        312.41        13.90 o                         
  27   3   0        112.84        124.59        13.05 o                         
   0   4   0      21455.19      20393.58       229.02 o                         
   2   4   0        307.63        384.82         3.81 o                         
   4   4   0       7511.04       7938.12        52.70 o                         
   6   4   0       9773.77      10811.92        76.70 o                         
   8   4   0       9503.95       9884.93        80.97 o                         
  10   4   0        357.92        413.78         4.99 o                         
  12   4   0        776.07        957.39         9.65 o                         
  14   4   0        225.70        212.34         4.88 o                         
  16   4   0       1066.07       1111.66        14.29 o                         
  18   4   0       1449.17       1514.40        20.25 o                         
  20   4   0         85.20         80.44         6.04 o                         
  22   4   0         86.84         91.30         8.82 o                         
  24   4   0         17.14         24.38         7.08 o                         
  26   4   0          1.92          3.81         6.39 o                         
  28   4   0         64.16         78.07        17.17 o                         
   1   5   0        156.93        102.28         2.66 o                         
   3   5   0         22.53         11.62         0.81 o                         
   5   5   0       1106.46       1344.27        11.02 o                         
   7   5   0        596.81        659.77         6.94 o                         
   9   5   0        911.70       1139.51         9.77 o                         
  11   5   0         92.08         96.72         2.75 o                         
  13   5   0        945.73        914.17         9.67 o                         
  15   5   0        114.09        102.25         3.90 o                         
  17   5   0        341.19        304.81         7.35 o                         
  19   5   0        378.18        368.79        15.22 o                         
  21   5   0        620.08        585.79        16.35 o                         
  23   5   0        174.23        171.21        20.20 o                         
  25   5   0        629.12        620.00        31.23 o                         
  27   5   0        277.81        319.49        16.28 o                         
   0   6   0          4.47          0.48         1.01 o                         
   2   6   0        149.53        182.58         2.65 o                         
   4   6   0        129.82        170.89         2.31 o                         
   6   6   0       1281.89       1282.86        11.02 o                         
   8   6   0       1044.50       1226.55        11.30 o                         
  10   6   0        201.16        215.66         3.63 o                         
  12   6   0        960.93       1076.23         9.92 o                         
  14   6   0          8.33          8.14         1.89 o                         
  16   6   0        336.01        298.51         6.48 o                         
  18   6   0       1346.24       1307.38        19.19 o                         
  20   6   0       2431.12       2543.69        37.32 o                         
  22   6   0        761.94        703.59        18.60 o                         
  24   6   0          0.00         -5.62         5.64 o                         
  26   6   0          0.06         -5.63         5.63 o                         
  28   6   0          4.51          3.53        13.91 o                         
   1   7   0        188.26        215.27         3.13 o                         
   3   7   0       1200.28       1137.73         9.75 o                         
   5   7   0       4997.04       5860.80        42.02 o                         
   7   7   0       2204.82       2586.17        20.02 o                         
   9   7   0         34.30         45.90         2.35 o                         
  11   7   0          9.82         14.19         1.57 o                         
  13   7   0        809.37        798.24         8.43 o                         
  15   7   0        906.11        959.13        11.70 o                         
  17   7   0        381.04        339.68         9.81 o                         
  19   7   0         63.98         63.72         9.53 o                         
  21   7   0        267.03        274.44        12.31 o                         
  23   7   0        162.33        153.48        11.36 o                         
  25   7   0        212.89        213.26        13.72 o                         
  27   7   0         66.73         52.22        12.90 o                         
   0   8   0       2143.13       2160.56        26.02 o                         
   2   8   0        989.60       1194.15         9.86 o                         
   4   8   0       6302.02       7045.76        48.18 o                         
   6   8   0       3305.05       3688.21        29.74 o                         
   8   8   0       5191.00       5167.37        37.17 o                         
  10   8   0          5.06          6.00         1.48 o                         
  12   8   0       2267.14       2317.81        17.62 o                         
  14   8   0        990.81        983.07        10.59 o                         
  16   8   0        441.81        385.40         9.14 o                         
  18   8   0          5.91          3.61         4.21 o                         
  20   8   0          0.35          4.02         5.62 o                         
  22   8   0         52.50         56.10         7.95 o                         
  24   8   0        240.05        245.46        14.23 o                         
  26   8   0         64.58         48.87         9.17 o                         
   1   9   0        417.87        373.33         4.75 o                         
   3   9   0      13756.95      15088.57        94.01 o                         
   5   9   0       1216.19       1311.16        13.02 o                         
   7   9   0         35.38        109.94         3.59 o                         
   9   9   0         85.90         83.58         2.86 o                         
  11   9   0          0.94          0.93         1.52 o                         
  13   9   0        188.62        185.14         6.08 o                         
  15   9   0       2709.91       2691.26        31.77 o                         
  17   9   0       1127.83       1118.11        18.61 o                         
  19   9   0          0.96         -3.99         3.99 o                         
  21   9   0         34.11         21.10         6.70 o                         
  23   9   0        132.25        105.44        10.45 o                         
  25   9   0         19.23         -2.80         9.88 o                         
  27   9   0         69.85         74.48        14.62 o                         
   0  10   0       1049.22       1079.43        14.62 o                         
   2  10   0          6.00         18.37         1.67 o                         
   4  10   0       3789.80       4262.55        29.36 o                         
   6  10   0        140.30         79.17         3.45 o                         
   8  10   0         71.81        155.67         4.34 o                         
  10  10   0        139.12        105.17         4.11 o                         
  12  10   0       1369.42       1405.39        19.17 o                         
  14  10   0        245.79        234.37         6.44 o                         
  16  10   0          0.39         -0.07         3.84 o                         
  18  10   0         72.72         59.15         7.68 o                         
  20  10   0         28.96         19.18         6.31 o                         
  22  10   0        118.90        102.61        12.33 o                         
  24  10   0          2.65         -0.61         6.85 o                         
  26  10   0         71.15         62.87        14.05 o                         
   1  11   0        736.13        941.22         9.19 o                         
   3  11   0       1280.53       1226.90        11.00 o                         
   5  11   0        934.88        974.16        10.42 o                         
   7  11   0        704.72        698.48         9.32 o                         
   9  11   0       3647.50       3883.18        32.74 o                         
  11  11   0        193.02        173.18         5.28 o                         
  13  11   0        496.42        523.25        10.25 o                         
  15  11   0         87.35         54.17         5.61 o                         
  17  11   0        246.19        242.16         9.77 o                         
  19  11   0          0.81          4.46         4.69 o                         
  21  11   0         20.32         12.20         6.46 o                         
  23  11   0        105.71         92.33        10.53 o                         
  25  11   0         79.74         61.70        10.96 o                         
   0  12   0       3675.13       4335.12        45.65 o                         
   2  12   0        980.38        963.82         9.59 o                         
   4  12   0        162.34        154.85         3.51 o                         
   6  12   0       1040.04       1156.02        12.17 o                         
   8  12   0        525.17        510.54         8.27 o                         
  10  12   0          7.37         15.20         2.79 o                         
  12  12   0       1665.91       1741.61        20.75 o                         
  14  12   0         17.37         12.28         3.94 o                         
  16  12   0        110.38         87.68         6.87 o                         
  18  12   0         56.73         52.39         6.21 o                         
  20  12   0         12.63          2.81         5.08 o                         
  22  12   0         44.33         28.76         7.60 o                         
  24  12   0        288.47        318.57        15.83 o                         
  26  12   0        263.61        265.74        28.61 o                         
   1  13   0       1957.59       2023.12        17.87 o                         
   3  13   0         23.25         19.36         2.02 o                         
   5  13   0        950.55        902.19        11.58 o                         
   7  13   0        816.26        828.43        10.26 o                         
   9  13   0       1256.09       1222.27        17.43 o                         
  11  13   0       1455.82       1377.33        17.91 o                         
  13  13   0        341.04        320.82         8.79 o                         
  15  13   0        113.56        107.39         7.38 o                         
  17  13   0        178.33        169.92         9.30 o                         
  19  13   0         43.95         21.72         5.56 o                         
  21  13   0          9.87          7.51         6.61 o                         
  23  13   0         31.58         37.16         8.57 o                         
  25  13   0         14.50          6.69         8.99 o                         
   0  14   0          4.93          7.24         2.81 o                         
   2  14   0         25.40         31.06         2.45 o                         
   4  14   0        833.51        892.47        12.33 o                         
   6  14   0        404.48        353.74         8.03 o                         
   8  14   0        692.70        589.72         8.85 o                         
  10  14   0        879.09        805.93        19.30 o                         
  12  14   0       3165.71       3038.90        31.81 o                         
  14  14   0          1.02          1.54         4.34 o                         
  16  14   0        735.42        737.57        16.03 o                         
  18  14   0        115.52        102.20         8.40 o                         
  20  14   0          1.45         -2.66         5.23 o                         
  22  14   0        706.35        728.46        26.14 o                         
  24  14   0          5.01         -0.20        11.14 o                         
   1  15   0          1.77         -0.13         1.92 o                         
   3  15   0        124.57         91.49         4.16 o                         
   5  15   0       1114.29       1158.33        13.09 o                         
   7  15   0        299.65        282.00         6.40 o                         
   9  15   0        101.56         65.44         4.62 o                         
  11  15   0         37.07         34.50         4.90 o                         
  13  15   0          0.72         -0.62         3.57 o                         
  15  15   0        598.33        609.76        14.80 o                         
  17  15   0         88.23         95.60         8.01 o                         
  19  15   0         10.71          7.86         5.75 o                         
  21  15   0         94.70        105.27        10.74 o                         
  23  15   0         96.03        120.23        12.64 o                         
   0  16   0          0.04         -2.86         2.86 o                         
   2  16   0       1927.30       1963.31        21.52 o                         
   4  16   0        728.11        658.59         9.59 o                         
   6  16   0         88.84         75.75         4.59 o                         
   8  16   0       2552.88       2263.25        24.39 o                         
  10  16   0        443.08        420.41         9.22 o                         
  12  16   0        109.68        150.52         7.51 o                         
  14  16   0        538.80        526.56        13.66 o                         
  16  16   0         64.08         63.54         7.07 o                         
  18  16   0        829.38        896.15        19.40 o                         
  20  16   0        175.75        223.64        12.14 o                         
  22  16   0         47.93         50.21         9.91 o                         
  24  16   0        436.96        528.75        61.15 o                         
   1  17   0        313.98        276.22         9.05 o                         
   3  17   0        713.77        610.85        10.19 o                         
   5  17   0        937.32        811.57        11.19 o                         
   7  17   0        427.85        298.40         7.95 o                         
   9  17   0          0.94          0.69         3.16 o                         
  11  17   0         83.85         70.11         6.99 o                         
  13  17   0        230.97        216.49        10.21 o                         
  15  17   0         24.20         38.96         6.43 o                         
  17  17   0        249.01        279.35        12.33 o                         
  19  17   0         50.97         67.63         8.39 o                         
  21  17   0        117.50        104.76        11.16 o                         
  23  17   0         30.27         36.55        10.18 o                         
   0  18   0        715.71        667.88        16.54 o                         
   2  18   0         97.51         77.41         4.87 o                         
   4  18   0       2168.51       2161.65        21.12 o                         
   6  18   0        771.91        619.69        11.09 o                         
   8  18   0        585.87        471.89         9.98 o                         
  10  18   0         77.87         74.29         5.40 o                         
  12  18   0          0.72         -3.27         3.27 o                         
  14  18   0          5.15          3.28         4.25 o                         
  16  18   0         86.32        108.59         8.95 o                         
  18  18   0        100.24         83.15         9.72 o                         
  20  18   0         32.17         27.44         7.27 o                         
  22  18   0          7.42         13.92         9.99 o                         
   1  19   0        226.11        202.74         7.25 o                         
   3  19   0       1236.03       1025.92        15.31 o                         
   5  19   0       1093.89       1085.30        15.08 o                         
   7  19   0        211.93        185.36         7.57 o                         
   9  19   0        591.81        623.72        11.83 o                         
  11  19   0          3.04         -0.79         3.44 o                         
  13  19   0          0.02         -2.58         4.14 o                         
  15  19   0         74.73         93.42         7.59 o                         
  17  19   0        103.08        104.86        13.29 o                         
  19  19   0         42.85         65.56         8.53 o                         
  21  19   0        152.51        194.74        14.94 o                         
   0  20   0        253.76        231.64        10.97 o                         
   2  20   0        215.65        194.77         7.68 o                         
   4  20   0        269.74        252.72        11.96 o                         
   6  20   0         52.28         50.06         4.88 o                         
   8  20   0        657.70        668.95        12.39 o                         
  10  20   0        611.37        611.57        12.17 o                         
  12  20   0         22.14         14.89         4.91 o                         
  14  20   0          3.34         -3.93         5.64 o                         
  16  20   0         26.97         38.41         6.61 o                         
  18  20   0         61.63         80.01         8.04 o                         
  20  20   0         33.03         27.02         9.09 o                         
   1  21   0         58.69         55.85         5.07 o                         
   3  21   0        106.05         75.99         6.42 o                         
   5  21   0          8.92         14.05         4.61 o                         
   7  21   0         57.48         54.49         5.18 o                         
   9  21   0        585.49        627.85        12.50 o                         
  11  21   0        458.96        467.90        11.26 o                         
  13  21   0        461.33        516.88        13.92 o                         
  15  21   0        194.67        205.68        11.44 o                         
  17  21   0         21.19          9.35         5.85 o                         
  19  21   0         81.13         91.13        11.34 o                         
   0  22   0        562.48        497.00        22.61 o                         
   2  22   0         50.39         41.49         5.63 o                         
   4  22   0         86.57         86.94         6.93 o                         
   6  22   0         89.53         80.23         7.04 o                         
   8  22   0         43.48         42.37         5.14 o                         
  10  22   0        944.20        883.19        16.40 o                         
  12  22   0         24.20         35.64         6.27 o                         
  14  22   0        115.28        151.16         9.55 o                         
  16  22   0          0.00          1.66         5.60 o                         
  18  22   0        159.78        149.52        13.23 o                         
   1  23   0         35.32         35.45         5.65 o                         
   3  23   0        105.38         94.51         7.56 o                         
   5  23   0        249.28        233.38        10.54 o                         
   7  23   0        211.71        189.81        10.20 o                         
   9  23   0        165.31        155.24         8.69 o                         
  11  23   0        213.83        214.61        10.58 o                         
  13  23   0        407.69        487.22        14.02 o                         
  15  23   0         34.65         68.49         8.87 o                         
  17  23   0         41.16         39.08        13.75 o                         
   0  24   0        200.95        181.81        15.39 o                         
   2  24   0          0.15          1.56         4.51 o                         
   4  24   0          0.42         16.14         5.02 o                         
   6  24   0         21.91         21.08         5.80 o                         
   8  24   0         64.86         52.35         8.88 o                         
  10  24   0          8.15          7.30         4.92 o                         
  12  24   0        113.19        123.21         8.92 o                         
  14  24   0        314.20        341.83        17.14 o                         
  16  24   0        521.90        659.64        31.87 o                         
   1  25   0        124.89        119.20        11.32 o                         
   3  25   0         63.18         74.99         7.59 o                         
   5  25   0          1.95         -0.37         4.65 o                         
   7  25   0         54.04         49.58         6.80 o                         
   9  25   0          2.08          2.88         5.27 o                         
  11  25   0         26.28         40.35         7.01 o                         
  13  25   0        301.00        424.43        32.43 o                         
  15  25   0        155.01        164.61        13.31 o                         
   0  26   0          4.44          5.16         8.90 o                         
   2  26   0         13.83         18.10         6.44 o                         
   4  26   0          0.13         -4.64         5.71 o                         
   6  26   0         27.89         27.84         6.00 o                         
   8  26   0        188.94        250.66        12.81 o                         
  10  26   0        121.36        176.75        14.75 o                         
  12  26   0        619.19        781.39        44.36 o                         
   1  27   0        167.69        221.55        13.01 o                         
   3  27   0         43.27         56.76         8.44 o                         
   5  27   0         15.49         13.17         6.69 o                         
   7  27   0          2.07          9.10         5.66 o                         
   9  27   0         42.91         54.59        15.97 o                         
  11  27   0        140.57        189.92        16.97 o                         
   0  28   0        312.09        435.57        81.46 o                         
   2  28   0         37.96         41.27         8.15 o                         
   4  28   0         12.62          8.45         6.88 o                         
   6  28   0        259.80        337.87        27.55 o                         
   8  28   0        103.22        154.39        16.88 o                         
   1  29   0         37.37         34.38         8.67 o                         
   3  29   0          8.41         11.49         7.64 o                         
   5  29   0         10.12         -0.85         9.69 o                         
   1   1   1      23776.57      23684.90       109.86 o                         
   2   1   1       1025.76       1086.62         5.46 o                         
   3   1   1       4631.66       4704.87        21.70 o                         
   4   1   1       2964.93       3229.15        15.49 o                         
   5   1   1         74.24         64.20         1.23 o                         
   6   1   1       1814.20       1723.83         9.22 o                         
   7   1   1          1.21          7.94         0.69 o                         
   8   1   1          3.88          8.71         0.77 o                         
   9   1   1       1330.46       1523.77         8.76 o                         
  10   1   1         16.98         26.77         1.26 o                         
  11   1   1        528.63        589.14         4.81 o                         
  12   1   1       2000.95       2011.49        11.61 o                         
  13   1   1        281.82        322.91         3.80 o                         
  14   1   1         31.65         47.63         2.08 o                         
  15   1   1         56.68         56.89         2.37 o                         
  16   1   1        206.85        209.97         4.24 o                         
  17   1   1         29.65         16.88         2.18 o                         
  18   1   1        205.26        178.14         4.44 o                         
  19   1   1        541.66        532.68         8.71 o                         
  20   1   1        329.38        320.55         6.89 o                         
  21   1   1         18.21         14.09         3.12 o                         
  22   1   1         71.90         83.21         4.89 o                         
  23   1   1         78.58         76.69         6.53 o                         
  24   1   1          0.35          7.79         3.66 o                         
  25   1   1         86.48         90.17         6.17 o                         
  26   1   1         62.13         63.06         6.52 o                         
  27   1   1         24.89         19.42         6.50 o                         
  28   1   1          0.04         -1.73         6.14 o                         
   1   2   1       1363.72       1440.15         7.45 o                         
   2   2   1      14925.55      15595.15        68.13 o                         
   3   2   1      33572.39      34946.76       173.64 o                         
   4   2   1      48498.76      50521.87       329.20 o                         
   5   2   1        180.93        180.72         1.97 o                         
   6   2   1       2049.46       2105.08        10.94 o                         
   7   2   1       1030.15       1145.82         6.66 o                         
   8   2   1        285.72        295.38         2.72 o                         
   9   2   1        110.44         97.70         1.75 o                         
  10   2   1         64.53         81.51         1.80 o                         
  11   2   1       1019.52       1120.26         7.57 o                         
  12   2   1          5.79          1.17         0.94 o                         
  13   2   1        401.75        339.78         3.90 o                         
  14   2   1         11.59          2.80         1.35 o                         
  15   2   1        582.28        611.51         6.15 o                         
  16   2   1         72.89         81.60         3.07 o                         
  17   2   1        183.83        159.82         4.21 o                         
  18   2   1        390.74        376.03         6.25 o                         
  19   2   1        428.25        453.26         7.23 o                         
  20   2   1        243.92        262.35         6.18 o                         
  21   2   1          1.79          3.85         3.04 o                         
  22   2   1          3.12          3.08         3.36 o                         
  23   2   1        129.22        127.70         5.87 o                         
  24   2   1        367.64        350.54        10.63 o                         
  25   2   1        219.29        228.03        13.41 o                         
  26   2   1        152.32        163.94         8.94 o                         
  27   2   1         46.30         35.78         7.33 o                         
  28   2   1          3.09         -0.07         6.06 o                         
   1   3   1          2.05          8.81         0.55 o                         
   2   3   1       8766.67       8929.51        42.87 o                         
   3   3   1      11845.14      12384.06        59.20 o                         
   4   3   1      15748.86      15913.29        71.30 o                         
   5   3   1      19940.18      21083.58        92.02 o                         
   6   3   1       2067.80       2045.10        10.48 o                         
   7   3   1         87.20        109.55         1.52 o                         
   8   3   1       1390.19       1506.43         8.75 o                         
   9   3   1        521.79        584.55         4.59 o                         
  10   3   1        845.41        920.78         6.44 o                         
  11   3   1        510.09        482.23         4.40 o                         
  12   3   1        139.13        100.83         2.24 o                         
  13   3   1        120.58        102.46         2.60 o                         
  14   3   1        230.79        200.25         3.49 o                         
  15   3   1        145.32        129.36         3.18 o                         
  16   3   1         54.06         62.08         2.81 o                         
  17   3   1        506.43        526.10         6.47 o                         
  18   3   1        246.86        218.98         5.06 o                         
  19   3   1        461.74        440.58         6.96 o                         
  20   3   1        318.60        306.12         7.03 o                         
  21   3   1        990.44        976.08        12.44 o                         
  22   3   1        270.88        278.94         7.59 o                         
  23   3   1        104.61        103.97         5.79 o                         
  24   3   1        104.77        114.41         6.94 o                         
  25   3   1        315.21        300.01        11.09 o                         
  26   3   1         27.33         33.49         5.85 o                         
  27   3   1        144.52        148.18         9.11 o                         
  28   3   1          2.66          2.17         5.45 o                         
   1   4   1       4313.32       4327.28        19.06 o                         
   2   4   1        293.92        304.39         2.50 o                         
   3   4   1        770.91        723.52         4.59 o                         
   4   4   1       4643.86       4850.61        23.49 o                         
   5   4   1      13966.47      14551.73        67.46 o                         
   6   4   1       1634.06       1692.44         9.56 o                         
   7   4   1       2417.87       2526.79        13.20 o                         
   8   4   1        494.17        552.42         4.12 o                         
   9   4   1         32.71         37.65         1.27 o                         
  10   4   1         40.82         39.06         1.49 o                         
  11   4   1         84.23         67.35         1.85 o                         
  12   4   1        357.60        402.06         4.17 o                         
  13   4   1       1594.69       1543.33        10.08 o                         
  14   4   1       1371.59       1342.60         9.84 o                         
  15   4   1        159.96        142.92         3.52 o                         
  16   4   1       1158.81       1136.91         9.27 o                         
  17   4   1        186.32        187.76         4.22 o                         
  18   4   1          8.65         12.24         2.33 o                         
  19   4   1         36.79         34.55         3.27 o                         
  20   4   1        342.76        361.60         7.52 o                         
  21   4   1         30.05         32.03         3.89 o                         
  22   4   1       1205.36       1209.42        15.89 o                         
  23   4   1        220.63        246.49         9.23 o                         
  24   4   1          9.69         10.78         4.32 o                         
  25   4   1         55.80         53.19         5.86 o                         
  26   4   1         62.05         57.66         8.49 o                         
  27   4   1          9.30         12.71         6.92 o                         
  28   4   1          0.04         -3.82         8.07 o                         
   1   5   1        221.90        239.13         2.00 o                         
   2   5   1       2118.81       2132.46        10.48 o                         
   3   5   1        188.56        165.86         1.71 o                         
   4   5   1        146.53        141.55         1.69 o                         
   5   5   1       2439.67       2482.81        13.11 o                         
   6   5   1        470.23        472.49         3.88 o                         
   7   5   1          0.33          2.12         0.66 o                         
   8   5   1       4317.98       4891.40        23.23 o                         
   9   5   1       3074.96       3350.75        16.81 o                         
  10   5   1         69.16         44.30         1.52 o                         
  11   5   1       1259.21       1427.95         9.16 o                         
  12   5   1        260.49        276.88         3.39 o                         
  13   5   1         28.05         12.48         1.36 o                         
  14   5   1        344.89        420.93         4.99 o                         
  15   5   1          0.00         -0.45         1.44 o                         
  16   5   1         20.08         23.56         2.07 o                         
  17   5   1        842.34        819.96         8.81 o                         
  18   5   1        188.34        190.25         5.06 o                         
  19   5   1        112.70        121.58         4.79 o                         
  20   5   1        396.85        393.37         8.21 o                         
  21   5   1        260.72        262.73         7.90 o                         
  22   5   1         22.96         21.17         4.54 o                         
  23   5   1         28.58         30.26         5.00 o                         
  24   5   1         25.93         23.63         5.51 o                         
  25   5   1         23.41         22.41         5.01 o                         
  26   5   1          4.53          1.97         4.66 o                         
  27   5   1          0.06          2.67         5.98 o                         
  28   5   1         20.21         32.02        10.01 o                         
   1   6   1         53.05         57.51         1.18 o                         
   2   6   1       3609.07       3668.55        17.72 o                         
   3   6   1         27.14         36.79         1.00 o                         
   4   6   1        106.87         84.50         1.35 o                         
   5   6   1       2830.81       2980.75        15.51 o                         
   6   6   1        761.54        872.72         5.89 o                         
   7   6   1         15.14         20.63         1.15 o                         
   8   6   1        980.71       1078.92         6.95 o                         
   9   6   1        744.30        773.84         5.51 o                         
  10   6   1       2179.91       2268.49        12.43 o                         
  11   6   1       2370.89       2456.57        13.44 o                         
  12   6   1         18.96         21.79         1.32 o                         
  13   6   1         78.65         80.46         2.49 o                         
  14   6   1         10.52          8.75         1.47 o                         
  15   6   1         70.67         51.14         2.41 o                         
  16   6   1        142.73        120.44         3.68 o                         
  17   6   1        596.84        558.34         7.41 o                         
  18   6   1          9.64          5.02         2.54 o                         
  19   6   1         23.69         24.02         3.27 o                         
  20   6   1        188.77        197.02         7.81 o                         
  21   6   1        130.88        136.67         7.12 o                         
  22   6   1          3.67          2.06         4.08 o                         
  23   6   1        197.00        181.90         8.54 o                         
  24   6   1          5.61          5.22         4.38 o                         
  25   6   1          0.17          1.61         4.40 o                         
  26   6   1        113.17        113.55         8.48 o                         
  27   6   1         48.57         52.76         7.23 o                         
  28   6   1          9.22         21.75         8.40 o                         
   1   7   1          6.10          4.36         0.65 o                         
   2   7   1        545.89        516.02         3.64 o                         
   3   7   1         74.48         96.49         1.46 o                         
   4   7   1       1069.04       1208.94         7.52 o                         
   5   7   1         84.18         76.54         1.72 o                         
   6   7   1         46.03         35.25         1.38 o                         
   7   7   1       1524.24       1561.67         9.46 o                         
   8   7   1        164.90        197.82         2.48 o                         
   9   7   1       1562.48       1785.76        10.51 o                         
  10   7   1       1072.26       1116.46         7.35 o                         
  11   7   1         41.20         72.24         1.87 o                         
  12   7   1        185.93        159.47         2.99 o                         
  13   7   1         29.91         16.65         1.48 o                         
  14   7   1        105.17        110.96         3.00 o                         
  15   7   1        246.12        249.53         5.07 o                         
  16   7   1        389.92        371.46         5.65 o                         
  17   7   1        127.47        136.90         4.58 o                         
  18   7   1        157.22        154.50         5.28 o                         
  19   7   1         39.87         49.43         4.23 o                         
  20   7   1          0.96          2.41         3.36 o                         
  21   7   1        244.86        229.01         9.09 o                         
  22   7   1        151.07        130.18         7.34 o                         
  23   7   1         83.08         87.42         6.62 o                         
  24   7   1         13.78         14.46         5.04 o                         
  25   7   1          5.82          3.08         4.59 o                         
  26   7   1        146.28        163.59         8.85 o                         
  27   7   1         19.58         26.61         7.85 o                         
  28   7   1          4.41         12.47         7.70 o                         
   1   8   1         89.08         94.85         1.67 o                         
   2   8   1        101.11        102.76         1.66 o                         
   3   8   1        279.35        226.88         2.32 o                         
   4   8   1         57.45         63.80         1.63 o                         
   5   8   1         47.14         53.92         1.57 o                         
   6   8   1          6.85          3.69         0.89 o                         
   7   8   1        654.70        714.11         5.82 o                         
   8   8   1        532.11        529.83         4.57 o                         
   9   8   1        235.33        220.99         2.77 o                         
  10   8   1        235.94        228.93         2.98 o                         
  11   8   1        136.61        147.54         2.52 o                         
  12   8   1        152.68        133.33         2.45 o                         
  13   8   1        115.06         82.76         2.99 o                         
  14   8   1         52.76         71.22         2.81 o                         
  15   8   1          1.77          0.74         1.67 o                         
  16   8   1        527.19        513.47         6.64 o                         
  17   8   1        275.16        282.62         5.90 o                         
  18   8   1        117.94        106.43         4.78 o                         
  19   8   1        423.73        392.51         9.21 o                         
  20   8   1         84.11         65.74         5.08 o                         
  21   8   1         16.91         13.94         4.39 o                         
  22   8   1        514.57        505.39        11.58 o                         
  23   8   1         17.85         11.47         4.81 o                         
  24   8   1         72.18         99.62         7.34 o                         
  25   8   1          3.34         -2.05         7.19 o                         
  26   8   1          9.94         13.22         5.43 o                         
  27   8   1          3.99         -0.55         6.27 o                         
   1   9   1       1018.01       1049.38         6.79 o                         
   2   9   1       1364.42       1538.19         8.78 o                         
   3   9   1       5834.21       6567.64        30.38 o                         
   4   9   1        729.93        744.29         5.47 o                         
   5   9   1       1346.93       1449.32         9.13 o                         
   6   9   1        444.39        446.42         4.46 o                         
   7   9   1        125.98        105.16         2.62 o                         
   8   9   1        194.38        247.84         3.86 o                         
   9   9   1         91.17         96.95         2.43 o                         
  10   9   1        368.09        327.66         3.84 o                         
  11   9   1        627.49        631.36         5.74 o                         
  12   9   1        567.21        540.56         5.99 o                         
  13   9   1       1036.57       1032.36        10.25 o                         
  14   9   1         61.93         57.31         3.63 o                         
  15   9   1          0.04          7.67         2.00 o                         
  16   9   1        325.58        288.31         5.34 o                         
  17   9   1         18.93         12.62         2.73 o                         
  18   9   1          7.95          3.57         3.29 o                         
  19   9   1        189.88        161.11         6.81 o                         
  20   9   1          7.48          0.46         3.69 o                         
  21   9   1          4.71          2.47         4.79 o                         
  22   9   1          8.54          2.02         5.87 o                         
  23   9   1         12.83          9.97         4.80 o                         
  24   9   1        160.23        158.03         8.59 o                         
  25   9   1         43.05         36.32         5.87 o                         
  26   9   1         30.50         33.16         5.88 o                         
  27   9   1         10.45          7.61         5.26 o                         
   1  10   1        473.65        574.58         4.71 o                         
   2  10   1         10.05         19.51         1.17 o                         
   3  10   1       1124.37       1244.55         7.68 o                         
   4  10   1       3068.89       3396.92        18.69 o                         
   5  10   1         27.65         39.68         1.61 o                         
   6  10   1          3.08          0.15         0.86 o                         
   7  10   1        157.03        194.70         2.85 o                         
   8  10   1       1251.52       1311.84         9.35 o                         
   9  10   1        366.11        414.45         4.64 o                         
  10  10   1        243.39        273.43         3.67 o                         
  11  10   1         69.39         64.80         2.67 o                         
  12  10   1         71.92         63.04         3.03 o                         
  13  10   1         99.00         86.75         3.45 o                         
  14  10   1        383.68        370.34         5.91 o                         
  15  10   1        242.15        220.99         4.72 o                         
  16  10   1         38.94         38.29         3.32 o                         
  17  10   1        231.05        212.32         7.56 o                         
  18  10   1        121.44        112.16         5.43 o                         
  19  10   1        217.89        210.10         7.64 o                         
  20  10   1         57.98         58.72         5.19 o                         
  21  10   1         41.20         37.50         5.00 o                         
  22  10   1          1.52         -4.08         4.17 o                         
  23  10   1         23.45         16.47         5.37 o                         
  24  10   1         44.20         35.13         5.96 o                         
  25  10   1         27.12         28.41         5.89 o                         
  26  10   1          1.19          1.59         7.32 o                         
  27  10   1        248.54        252.09        31.43 o                         
   1  11   1        174.79        175.97         2.66 o                         
   2  11   1        121.96        120.94         2.20 o                         
   3  11   1         22.26         11.32         1.05 o                         
   4  11   1          0.37          1.64         0.93 o                         
   5  11   1        772.43        780.00         6.12 o                         
   6  11   1         35.31         18.80         1.35 o                         
   7  11   1        138.36        169.65         2.80 o                         
   8  11   1        280.64        274.67         3.55 o                         
   9  11   1         11.30          6.75         1.35 o                         
  10  11   1       1015.22       1090.37         9.76 o                         
  11  11   1         69.60         52.43         2.72 o                         
  12  11   1        394.38        376.89         5.70 o                         
  13  11   1        340.97        326.29         5.90 o                         
  14  11   1        600.70        538.43         7.22 o                         
  15  11   1       1213.60       1121.32        11.05 o                         
  16  11   1         96.34         84.83         4.76 o                         
  17  11   1        112.45        112.64         5.41 o                         
  18  11   1        139.33        144.90         6.09 o                         
  19  11   1         18.75         12.88         3.95 o                         
  20  11   1         56.10         49.04         4.95 o                         
  21  11   1          7.54          0.88         3.90 o                         
  22  11   1         18.66         14.82         4.82 o                         
  23  11   1          0.50          0.65         4.69 o                         
  24  11   1         12.54          3.30         4.93 o                         
  25  11   1         65.45         69.52         7.04 o                         
  26  11   1         62.99         62.07         8.92 o                         
   1  12   1       3652.84       3757.39        19.68 o                         
   2  12   1        789.68        746.96         5.97 o                         
   3  12   1         53.36         27.46         1.42 o                         
   4  12   1        151.51        121.02         2.53 o                         
   5  12   1        223.42        222.06         3.20 o                         
   6  12   1        899.43        890.89         6.91 o                         
   7  12   1         98.42        109.77         2.84 o                         
   8  12   1          3.30          1.00         1.35 o                         
   9  12   1          2.01         -0.91         1.54 o                         
  10  12   1         67.44         77.86         3.18 o                         
  11  12   1       1701.96       1659.81        13.36 o                         
  12  12   1        149.13        126.64         4.02 o                         
  13  12   1          2.34          0.77         2.24 o                         
  14  12   1       1076.12       1110.65        11.13 o                         
  15  12   1        619.14        600.61         8.46 o                         
  16  12   1        168.32        133.61         5.67 o                         
  17  12   1         52.03         55.56         4.90 o                         
  18  12   1        208.00        209.87         8.57 o                         
  19  12   1          2.88         -1.03         3.61 o                         
  20  12   1         63.48         58.94         5.39 o                         
  21  12   1         63.36         67.41         5.87 o                         
  22  12   1         58.24         55.23         6.14 o                         
  23  12   1          0.89          7.55         4.88 o                         
  24  12   1         15.61         12.40         5.34 o                         
  25  12   1        112.53        116.28         8.84 o                         
  26  12   1         30.01         34.96         8.01 o                         
   1  13   1        931.63        991.42         7.37 o                         
   2  13   1        956.90        948.38         7.16 o                         
   3  13   1        254.70        283.05         3.48 o                         
   4  13   1         32.89         31.60         1.77 o                         
   5  13   1         26.38         17.71         1.51 o                         
   6  13   1         39.05         21.52         1.71 o                         
   7  13   1         28.69         33.69         2.05 o                         
   8  13   1        469.20        490.43         6.06 o                         
   9  13   1          0.10         -1.63         1.63 o                         
  10  13   1         90.16         71.03         3.29 o                         
  11  13   1        934.90        980.27         9.78 o                         
  12  13   1        138.78        170.57         4.72 o                         
  13  13   1          7.02         19.97         3.01 o                         
  14  13   1        329.49        308.72         6.71 o                         
  15  13   1          1.45          9.00         2.74 o                         
  16  13   1         59.15         73.39         4.74 o                         
  17  13   1         68.34         77.51         5.09 o                         
  18  13   1          0.86         -0.31         3.30 o                         
  19  13   1         18.76         12.84         4.11 o                         
  20  13   1         41.56         29.68         4.96 o                         
  21  13   1         20.76         14.40         4.50 o                         
  22  13   1        199.46        195.52         9.34 o                         
  23  13   1         77.51         70.79         7.05 o                         
  24  13   1         44.83         39.37         6.93 o                         
  25  13   1         50.20         38.91        10.70 o                         
   1  14   1       1592.98       1577.85        10.39 o                         
   2  14   1        261.62        299.03         3.90 o                         
   3  14   1          0.63          5.35         1.35 o                         
   4  14   1        100.33         96.43         2.72 o                         
   5  14   1        277.79        270.07         4.10 o                         
   6  14   1       1067.49       1029.45         8.42 o                         
   7  14   1        163.49        146.69         3.62 o                         
   8  14   1          5.70          5.26         1.78 o                         
   9  14   1          5.46          5.40         1.91 o                         
  10  14   1        189.66        158.94         4.45 o                         
  11  14   1        751.42        717.01         9.29 o                         
  12  14   1        996.21        982.90        11.49 o                         
  13  14   1        774.50        727.65         9.96 o                         
  14  14   1        763.23        763.48        10.36 o                         
  15  14   1         15.53         16.82         3.21 o                         
  16  14   1        250.52        235.45         7.28 o                         
  17  14   1         25.91         26.18         4.28 o                         
  18  14   1         78.93         82.82         5.47 o                         
  19  14   1        160.51        158.48         7.08 o                         
  20  14   1          2.97          0.51         4.13 o                         
  21  14   1          0.49         -2.24         4.31 o                         
  22  14   1         36.52         41.48         6.05 o                         
  23  14   1          0.00          4.03         5.86 o                         
  24  14   1         48.91         39.75         8.13 o                         
  25  14   1         10.76          7.42         7.12 o                         
   1  15   1         12.17          9.90         1.59 o                         
   2  15   1         24.92         24.97         1.90 o                         
   3  15   1        570.42        531.18         5.79 o                         
   4  15   1        384.70        374.51         4.89 o                         
   5  15   1        101.94        102.66         4.74 o                         
   6  15   1         49.49         52.07         2.69 o                         
   7  15   1       1036.45       1025.81         9.23 o                         
   8  15   1        147.07        131.79         3.94 o                         
   9  15   1         17.14         13.81         2.26 o                         
  10  15   1        724.38        647.84         7.72 o                         
  11  15   1          8.26         13.76         2.71 o                         
  12  15   1         12.82          2.16         2.71 o                         
  13  15   1        142.09        170.79         5.74 o                         
  14  15   1        268.24        258.97         6.71 o                         
  15  15   1        199.88        200.00         7.08 o                         
  16  15   1        123.87        131.80         6.17 o                         
  17  15   1         53.00         59.20         4.95 o                         
  18  15   1        110.15        112.32         6.24 o                         
  19  15   1         98.24        110.32         6.34 o                         
  20  15   1         29.04         30.20         5.05 o                         
  21  15   1        105.64        104.16         7.22 o                         
  22  15   1          0.95         -1.78         5.57 o                         
  23  15   1         93.36        119.32         9.34 o                         
  24  15   1         17.01         22.22         6.73 o                         
   1  16   1        800.47        725.26         7.20 o                         
   2  16   1         60.60         63.71         2.80 o                         
   3  16   1         28.66         31.39         2.29 o                         
   4  16   1         81.21         58.07         2.68 o                         
   5  16   1         88.03         96.77         3.43 o                         
   6  16   1        188.64        142.48         4.00 o                         
   7  16   1        600.88        617.61         7.17 o                         
   8  16   1         14.95          0.08         2.07 o                         
   9  16   1         58.37         44.19         3.01 o                         
  10  16   1         29.15         39.06         3.40 o                         
  11  16   1        597.63        541.92         7.75 o                         
  12  16   1          2.20         -2.45         2.45 o                         
  13  16   1         51.97         47.21         3.92 o                         
  14  16   1        172.26        160.60         6.05 o                         
  15  16   1         63.93         53.78         4.59 o                         
  16  16   1         30.74         19.13         3.96 o                         
  17  16   1        128.23        121.21         6.28 o                         
  18  16   1          0.10          3.45         3.86 o                         
  19  16   1          0.82          7.61         4.31 o                         
  20  16   1         19.06         32.72         5.45 o                         
  21  16   1          4.13         -0.61         5.18 o                         
  22  16   1          0.59         -0.54         5.52 o                         
  23  16   1         32.49         43.68         7.23 o                         
  24  16   1         11.67         19.49        11.83 o                         
   1  17   1        809.14        728.98         8.09 o                         
   2  17   1        131.31        156.55         4.20 o                         
   3  17   1         62.06         67.35         3.27 o                         
   4  17   1        304.46        328.55         5.53 o                         
   5  17   1       1723.83       1773.31        14.86 o                         
   6  17   1        205.12        193.05         4.56 o                         
   7  17   1       1853.68       1727.15        13.47 o                         
   8  17   1          9.47          5.24         2.23 o                         
   9  17   1        362.46        303.51         6.31 o                         
  10  17   1          0.15         -1.66         2.11 o                         
  11  17   1         10.30         10.74         2.58 o                         
  12  17   1         11.09          9.12         2.88 o                         
  13  17   1         51.58         44.37         3.85 o                         
  14  17   1        142.21        137.07         5.90 o                         
  15  17   1         58.23         52.73         4.78 o                         
  16  17   1         19.37         21.09         4.56 o                         
  17  17   1        230.38        254.66         8.46 o                         
  18  17   1        306.36        325.55         9.28 o                         
  19  17   1         14.93         13.66         4.87 o                         
  20  17   1          6.90          6.27         6.29 o                         
  21  17   1         47.44         61.81         7.01 o                         
  22  17   1          1.15         -3.87         5.74 o                         
  23  17   1          6.60         12.13         6.59 o                         
   1  18   1        160.64        147.03         4.49 o                         
   2  18   1         65.58         72.04         3.63 o                         
   3  18   1        134.13        116.92         4.05 o                         
   4  18   1        837.41        801.20         8.80 o                         
   5  18   1       1823.33       1785.03        13.77 o                         
   6  18   1         87.10         89.85         3.67 o                         
   7  18   1        119.03        108.60         4.57 o                         
   8  18   1         12.25         16.74         2.65 o                         
   9  18   1        364.47        380.53         6.45 o                         
  10  18   1        150.51        151.69         5.20 o                         
  11  18   1         90.58         93.08         4.27 o                         
  12  18   1         23.07         28.29         3.29 o                         
  13  18   1          1.25         -2.57         2.57 o                         
  14  18   1          2.68         -1.93         3.21 o                         
  15  18   1        105.21        122.28         6.00 o                         
  16  18   1          5.57          2.28         3.99 o                         
  17  18   1          8.96         13.24         4.54 o                         
  18  18   1          7.90          4.16         4.63 o                         
  19  18   1          7.51          5.28         4.97 o                         
  20  18   1          0.01         -3.21         4.99 o                         
  21  18   1        105.02        106.28         9.93 o                         
  22  18   1         18.87         24.68         6.79 o                         
   1  19   1        481.55        439.36         6.92 o                         
   2  19   1        224.36        202.36         5.51 o                         
   3  19   1        446.10        395.15         6.79 o                         
   4  19   1         48.44         47.48         3.18 o                         
   5  19   1         51.68         54.72         3.33 o                         
   6  19   1          0.15          7.79         2.30 o                         
   7  19   1        150.11        112.05         4.32 o                         
   8  19   1        141.99        123.18         4.57 o                         
   9  19   1        143.51        136.19         5.18 o                         
  10  19   1         13.43         11.00         2.74 o                         
  11  19   1          0.31         -0.67         2.68 o                         
  12  19   1        151.30        149.96         5.54 o                         
  13  19   1          4.47          2.27         2.94 o                         
  14  19   1         12.23         10.58         3.58 o                         
  15  19   1         55.75         58.78         4.92 o                         
  16  19   1        208.54        227.54         9.19 o                         
  17  19   1         14.43          6.99         6.22 o                         
  18  19   1         36.86         40.48         5.79 o                         
  19  19   1        129.06        151.39         8.41 o                         
  20  19   1         45.64         36.91         6.49 o                         
  21  19   1         26.87         29.48         6.48 o                         
  22  19   1         20.77         22.68        11.17 o                         
   1  20   1        149.86        146.84         5.27 o                         
   2  20   1          1.53          5.20         2.78 o                         
   3  20   1        242.10        213.49         5.90 o                         
   4  20   1        381.18        360.07         6.57 o                         
   5  20   1         18.01         15.44         2.73 o                         
   6  20   1        717.58        717.85         9.24 o                         
   7  20   1        144.54        156.76         5.09 o                         
   8  20   1        169.06        169.69         5.68 o                         
   9  20   1         40.57         36.17         3.32 o                         
  10  20   1        345.10        358.20         6.88 o                         
  11  20   1         11.60         12.46         3.08 o                         
  12  20   1          6.13         -2.71         2.71 o                         
  13  20   1        103.18         76.95         4.57 o                         
  14  20   1        163.52        161.93         7.12 o                         
  15  20   1         14.99         11.53         4.32 o                         
  16  20   1         14.01          9.90         4.47 o                         
  17  20   1         23.92         36.63         5.22 o                         
  18  20   1         25.94         30.15         5.27 o                         
  19  20   1         28.89         40.86         6.83 o                         
  20  20   1         77.23         89.53         8.13 o                         
  21  20   1        116.23        122.58        12.20 o                         
   1  21   1          0.15          9.55         2.76 o                         
   2  21   1          2.70          3.44         2.61 o                         
   3  21   1        249.24        224.03         6.12 o                         
   4  21   1          7.63          5.97         2.75 o                         
   5  21   1        104.46        104.51         4.96 o                         
   6  21   1        126.12        122.79         5.17 o                         
   7  21   1        109.88        107.26         4.76 o                         
   8  21   1         95.81         95.80         4.44 o                         
   9  21   1        768.41        753.07         9.68 o                         
  10  21   1        309.78        351.22         7.24 o                         
  11  21   1         64.33         54.87         4.28 o                         
  12  21   1         34.99         27.77         4.10 o                         
  13  21   1         85.64         99.37         6.02 o                         
  14  21   1          6.20         10.32         4.34 o                         
  15  21   1         60.66         64.63         5.83 o                         
  16  21   1          0.77          3.24         4.39 o                         
  17  21   1         73.67         87.69         6.49 o                         
  18  21   1         18.19         16.37         5.10 o                         
  19  21   1          1.94          6.31         4.96 o                         
  20  21   1         27.20         30.21        10.68 o                         
   1  22   1        104.97         93.91         4.99 o                         
   2  22   1          5.00          3.93         2.72 o                         
   3  22   1          4.34          2.63         2.87 o                         
   4  22   1          0.94         -1.16         2.86 o                         
   5  22   1         34.74         35.98         3.97 o                         
   6  22   1          5.04          3.89         2.95 o                         
   7  22   1         80.16         69.98         4.48 o                         
   8  22   1        126.98        116.54         5.31 o                         
   9  22   1          9.91         12.74         3.01 o                         
  10  22   1        380.23        411.38         8.17 o                         
  11  22   1         29.91         35.76         4.31 o                         
  12  22   1         57.29         76.64         5.48 o                         
  13  22   1        286.57        317.16        10.64 o                         
  14  22   1         25.69         23.73         4.89 o                         
  15  22   1          3.93          3.67         4.19 o                         
  16  22   1         35.23         40.00         5.56 o                         
  17  22   1         12.30         22.25         5.32 o                         
  18  22   1         13.81         21.95         5.14 o                         
  19  22   1          6.36          8.37         7.24 o                         
   1  23   1         15.76         16.02         4.11 o                         
   2  23   1        166.42        175.04         6.79 o                         
   3  23   1         14.66         19.57         3.45 o                         
   4  23   1        213.74        219.18         7.24 o                         
   5  23   1         13.67         15.68         3.54 o                         
   6  23   1          0.02         -3.16         3.16 o                         
   7  23   1          0.06         -1.80         3.07 o                         
   8  23   1        110.36        117.98         5.79 o                         
   9  23   1        152.41        163.74         6.80 o                         
  10  23   1         22.73         36.71         4.82 o                         
  11  23   1         35.31         35.02         4.50 o                         
  12  23   1         58.05         68.52         5.43 o                         
  13  23   1        128.99        137.69         9.06 o                         
  14  23   1        283.09        340.17        10.17 o                         
  15  23   1        353.52        419.14        11.45 o                         
  16  23   1        231.75        271.55        10.37 o                         
  17  23   1        111.31        134.53         7.71 o                         
  18  23   1          8.18         12.77         6.10 o                         
   1  24   1          0.08         -2.08         3.32 o                         
   2  24   1         15.34         26.98         4.08 o                         
   3  24   1         50.55         49.62         4.70 o                         
   4  24   1          3.71          5.01         3.33 o                         
   5  24   1          1.73          2.27         3.54 o                         
   6  24   1          3.17         -3.51         3.51 o                         
   7  24   1          7.01          1.18         3.70 o                         
   8  24   1         47.91         42.92         4.66 o                         
   9  24   1         39.86         50.03         5.07 o                         
  10  24   1          1.07         -2.48         3.94 o                         
  11  24   1         10.60          7.55         4.18 o                         
  12  24   1          2.17         14.92         5.09 o                         
  13  24   1         71.24         75.89         6.30 o                         
  14  24   1        176.12        187.63         8.75 o                         
  15  24   1          3.31         30.16         5.64 o                         
  16  24   1          7.96         20.00         5.46 o                         
  17  24   1          1.42         19.80        14.07 o                         
   1  25   1          6.15         -0.76         3.76 o                         
   2  25   1         30.82         19.28         4.14 o                         
   3  25   1        138.36        142.08         6.84 o                         
   4  25   1          1.77         -2.47         3.58 o                         
   5  25   1          0.02         -0.97         3.87 o                         
   6  25   1         54.80         71.92         5.90 o                         
   7  25   1          2.93          0.59         3.74 o                         
   8  25   1         18.05         16.14         4.33 o                         
   9  25   1          3.45         -1.85         4.09 o                         
  10  25   1         23.24         29.90         4.82 o                         
  11  25   1        292.63        342.47        10.10 o                         
  12  25   1          8.78          8.09         5.06 o                         
  13  25   1          0.07         20.15         5.61 o                         
  14  25   1        125.22        126.89         7.93 o                         
  15  25   1        155.63        172.52        10.05 o                         
   1  26   1          0.24          3.87         4.28 o                         
   2  26   1         48.76         63.03         5.57 o                         
   3  26   1         15.23         18.83         4.58 o                         
   4  26   1         62.24         71.48         5.99 o                         
   5  26   1         56.57         55.15         5.66 o                         
   6  26   1          9.23         15.89         4.59 o                         
   7  26   1         13.21         19.76         5.17 o                         
   8  26   1          8.37          4.73         5.29 o                         
   9  26   1         46.91         68.11         6.42 o                         
  10  26   1        149.20        198.26         9.91 o                         
  11  26   1          2.36         14.65         5.34 o                         
  12  26   1        127.54        175.40         9.38 o                         
  13  26   1         20.85         43.46         7.18 o                         
   1  27   1        126.88        158.26         9.69 o                         
   2  27   1          7.20         27.82         5.66 o                         
   3  27   1         40.83         42.65         6.12 o                         
   4  27   1          3.13          6.27         4.74 o                         
   5  27   1          0.67         -0.36         4.16 o                         
   6  27   1          6.69          1.08         4.47 o                         
   7  27   1          5.86         10.74         6.13 o                         
   8  27   1         16.22         27.23         5.92 o                         
   9  27   1          2.69         13.38         5.43 o                         
  10  27   1         10.96         42.48         6.07 o                         
  11  27   1        101.37        150.78        13.32 o                         
   1  28   1         19.41         18.18         6.34 o                         
   2  28   1          1.85         -0.53         5.04 o                         
   3  28   1         29.54         28.10         5.72 o                         
   4  28   1         46.83         40.97         6.09 o                         
   5  28   1          4.17          5.28         5.08 o                         
   6  28   1        137.77        197.24         9.25 o                         
   7  28   1         29.47         40.92         5.95 o                         
   8  28   1         86.40        125.69        10.47 o                         
   9  28   1        129.62        166.21        12.48 o                         
   1  29   1          1.18         -2.51         5.77 o                         
   2  29   1          5.18         15.62         6.32 o                         
   3  29   1         61.42         83.87         8.63 o                         
   4  29   1         17.18         25.65         7.61 o                         
   5  29   1          3.05          4.32         6.22 o                         
   0   0   2      18889.46      19691.71       161.97 o                         
   1   0   2      37935.34      39538.79       220.83 o                         
   2   0   2        849.15        771.30         6.33 o                         
   3   0   2       4829.67       4544.06        26.72 o                         
   4   0   2      17189.10      17735.96       115.59 o                         
   5   0   2        828.07        963.31         8.54 o                         
   6   0   2       4865.91       5112.07        35.63 o                         
   7   0   2        380.03        385.89         4.73 o                         
   8   0   2       1137.17       1234.01        10.43 o                         
   9   0   2       1001.88       1130.13        10.00 o                         
  10   0   2        688.47        936.16         8.95 o                         
  11   0   2        778.39        822.71         8.42 o                         
  12   0   2         58.92         48.93         2.20 o                         
  13   0   2       2610.47       2797.78        29.19 o                         
  14   0   2         68.65         71.90         3.82 o                         
  15   0   2         74.40         78.76         4.32 o                         
  16   0   2         47.02         33.56         3.34 o                         
  17   0   2         35.42         32.61         3.41 o                         
  18   0   2        824.93        771.55        11.43 o                         
  19   0   2        375.90        346.17         8.57 o                         
  20   0   2        278.33        254.24         8.26 o                         
  21   0   2        268.99        286.03        12.04 o                         
  22   0   2        527.00        530.93        20.60 o                         
  23   0   2        201.14        221.02        11.47 o                         
  24   0   2        272.42        284.10        12.28 o                         
  25   0   2         28.60         51.17         7.21 o                         
  26   0   2        447.71        451.87        16.48 o                         
  27   0   2        245.48        292.55        19.01 o                         
  28   0   2        256.41        263.33        25.24 o                         
   0   1   2      10556.04      11092.87        68.57 o                         
   1   1   2       5036.07       5257.35        23.01 o                         
   2   1   2       2207.63       2206.68        10.59 o                         
   3   1   2      51184.60      52631.27       270.07 o                         
   4   1   2       2757.04       3133.90        15.04 o                         
   5   1   2       1626.34       1659.64         9.05 o                         
   6   1   2          0.12          4.39         0.74 o                         
   7   1   2        857.67        955.24         6.53 o                         
   8   1   2        112.45        115.82         2.03 o                         
   9   1   2        595.80        599.66         4.90 o                         
  10   1   2          2.23          3.34         0.92 o                         
  11   1   2        181.31        219.93         3.07 o                         
  12   1   2        359.82        326.29         4.02 o                         
  13   1   2        546.95        604.10         5.67 o                         
  14   1   2        571.65        642.95         6.49 o                         
  15   1   2        233.86        225.39         4.10 o                         
  16   1   2       1219.35       1204.19        10.29 o                         
  17   1   2        263.14        256.77         4.66 o                         
  18   1   2          5.66          5.54         2.09 o                         
  19   1   2        198.96        181.97         4.78 o                         
  20   1   2         66.11         59.32         3.90 o                         
  21   1   2        419.06        413.86         8.32 o                         
  22   1   2        244.80        241.89         7.83 o                         
  23   1   2        139.73        143.15         6.66 o                         
  24   1   2        258.36        285.32         9.13 o                         
  25   1   2        125.15        134.96         7.23 o                         
  26   1   2          9.75         20.05         6.24 o                         
  27   1   2          0.21         -0.40         5.61 o                         
  28   1   2          0.00          0.58         6.12 o                         
   0   2   2        317.63        296.41         4.84 o                         
   1   2   2          3.56          1.79         0.55 o                         
   2   2   2       5905.05       6095.12        28.36 o                         
   3   2   2       6135.24       6313.64        27.77 o                         
   4   2   2        703.04        778.23         4.82 o                         
   5   2   2      10381.75      11000.89        48.67 o                         
   6   2   2       4693.14       4834.76        23.44 o                         
   7   2   2         98.38        144.11         2.29 o                         
   8   2   2       1007.74       1218.36         7.77 o                         
   9   2   2         47.97         65.89         1.90 o                         
  10   2   2       1063.22       1185.83         8.25 o                         
  11   2   2        934.56        919.39         6.93 o                         
  12   2   2        165.08        146.10         2.74 o                         
  13   2   2        275.81        266.86         3.71 o                         
  14   2   2         49.37         40.45         2.21 o                         
  15   2   2        181.08        177.89         3.72 o                         
  16   2   2        972.06        981.88         9.12 o                         
  17   2   2         84.90         71.96         3.18 o                         
  18   2   2        750.59        732.07         8.15 o                         
  19   2   2        680.38        657.43         8.27 o                         
  20   2   2        119.40        121.81         5.02 o                         
  21   2   2         32.50         34.99         3.87 o                         
  22   2   2          4.12          3.52         3.05 o                         
  23   2   2         49.66         49.31         5.02 o                         
  24   2   2        410.78        430.59        10.42 o                         
  25   2   2          9.45         13.28         5.26 o                         
  26   2   2        279.74        289.10        12.77 o                         
  27   2   2          0.97          3.81         5.36 o                         
  28   2   2         42.38         25.48         7.13 o                         
   0   3   2         22.64         35.95         2.03 o                         
   1   3   2          0.97          2.68         0.58 o                         
   2   3   2       2468.63       2722.91        19.41 o                         
   3   3   2       2409.61       2421.33        11.94 o                         
   4   3   2      18175.35      18670.04        79.00 o                         
   5   3   2       2508.19       2639.07        13.16 o                         
   6   3   2       5953.22       6357.88        30.21 o                         
   7   3   2        437.16        472.44         4.01 o                         
   8   3   2       5269.34       5629.26        27.46 o                         
   9   3   2         14.43         13.25         1.15 o                         
  10   3   2         91.04         80.00         2.47 o                         
  11   3   2        317.79        321.48         3.89 o                         
  12   3   2        540.91        531.57         5.16 o                         
  13   3   2       1688.04       1831.69        11.80 o                         
  14   3   2        223.19        182.42         3.38 o                         
  15   3   2       1207.60       1238.86        10.24 o                         
  16   3   2          0.28          1.40         1.75 o                         
  17   3   2          5.83         11.45         2.25 o                         
  18   3   2        241.68        211.39         4.92 o                         
  19   3   2         52.08         41.66         3.14 o                         
  20   3   2         60.58         55.17         3.74 o                         
  21   3   2         96.21         87.33         5.03 o                         
  22   3   2        215.97        224.68         7.50 o                         
  23   3   2         14.27         15.12         4.39 o                         
  24   3   2        270.34        270.21        11.99 o                         
  25   3   2          6.45          7.86         4.49 o                         
  26   3   2         93.11         99.71         7.79 o                         
  27   3   2         54.99         67.70        10.43 o                         
  28   3   2         65.61         75.61         8.34 o                         
   0   4   2       3551.73       3509.85        21.21 o                         
   1   4   2       3292.59       3297.76        16.81 o                         
   2   4   2        280.18        297.96         2.66 o                         
   3   4   2         82.70         81.78         1.62 o                         
   4   4   2         36.65         42.92         1.03 o                         
   5   4   2        321.94        399.46         4.35 o                         
   6   4   2       1614.79       1813.25         9.79 o                         
   7   4   2         80.22         74.74         1.71 o                         
   8   4   2        884.34        944.19         6.57 o                         
   9   4   2        561.25        634.59         5.23 o                         
  10   4   2        491.47        630.39         5.38 o                         
  11   4   2       1047.84        938.51         7.37 o                         
  12   4   2        508.99        535.66         5.40 o                         
  13   4   2         74.59         92.13         2.76 o                         
  14   4   2         53.13         50.13         2.33 o                         
  15   4   2         74.78         69.23         3.01 o                         
  16   4   2        384.74        382.42         6.21 o                         
  17   4   2         38.60         36.21         2.79 o                         
  18   4   2         29.91         27.98         2.77 o                         
  19   4   2         20.16         25.94         3.05 o                         
  20   4   2         93.58         92.42         4.57 o                         
  21   4   2         38.34         35.53         3.76 o                         
  22   4   2        122.14        116.65         5.96 o                         
  23   4   2         52.94         55.58         5.20 o                         
  24   4   2         12.89          7.28         4.09 o                         
  25   4   2         40.29         32.64         6.11 o                         
  26   4   2         16.38         25.02         5.61 o                         
  27   4   2         11.31          3.56         6.60 o                         
  28   4   2        130.49        123.80        10.40 o                         
   0   5   2      13525.11      13717.11        76.88 o                         
   1   5   2        386.28        383.24         2.73 o                         
   2   5   2         34.84         15.09         0.80 o                         
   3   5   2         25.72         35.84         0.95 o                         
   4   5   2       1058.80       1102.80         6.79 o                         
   5   5   2       2216.01       2287.91        12.68 o                         
   6   5   2       3954.82       4357.68        22.31 o                         
   7   5   2        794.98        809.67         7.01 o                         
   8   5   2       5006.72       5537.68        26.30 o                         
   9   5   2       4796.39       5151.75        25.77 o                         
  10   5   2        281.55        274.11         3.52 o                         
  11   5   2       1187.54       1117.38         8.24 o                         
  12   5   2        357.57        321.12         4.13 o                         
  13   5   2        388.14        401.97         4.81 o                         
  14   5   2         43.07         40.05         2.21 o                         
  15   5   2         26.27         28.38         2.77 o                         
  16   5   2        278.27        239.38         4.87 o                         
  17   5   2          4.07          2.74         2.10 o                         
  18   5   2          8.12         11.91         2.52 o                         
  19   5   2         44.30         32.73         3.31 o                         
  20   5   2        470.95        493.04         8.31 o                         
  21   5   2          4.32         12.78         3.19 o                         
  22   5   2        157.31        153.10         8.21 o                         
  23   5   2         16.92         16.14         4.30 o                         
  24   5   2          0.02         -1.19         4.27 o                         
  25   5   2          0.05          0.01         4.53 o                         
  26   5   2         15.19         11.09         7.25 o                         
  27   5   2        241.57        241.12        14.08 o                         
  28   5   2          9.13         14.75        12.32 o                         
   0   6   2         11.11          5.89         0.94 o                         
   1   6   2       2553.62       2638.80        12.59 o                         
   2   6   2       1607.26       1600.51         8.98 o                         
   3   6   2       1060.39       1192.32         7.05 o                         
   4   6   2         29.86         17.18         1.01 o                         
   5   6   2        328.24        396.84         3.65 o                         
   6   6   2        704.77        855.76         6.39 o                         
   7   6   2       1377.45       1528.93         9.90 o                         
   8   6   2       6156.14       6902.29        34.37 o                         
   9   6   2       7938.58       8479.24        40.31 o                         
  10   6   2         13.94         29.73         1.52 o                         
  11   6   2        177.27        145.88         2.82 o                         
  12   6   2        896.00        998.67         7.91 o                         
  13   6   2         23.86         32.44         2.06 o                         
  14   6   2         11.77          1.10         1.62 o                         
  15   6   2          4.73          2.13         1.75 o                         
  16   6   2        545.43        504.92         6.84 o                         
  17   6   2        184.86        178.16         5.57 o                         
  18   6   2        416.87        389.82         6.70 o                         
  19   6   2       1096.32       1064.37        12.26 o                         
  20   6   2         10.86         20.85         3.40 o                         
  21   6   2        232.93        229.67         7.18 o                         
  22   6   2         24.66         25.71         4.17 o                         
  23   6   2        135.32        133.15         7.57 o                         
  24   6   2         18.34         11.47         4.75 o                         
  25   6   2         25.66         25.55         5.45 o                         
  26   6   2         11.97         10.01         6.57 o                         
  27   6   2         39.80         44.76         7.17 o                         
  28   6   2         57.45         98.30        17.88 o                         
   0   7   2        635.40        784.50         7.83 o                         
   1   7   2         19.03         20.71         0.98 o                         
   2   7   2        357.92        391.09         3.34 o                         
   3   7   2         15.04          9.64         0.79 o                         
   4   7   2       2137.24       2355.60        12.63 o                         
   5   7   2       2638.05       3030.20        16.31 o                         
   6   7   2       1546.44       1749.30        11.26 o                         
   7   7   2       3847.00       4172.48        23.43 o                         
   8   7   2         81.76         68.73         2.09 o                         
   9   7   2          1.59          7.24         1.19 o                         
  10   7   2       1333.19       1357.25         9.24 o                         
  11   7   2         70.76         78.00         2.47 o                         
  12   7   2         88.61         81.35         2.81 o                         
  13   7   2        711.27        697.37         7.03 o                         
  14   7   2         88.57         95.88         3.30 o                         
  15   7   2          4.85          2.50         1.74 o                         
  16   7   2        411.76        390.88         6.36 o                         
  17   7   2        225.05        199.59         5.16 o                         
  18   7   2        431.01        415.96         7.15 o                         
  19   7   2         14.69          6.19         3.03 o                         
  20   7   2         12.71         10.25         3.19 o                         
  21   7   2         16.13          7.79         3.31 o                         
  22   7   2         68.36         72.94         6.04 o                         
  23   7   2         30.10         27.29         5.08 o                         
  24   7   2         86.59         75.82         7.34 o                         
  25   7   2         43.38         39.74         6.73 o                         
  26   7   2         42.26         44.55         6.48 o                         
  27   7   2         14.18         17.59         7.34 o                         
   0   8   2        401.91        414.07         7.62 o                         
   1   8   2       3084.07       3314.02        16.11 o                         
   2   8   2        295.38        389.41         3.66 o                         
   3   8   2         22.26         14.91         0.97 o                         
   4   8   2        387.51        400.24         3.44 o                         
   5   8   2        741.90        692.98         5.40 o                         
   6   8   2        170.57        211.20         2.98 o                         
   7   8   2        680.04        729.68         6.09 o                         
   8   8   2         84.90         82.29         2.27 o                         
   9   8   2        388.61        394.86         4.46 o                         
  10   8   2        175.92        152.56         3.07 o                         
  11   8   2        134.91        154.69         3.99 o                         
  12   8   2          2.81          4.08         1.65 o                         
  13   8   2        960.11        937.22         8.87 o                         
  14   8   2        531.44        556.59         6.80 o                         
  15   8   2          0.41          1.95         1.88 o                         
  16   8   2          0.20          1.14         1.92 o                         
  17   8   2       1767.01       1742.68        20.24 o                         
  18   8   2         50.83         52.76         3.96 o                         
  19   8   2        181.80        171.74         6.17 o                         
  20   8   2        199.00        203.64         6.67 o                         
  21   8   2         21.53         19.38         4.17 o                         
  22   8   2          0.13         -2.76         4.04 o                         
  23   8   2         91.46         87.86         6.59 o                         
  24   8   2         10.28          7.74         4.76 o                         
  25   8   2        213.99        220.68        10.68 o                         
  26   8   2          2.27          2.71         5.58 o                         
  27   8   2          0.05         -7.60         8.98 o                         
   0   9   2          3.31          5.63         1.25 o                         
   1   9   2        251.42        269.55         2.96 o                         
   2   9   2         64.38         70.06         2.07 o                         
   3   9   2         94.43         95.71         1.79 o                         
   4   9   2        112.09        105.95         1.87 o                         
   5   9   2         21.35         18.31         1.13 o                         
   6   9   2         10.57         11.50         1.17 o                         
   7   9   2        905.55        848.46         6.80 o                         
   8   9   2        327.57        401.74         4.40 o                         
   9   9   2       1731.19       1871.80        12.34 o                         
  10   9   2         32.31         48.85         2.23 o                         
  11   9   2          1.27         -1.16         1.45 o                         
  12   9   2          3.97          1.26         1.65 o                         
  13   9   2       1361.27       1417.65        11.65 o                         
  14   9   2        378.50        412.78         5.98 o                         
  15   9   2        147.89        165.94         4.67 o                         
  16   9   2        141.59        139.42         4.36 o                         
  17   9   2          8.49         10.17         2.54 o                         
  18   9   2          5.09          5.13         2.93 o                         
  19   9   2         45.94         45.79         4.05 o                         
  20   9   2         83.23         82.83         5.63 o                         
  21   9   2         17.57         24.11         4.48 o                         
  22   9   2          9.43          8.58         4.12 o                         
  23   9   2         15.62          4.67         6.80 o                         
  24   9   2         80.17         83.24         7.64 o                         
  25   9   2         17.49         14.54         5.64 o                         
  26   9   2         64.18         58.55         7.31 o                         
  27   9   2          0.01         11.14         6.65 o                         
   0  10   2       1078.83       1207.76        10.93 o                         
   1  10   2         66.05         49.22         1.68 o                         
   2  10   2          0.32         -0.83         0.83 o                         
   3  10   2         15.51          7.30         0.92 o                         
   4  10   2        607.83        613.09         4.73 o                         
   5  10   2         84.86        103.32         2.09 o                         
   6  10   2       3057.17       3176.05        17.84 o                         
   7  10   2        180.62        137.56         3.87 o                         
   8  10   2          2.03          7.26         1.43 o                         
   9  10   2          1.15          6.62         1.46 o                         
  10  10   2         51.39         67.95         2.66 o                         
  11  10   2       1049.68       1042.92         9.78 o                         
  12  10   2        583.90        552.25         6.69 o                         
  13  10   2        708.59        732.89         8.34 o                         
  14  10   2        344.57        326.17         5.78 o                         
  15  10   2        107.79         94.17         3.93 o                         
  16  10   2        359.85        311.47         5.96 o                         
  17  10   2         41.69         26.80         2.97 o                         
  18  10   2        529.75        527.88         8.91 o                         
  19  10   2          2.28          1.75         3.53 o                         
  20  10   2          9.09          0.57         4.08 o                         
  21  10   2        245.75        243.88         8.60 o                         
  22  10   2        178.87        148.20         9.19 o                         
  23  10   2          0.00          1.47         4.95 o                         
  24  10   2         91.34         90.46         7.97 o                         
  25  10   2         17.70         14.53         8.99 o                         
  26  10   2          5.93          3.98         5.89 o                         
   0  11   2       7630.70       8824.56        57.62 o                         
   1  11   2         54.78         47.23         1.78 o                         
   2  11   2        259.00        244.74         3.15 o                         
   3  11   2         81.46         67.12         1.94 o                         
   4  11   2        327.87        301.90         3.24 o                         
   5  11   2        101.83         83.63         2.06 o                         
   6  11   2        227.47        256.71         3.33 o                         
   7  11   2        389.26        365.53         4.37 o                         
   8  11   2        234.19        212.95         4.90 o                         
   9  11   2        935.09        892.27         8.17 o                         
  10  11   2        190.78        196.51         3.96 o                         
  11  11   2          4.82          8.40         2.14 o                         
  12  11   2        206.61        197.35         4.91 o                         
  13  11   2        434.54        395.18         6.31 o                         
  14  11   2        395.07        388.48         6.63 o                         
  15  11   2         22.79         11.64         2.53 o                         
  16  11   2        379.41        334.37         6.25 o                         
  17  11   2          6.59          7.15         2.58 o                         
  18  11   2        596.88        588.09        10.86 o                         
  19  11   2        156.34        154.59         7.02 o                         
  20  11   2         85.96         84.38         5.88 o                         
  21  11   2         45.58         50.72         5.83 o                         
  22  11   2         52.36         58.38         6.25 o                         
  23  11   2         98.82         94.65         7.93 o                         
  24  11   2         51.54         57.35         7.37 o                         
  25  11   2         19.68         23.16         6.47 o                         
  26  11   2          1.20          8.31         7.20 o                         
   0  12   2        211.11        187.69         4.12 o                         
   1  12   2          1.96          4.93         1.20 o                         
   2  12   2        290.53        311.50         3.72 o                         
   3  12   2         34.80         38.30         1.69 o                         
   4  12   2         78.81         97.12         2.26 o                         
   5  12   2         56.44         43.72         1.78 o                         
   6  12   2         41.24         51.07         2.13 o                         
   7  12   2        232.78        201.72         3.45 o                         
   8  12   2        195.43        204.32         3.56 o                         
   9  12   2         28.47         19.50         2.03 o                         
  10  12   2        222.03        216.32         4.54 o                         
  11  12   2       1072.12       1061.46        10.84 o                         
  12  12   2        158.27        154.01         4.88 o                         
  13  12   2          0.06         -1.95         1.95 o                         
  14  12   2         73.68         69.26         3.61 o                         
  15  12   2         79.45         93.85         4.19 o                         
  16  12   2         30.00         29.45         2.97 o                         
  17  12   2        134.59        129.51         5.56 o                         
  18  12   2         99.77         89.06         5.66 o                         
  19  12   2         82.11         80.14         5.93 o                         
  20  12   2          5.71         -0.45         4.41 o                         
  21  12   2         26.49         24.56         5.28 o                         
  22  12   2        133.38        126.26         8.13 o                         
  23  12   2        287.54        281.77        13.01 o                         
  24  12   2          0.12          8.06         5.72 o                         
  25  12   2          5.34          7.72         8.32 o                         
  26  12   2         17.84         18.91        14.75 o                         
   0  13   2        152.18        146.85         3.89 o                         
   1  13   2         56.62         67.18         2.26 o                         
   2  13   2         97.10        109.31         2.59 o                         
   3  13   2          5.80          1.98         1.13 o                         
   4  13   2        498.30        416.22         4.58 o                         
   5  13   2         36.28         61.20         2.38 o                         
   6  13   2        181.83        180.38         3.83 o                         
   7  13   2        186.19        164.71         3.99 o                         
   8  13   2          9.81         34.38         2.26 o                         
   9  13   2       1810.91       1728.94        13.17 o                         
  10  13   2         18.15         30.79         2.61 o                         
  11  13   2        334.68        307.25         5.92 o                         
  12  13   2          1.51         -1.14         2.33 o                         
  13  13   2        409.39        365.63         6.71 o                         
  14  13   2          6.36          6.77         2.48 o                         
  15  13   2        424.79        400.56         9.65 o                         
  16  13   2          1.13          0.90         2.60 o                         
  17  13   2         22.09         12.45         3.52 o                         
  18  13   2        232.60        215.94         8.43 o                         
  19  13   2         60.11         63.85         6.05 o                         
  20  13   2          1.60         -1.81         4.53 o                         
  21  13   2          6.25         -0.61         4.82 o                         
  22  13   2          6.79          8.54         5.25 o                         
  23  13   2         57.62         52.82         9.11 o                         
  24  13   2          2.33         -0.06         7.99 o                         
  25  13   2         45.45         53.23         7.62 o                         
   0  14   2        877.24        921.19        10.70 o                         
   1  14   2         10.59          4.13         1.35 o                         
   2  14   2        281.06        288.64         4.15 o                         
   3  14   2       1592.38       1473.44        10.82 o                         
   4  14   2        713.94        702.32         7.78 o                         
   5  14   2       2736.79       2806.74        17.09 o                         
   6  14   2        675.67        632.27         6.78 o                         
   7  14   2        687.23        622.12         7.66 o                         
   8  14   2       1638.81       1627.78        12.74 o                         
   9  14   2          8.13         26.64         2.38 o                         
  10  14   2        521.68        445.55         6.26 o                         
  11  14   2        602.76        523.16         7.78 o                         
  12  14   2        765.13        706.97         9.15 o                         
  13  14   2         49.55         49.90         3.50 o                         
  14  14   2          3.33          4.18         2.60 o                         
  15  14   2         36.02         35.11         3.49 o                         
  16  14   2         10.52          3.23         2.91 o                         
  17  14   2        127.17        116.40         6.47 o                         
  18  14   2         20.78         18.16         4.82 o                         
  19  14   2         35.78         20.62         5.05 o                         
  20  14   2         52.00         48.52         6.24 o                         
  21  14   2         31.04         28.77         6.32 o                         
  22  14   2         48.38         46.11         6.60 o                         
  23  14   2         72.74         70.21         7.81 o                         
  24  14   2         40.26         52.13         7.67 o                         
  25  14   2         10.56        -11.63        11.63 o                         
   0  15   2       1564.88       1486.53        15.05 o                         
   1  15   2        386.57        385.75         5.09 o                         
   2  15   2        189.57        194.90         3.74 o                         
   3  15   2          0.04          1.01         1.52 o                         
   4  15   2        407.02        438.95         5.69 o                         
   5  15   2          0.04          4.10         1.80 o                         
   6  15   2        704.38        653.54         7.12 o                         
   7  15   2       1175.93       1120.38         9.81 o                         
   8  15   2        612.15        635.74         7.31 o                         
   9  15   2        631.28        635.03         7.33 o                         
  10  15   2         88.55         75.28         3.84 o                         
  11  15   2          9.95         -2.17         2.17 o                         
  12  15   2        173.53        135.65         4.99 o                         
  13  15   2         51.55         47.50         3.71 o                         
  14  15   2        322.87        332.99         7.42 o                         
  15  15   2        147.41        168.58         6.03 o                         
  16  15   2         34.45         37.83         4.36 o                         
  17  15   2         12.36          7.10         4.01 o                         
  18  15   2          5.97          0.61         4.49 o                         
  19  15   2        267.17        276.22        10.90 o                         
  20  15   2          1.13         -0.88         4.78 o                         
  21  15   2         27.50         33.55         6.12 o                         
  22  15   2         66.62         62.49         7.05 o                         
  23  15   2         77.37         82.47         8.11 o                         
  24  15   2         54.47         58.16         9.18 o                         
   0  16   2          0.07          5.24         2.67 o                         
   1  16   2        832.13        836.98         7.94 o                         
   2  16   2        104.14        102.95         3.26 o                         
   3  16   2        608.50        586.63         7.01 o                         
   4  16   2         21.78          9.40         2.19 o                         
   5  16   2         18.02          9.51         2.25 o                         
   6  16   2         36.97         37.06         2.63 o                         
   7  16   2        210.94        179.89         4.38 o                         
   8  16   2         24.00         24.06         2.46 o                         
   9  16   2        134.19        103.46         3.82 o                         
  10  16   2         92.01         80.40         3.63 o                         
  11  16   2          3.77          1.77         2.46 o                         
  12  16   2          5.84          1.07         2.48 o                         
  13  16   2         17.50         11.58         3.34 o                         
  14  16   2        207.68        188.96         7.02 o                         
  15  16   2         75.54         88.34         5.82 o                         
  16  16   2          3.43          1.89         3.59 o                         
  17  16   2         66.04         55.79         5.75 o                         
  18  16   2        226.93        224.72         9.43 o                         
  19  16   2          1.54          5.52         4.88 o                         
  20  16   2          2.10          4.20         5.19 o                         
  21  16   2         16.80         20.61         7.07 o                         
  22  16   2        102.77        124.61         8.79 o                         
  23  16   2         57.34         59.42         7.35 o                         
   0  17   2        847.21        903.38        13.27 o                         
   1  17   2       2814.47       2726.83        18.45 o                         
   2  17   2         49.25         37.96         2.77 o                         
   3  17   2        974.91        977.41         9.62 o                         
   4  17   2         68.49         45.95         2.96 o                         
   5  17   2        257.85        237.67         5.12 o                         
   6  17   2        308.50        280.42         5.19 o                         
   7  17   2        305.86        290.12         5.31 o                         
   8  17   2          4.90          3.39         2.13 o                         
   9  17   2         12.38          4.60         2.16 o                         
  10  17   2        101.24        104.64         4.26 o                         
  11  17   2          9.14          0.54         2.60 o                         
  12  17   2         19.07         10.96         3.41 o                         
  13  17   2         75.40         79.88         5.07 o                         
  14  17   2          0.03         -0.54         3.39 o                         
  15  17   2        131.64        136.86         6.87 o                         
  16  17   2         19.64         27.57         4.77 o                         
  17  17   2        337.93        367.12        10.12 o                         
  18  17   2         49.80         63.84         6.07 o                         
  19  17   2          6.08          6.83         5.21 o                         
  20  17   2         19.49         19.11         6.38 o                         
  21  17   2        750.10        852.62        16.91 o                         
  22  17   2          9.98         12.63         6.39 o                         
  23  17   2          0.79          1.12         8.62 o                         
   0  18   2       2711.70       2446.89        24.70 o                         
   1  18   2        124.38        145.72         4.83 o                         
   2  18   2        310.84        270.65         5.78 o                         
   3  18   2        108.76         91.21         4.20 o                         
   4  18   2         10.21         14.78         2.45 o                         
   5  18   2        405.31        462.42         8.09 o                         
   6  18   2        408.30        382.96         6.33 o                         
   7  18   2          2.23          1.17         2.11 o                         
   8  18   2         13.53          8.96         2.36 o                         
   9  18   2         15.69          9.38         2.43 o                         
  10  18   2          0.70         -0.74         2.68 o                         
  11  18   2         45.12         32.13         3.79 o                         
  12  18   2         99.96        108.40         5.39 o                         
  13  18   2          1.50         -3.09         3.09 o                         
  14  18   2         24.05         22.85         4.11 o                         
  15  18   2          0.48          2.12         3.76 o                         
  16  18   2         11.36         29.00         5.05 o                         
  17  18   2         85.12        101.50         6.87 o                         
  18  18   2        179.63        236.99         9.58 o                         
  19  18   2         19.60         17.03         5.80 o                         
  20  18   2         89.87         81.10         7.61 o                         
  21  18   2          3.61          6.75         5.61 o                         
  22  18   2         26.10         37.57         7.78 o                         
   0  19   2         75.36         82.85         6.01 o                         
   1  19   2          2.69          1.07         2.42 o                         
   2  19   2         39.04         41.95         3.36 o                         
   3  19   2         72.18         51.20         3.35 o                         
   4  19   2        401.96        357.46         6.43 o                         
   5  19   2        771.83        781.34         9.04 o                         
   6  19   2       1227.91       1200.28        11.60 o                         
   7  19   2        216.50        231.74         5.52 o                         
   8  19   2        179.06        178.48         5.33 o                         
   9  19   2          0.19         -2.02         2.59 o                         
  10  19   2         18.75         17.17         3.61 o                         
  11  19   2         11.78          6.89         3.32 o                         
  12  19   2         71.68         74.00         4.96 o                         
  13  19   2          0.86         -0.98         3.24 o                         
  14  19   2         22.92         26.33         4.19 o                         
  15  19   2         12.90         13.34         4.27 o                         
  16  19   2          0.10          2.72         4.40 o                         
  17  19   2          9.13         17.39         5.00 o                         
  18  19   2        155.92        145.05         8.13 o                         
  19  19   2          0.01         -0.39         5.81 o                         
  20  19   2          8.37          5.54         8.12 o                         
  21  19   2          0.11          1.77         6.91 o                         
   0  20   2        161.36        134.43         7.72 o                         
   1  20   2         38.08         34.96         3.54 o                         
   2  20   2         62.48         43.65         3.60 o                         
   3  20   2        460.78        413.90         7.32 o                         
   4  20   2         96.83         82.20         4.13 o                         
   5  20   2          5.85          7.04         2.67 o                         
   6  20   2          0.14         10.50         2.77 o                         
   7  20   2        166.44        162.54         5.47 o                         
   8  20   2          0.03          4.33         2.78 o                         
   9  20   2         87.59         94.08         5.23 o                         
  10  20   2          0.42         -2.98         2.98 o                         
  11  20   2          6.11          4.57         3.42 o                         
  12  20   2          3.27         -3.29         3.29 o                         
  13  20   2         22.42         28.31         4.22 o                         
  14  20   2          4.92         -3.88         4.66 o                         
  15  20   2          0.62         -1.56         4.19 o                         
  16  20   2         85.48         84.43         6.25 o                         
  17  20   2         62.42         70.61         6.18 o                         
  18  20   2         59.48         82.41         7.04 o                         
  19  20   2         83.77        101.56         8.30 o                         
  20  20   2         29.90         35.81         7.21 o                         
   0  21   2        167.86        177.16         9.00 o                         
   1  21   2        135.39        112.05         5.26 o                         
   2  21   2         58.04         58.65         4.27 o                         
   3  21   2        102.51        107.39         4.90 o                         
   4  21   2          0.13         -0.91         3.11 o                         
   5  21   2         73.78         78.61         4.49 o                         
   6  21   2         68.41         70.42         4.33 o                         
   7  21   2         12.32          6.82         3.19 o                         
   8  21   2         13.00         22.53         3.46 o                         
   9  21   2          2.92         10.21         3.74 o                         
  10  21   2          3.10         10.05         3.62 o                         
  11  21   2          4.84          8.22         3.72 o                         
  12  21   2         64.13         80.36         5.36 o                         
  13  21   2         16.57         20.74         4.32 o                         
  14  21   2          3.37          1.22         3.85 o                         
  15  21   2        122.80        151.17         9.00 o                         
  16  21   2          4.35         22.01         7.15 o                         
  17  21   2         23.91         26.03         5.30 o                         
  18  21   2         15.79         26.73         5.39 o                         
  19  21   2        162.66        205.88        10.99 o                         
  20  21   2         27.51         20.88        18.96 o                         
   0  22   2        565.11        576.77        14.87 o                         
   1  22   2         75.54         76.17         4.69 o                         
   2  22   2          9.53          3.39         3.27 o                         
   3  22   2          0.68          2.57         3.26 o                         
   4  22   2          8.53          5.04         3.15 o                         
   5  22   2          1.39          3.11         2.98 o                         
   6  22   2          1.02          2.94         3.11 o                         
   7  22   2          0.12          3.48         3.62 o                         
   8  22   2          3.84          7.24         3.41 o                         
   9  22   2        186.74        177.46         7.29 o                         
  10  22   2        129.83        154.87         6.61 o                         
  11  22   2        204.94        196.11         7.52 o                         
  12  22   2         10.46         15.75         4.16 o                         
  13  22   2        111.11        112.77         6.28 o                         
  14  22   2         71.86         84.45         6.30 o                         
  15  22   2         10.51         10.03         4.56 o                         
  16  22   2        151.85        157.10         8.75 o                         
  17  22   2        146.11        174.60        10.23 o                         
  18  22   2          7.94         21.96         6.65 o                         
   0  23   2        212.07        228.11        16.20 o                         
   1  23   2        104.41        101.29         5.71 o                         
   2  23   2         74.20         72.21         5.26 o                         
   3  23   2         37.20         33.76         4.33 o                         
   4  23   2          3.34          5.99         3.62 o                         
   5  23   2         27.66         29.12         4.90 o                         
   6  23   2         18.89         18.85         3.74 o                         
   7  23   2         31.49         40.17         4.53 o                         
   8  23   2        121.88        122.48         6.65 o                         
   9  23   2         18.43         22.85         4.76 o                         
  10  23   2          1.35          0.33         3.87 o                         
  11  23   2          0.75         -0.76         3.92 o                         
  12  23   2        282.28        316.46         9.17 o                         
  13  23   2         30.67         23.30         5.95 o                         
  14  23   2          0.84          7.67         5.78 o                         
  15  23   2         98.88        138.22         8.13 o                         
  16  23   2         10.04         22.49         5.45 o                         
  17  23   2          5.87         17.33         7.19 o                         
   0  24   2          0.01          4.26         7.65 o                         
   1  24   2          1.65          0.06         3.82 o                         
   2  24   2         21.26         22.71         5.03 o                         
   3  24   2        193.75        241.84         9.55 o                         
   4  24   2          9.25         14.00         4.19 o                         
   5  24   2          0.14         -3.85         3.85 o                         
   6  24   2          0.53         -2.86         4.23 o                         
   7  24   2          8.29         14.49         3.83 o                         
   8  24   2          5.13          9.43         4.29 o                         
   9  24   2        116.08        127.17         7.06 o                         
  10  24   2         21.93         21.91         4.74 o                         
  11  24   2         12.39         17.66         4.64 o                         
  12  24   2          2.04         -0.03         4.33 o                         
  13  24   2         67.01         58.13         5.93 o                         
  14  24   2        134.36        165.77         9.42 o                         
  15  24   2        146.72        161.21        10.44 o                         
  16  24   2         20.50         32.82         9.77 o                         
   0  25   2         11.71         14.33         6.36 o                         
   1  25   2         23.02         19.31         5.19 o                         
   2  25   2         11.17         15.54         4.78 o                         
   3  25   2          1.95          3.52         4.34 o                         
   4  25   2         58.92         71.25         6.12 o                         
   5  25   2         83.67         76.85         6.09 o                         
   6  25   2          0.69         -1.96         4.01 o                         
   7  25   2         18.20         16.63         7.54 o                         
   8  25   2          0.00          0.94         4.01 o                         
   9  25   2          2.50          9.48         4.48 o                         
  10  25   2          0.89         -2.93         4.34 o                         
  11  25   2         21.76         20.83         5.10 o                         
  12  25   2          0.00         -4.41         4.41 o                         
  13  25   2         46.12         34.53         5.90 o                         
  14  25   2          0.05          3.59         5.18 o                         
  15  25   2          3.26         28.70        15.98 o                         
   0  26   2         92.81        119.87        12.91 o                         
   1  26   2         11.88          5.02         4.72 o                         
   2  26   2         59.17         84.49         7.04 o                         
   3  26   2         17.27         24.32         5.35 o                         
   4  26   2         13.07         19.13         5.22 o                         
   5  26   2         15.68         11.33         5.93 o                         
   6  26   2          0.61          8.73         4.48 o                         
   7  26   2          6.45          4.33         5.76 o                         
   8  26   2          0.05         -3.48         4.79 o                         
   9  26   2          0.17         -4.80         4.80 o                         
  10  26   2          9.86          3.79         4.85 o                         
  11  26   2          0.50          3.93         4.77 o                         
  12  26   2          2.70          3.98         4.87 o                         
  13  26   2         61.93         54.96        11.23 o                         
   0  27   2          5.15         14.87         8.41 o                         
   1  27   2         40.47         63.69         7.30 o                         
   2  27   2         37.93         59.13         8.41 o                         
   3  27   2        168.22        243.44        10.59 o                         
   4  27   2          0.17          3.44         5.03 o                         
   5  27   2          5.49          8.10         7.65 o                         
   6  27   2          2.11          1.81         5.75 o                         
   7  27   2         19.99          8.95         6.06 o                         
   8  27   2         16.15         20.48         6.84 o                         
   9  27   2         33.22         30.38         6.80 o                         
  10  27   2         40.13         40.00         9.99 o                         
  11  27   2         20.26         28.59        11.25 o                         
   0  28   2          2.09          0.39         8.26 o                         
   1  28   2         38.44         48.70         6.88 o                         
   2  28   2         71.54         83.75         8.13 o                         
   3  28   2          0.12         12.47         5.45 o                         
   4  28   2          9.58         14.19         5.44 o                         
   5  28   2          4.75         13.33         5.44 o                         
   6  28   2         19.43         38.21         6.80 o                         
   7  28   2         79.33         97.51         9.95 o                         
   8  28   2          0.10          7.33        14.49 o                         
   0  29   2         36.40         31.04        10.83 o                         
   1  29   2         13.23         17.65         7.54 o                         
   2  29   2          6.22         14.04         6.97 o                         
   3  29   2         23.45         47.89         8.52 o                         
   4  29   2         48.64         55.14        14.41 o                         
   1   1   3       2416.47       2504.87        11.86 o                         
   2   1   3       2729.82       2743.15        13.37 o                         
   3   1   3        867.21        845.26         5.20 o                         
   4   1   3        409.66        395.92         3.29 o                         
   5   1   3          0.26         16.96         1.16 o                         
   6   1   3        298.68        297.73         3.04 o                         
   7   1   3       2906.18       3147.10        16.94 o                         
   8   1   3        185.66        206.26         3.24 o                         
   9   1   3        138.83        129.63         2.39 o                         
  10   1   3        208.56        298.97         3.65 o                         
  11   1   3        653.85        705.52         5.99 o                         
  12   1   3          2.26         -0.44         1.30 o                         
  13   1   3         33.29         37.28         2.15 o                         
  14   1   3         15.24         13.72         1.84 o                         
  15   1   3        704.96        700.59         7.39 o                         
  16   1   3        414.74        377.20         5.56 o                         
  17   1   3          3.91          2.07         1.99 o                         
  18   1   3        641.68        574.93         7.51 o                         
  19   1   3        115.35        110.94         4.23 o                         
  20   1   3         45.47         43.22         3.58 o                         
  21   1   3        242.14        234.88         6.32 o                         
  22   1   3        196.46        195.22         7.44 o                         
  23   1   3         31.75         46.74         4.85 o                         
  24   1   3          0.01          7.92         4.22 o                         
  25   1   3          8.02         10.01         5.23 o                         
  26   1   3         82.72         81.55         9.84 o                         
  27   1   3        112.92        110.59         8.76 o                         
  28   1   3        101.61        100.56        13.58 o                         
   1   2   3        388.11        367.31         2.79 o                         
   2   2   3        684.47        643.81         4.78 o                         
   3   2   3       2330.40       2610.30        12.97 o                         
   4   2   3         24.22         24.20         1.49 o                         
   5   2   3       1086.26       1158.79         7.07 o                         
   6   2   3       8448.01       9346.46        43.59 o                         
   7   2   3          1.69          1.34         0.70 o                         
   8   2   3        705.03        709.42         5.61 o                         
   9   2   3       2117.52       2243.68        13.40 o                         
  10   2   3          6.59          4.53         1.10 o                         
  11   2   3        261.31        226.34         3.37 o                         
  12   2   3        573.56        663.78         6.43 o                         
  13   2   3         92.85         71.20         3.06 o                         
  14   2   3         21.17         29.06         2.16 o                         
  15   2   3          0.34          0.18         1.71 o                         
  16   2   3        683.54        702.89         7.94 o                         
  17   2   3        108.09        102.13         3.90 o                         
  18   2   3          7.67          6.30         2.26 o                         
  19   2   3          4.54          6.75         2.50 o                         
  20   2   3         15.09          7.88         2.65 o                         
  21   2   3         81.26         72.55         4.61 o                         
  22   2   3        332.46        363.98         8.85 o                         
  23   2   3         15.43         27.66         4.53 o                         
  24   2   3        770.51        812.26        14.75 o                         
  25   2   3         67.49         81.86         6.21 o                         
  26   2   3          4.50          1.89         5.56 o                         
  27   2   3          0.13         -1.66         6.97 o                         
  28   2   3         34.42          1.12        16.29 o                         
   1   3   3        871.09        864.03         5.78 o                         
   2   3   3         22.91         37.84         1.30 o                         
   3   3   3          0.59          7.27         0.84 o                         
   4   3   3       2866.10       3283.85        15.93 o                         
   5   3   3        128.87        100.26         1.67 o                         
   6   3   3        402.28        420.33         3.58 o                         
   7   3   3       1877.56       2286.12        12.32 o                         
   8   3   3         15.52         25.38         1.50 o                         
   9   3   3         11.38         12.02         1.19 o                         
  10   3   3        255.91        304.64         3.70 o                         
  11   3   3        944.05        909.12         7.37 o                         
  12   3   3        341.19        315.61         4.17 o                         
  13   3   3        241.12        190.96         3.94 o                         
  14   3   3          5.08          4.23         1.64 o                         
  15   3   3       2138.68       2093.35        15.13 o                         
  16   3   3        188.37        169.30         4.47 o                         
  17   3   3        135.29        143.06         4.44 o                         
  18   3   3          7.43          4.31         2.28 o                         
  19   3   3        620.59        598.05         8.20 o                         
  20   3   3          1.56          4.34         2.55 o                         
  21   3   3          0.56         -1.95         2.72 o                         
  22   3   3         31.46         20.77         4.16 o                         
  23   3   3         26.02         29.12         4.62 o                         
  24   3   3         75.85         68.76         5.73 o                         
  25   3   3        111.10        110.17         7.88 o                         
  26   3   3         30.46         33.49         6.27 o                         
  27   3   3        106.65        104.34         9.06 o                         
  28   3   3          3.68         -4.46        15.93 o                         
   1   4   3       1830.35       2019.44        10.85 o                         
   2   4   3       3521.55       3713.63        19.37 o                         
   3   4   3        419.56        410.13         3.70 o                         
   4   4   3       1244.18       1472.00         8.22 o                         
   5   4   3        470.91        527.25         4.04 o                         
   6   4   3       6153.51       6445.86        29.37 o                         
   7   4   3         23.50         40.69         1.40 o                         
   8   4   3       5405.45       6136.12        30.22 o                         
   9   4   3        118.34        165.50         2.69 o                         
  10   4   3         42.36         45.97         1.85 o                         
  11   4   3        888.51        859.34         6.93 o                         
  12   4   3       1779.66       1764.32        11.87 o                         
  13   4   3        761.24        703.32         7.57 o                         
  14   4   3        429.54        400.37         5.68 o                         
  15   4   3        449.86        427.45         7.51 o                         
  16   4   3         17.42         12.17         2.28 o                         
  17   4   3         32.03         24.28         2.71 o                         
  18   4   3        418.60        409.93         6.72 o                         
  19   4   3         26.01         25.79         3.08 o                         
  20   4   3         34.79         30.28         3.23 o                         
  21   4   3         47.50         38.64         3.91 o                         
  22   4   3         58.68         62.98         4.57 o                         
  23   4   3         12.43         15.58         4.11 o                         
  24   4   3          2.25         -4.93         5.84 o                         
  25   4   3         69.25         62.44         7.39 o                         
  26   4   3         31.12         34.57         9.12 o                         
  27   4   3        103.32         93.34         9.16 o                         
   1   5   3        460.41        539.66         3.79 o                         
   2   5   3       1246.24       1305.46         8.07 o                         
   3   5   3         44.44         73.35         1.69 o                         
   4   5   3       1717.32       1913.61        10.05 o                         
   5   5   3        694.92        701.17         4.91 o                         
   6   5   3         90.66        125.52         2.01 o                         
   7   5   3       8123.59       8323.23        38.39 o                         
   8   5   3       3019.12       3014.50        15.79 o                         
   9   5   3        420.62        371.18         3.99 o                         
  10   5   3         82.75         92.76         2.33 o                         
  11   5   3         46.77         63.40         2.30 o                         
  12   5   3        426.27        386.51         4.90 o                         
  13   5   3        966.34        898.26         7.99 o                         
  14   5   3         11.23         13.37         2.15 o                         
  15   5   3         45.89         76.06         3.43 o                         
  16   5   3          0.57         -1.33         2.04 o                         
  17   5   3        248.95        240.07         5.31 o                         
  18   5   3          0.00          1.63         2.32 o                         
  19   5   3         62.66         58.07         3.95 o                         
  20   5   3         66.86         55.74         3.86 o                         
  21   5   3         17.54         18.40         3.39 o                         
  22   5   3          0.68         -2.98         2.98 o                         
  23   5   3          4.53         -2.11         4.00 o                         
  24   5   3          0.98         -2.77         4.48 o                         
  25   5   3         11.49          6.88         6.21 o                         
  26   5   3          4.00          2.77         6.91 o                         
  27   5   3         15.05         15.49         9.07 o                         
   1   6   3       1696.03       1752.29         8.85 o                         
   2   6   3        745.18        743.39         4.79 o                         
   3   6   3          3.48          7.46         0.75 o                         
   4   6   3       2893.40       3070.47        14.56 o                         
   5   6   3       4606.40       5176.35        25.66 o                         
   6   6   3        510.78        503.47         4.49 o                         
   7   6   3       1309.25       1305.79         8.60 o                         
   8   6   3        974.09        950.15         7.00 o                         
   9   6   3       2410.93       2442.54        14.13 o                         
  10   6   3        145.35        166.35         3.16 o                         
  11   6   3         19.65         10.80         1.54 o                         
  12   6   3          3.06          1.53         1.43 o                         
  13   6   3        638.00        656.78         6.96 o                         
  14   6   3        555.17        543.30         6.90 o                         
  15   6   3         64.58         50.28         3.19 o                         
  16   6   3        443.59        453.81         7.00 o                         
  17   6   3        270.91        268.00         5.68 o                         
  18   6   3          0.00         -2.28         2.28 o                         
  19   6   3          4.80          8.89         2.84 o                         
  20   6   3         24.29         27.93         3.52 o                         
  21   6   3        153.65        152.28         6.87 o                         
  22   6   3         12.20          4.15         3.74 o                         
  23   6   3          2.56         -0.04         4.07 o                         
  24   6   3          4.38          3.48         4.41 o                         
  25   6   3          1.60         -5.36         9.49 o                         
  26   6   3         13.24          8.69         8.03 o                         
  27   6   3          8.65          4.69         7.11 o                         
   1   7   3       2564.83       2692.61        12.69 o                         
   2   7   3          4.72          1.76         0.72 o                         
   3   7   3        315.75        289.39         2.99 o                         
   4   7   3       1715.02       1889.11        10.87 o                         
   5   7   3       2440.29       2537.30        13.56 o                         
   6   7   3         10.69         26.88         1.42 o                         
   7   7   3        354.55        388.25         4.17 o                         
   8   7   3        549.53        671.33         5.70 o                         
   9   7   3        154.64        151.89         2.70 o                         
  10   7   3         64.44         60.83         2.45 o                         
  11   7   3         21.81         27.97         1.99 o                         
  12   7   3        357.54        362.57         5.20 o                         
  13   7   3         41.31         40.78         2.50 o                         
  14   7   3        606.21        596.52         7.20 o                         
  15   7   3          1.04         -0.67         2.05 o                         
  16   7   3        914.53        827.77         9.53 o                         
  17   7   3        733.47        737.65         9.20 o                         
  18   7   3         10.50         23.11         3.01 o                         
  19   7   3        326.17        295.12         6.79 o                         
  20   7   3         41.71         42.00         4.49 o                         
  21   7   3          0.94         -3.36         3.49 o                         
  22   7   3         35.88         22.92         4.44 o                         
  23   7   3         21.19         18.31         4.68 o                         
  24   7   3         17.22         24.90         6.35 o                         
  25   7   3         11.35         10.88         8.94 o                         
  26   7   3          1.07         -2.74         6.97 o                         
  27   7   3         48.06         55.81        24.96 o                         
   1   8   3         27.72         21.25         1.14 o                         
   2   8   3         74.63         85.99         2.11 o                         
   3   8   3       1435.69       1513.09         9.06 o                         
   4   8   3         29.86         21.35         1.37 o                         
   5   8   3        384.56        414.09         3.99 o                         
   6   8   3       1313.84       1325.55         9.01 o                         
   7   8   3         15.13         28.81         1.62 o                         
   8   8   3        747.68        739.05         6.50 o                         
   9   8   3         13.73         19.63         1.49 o                         
  10   8   3        648.20        702.54         6.85 o                         
  11   8   3        142.48        141.28         3.99 o                         
  12   8   3       1300.44       1360.34        11.28 o                         
  13   8   3        967.07        982.18         9.39 o                         
  14   8   3         36.68         41.34         2.71 o                         
  15   8   3          3.26         15.28         2.58 o                         
  16   8   3          0.04          4.60         2.34 o                         
  17   8   3          2.15          5.51         2.52 o                         
  18   8   3        136.38        125.86         5.96 o                         
  19   8   3         45.78         44.83         4.17 o                         
  20   8   3         38.41         35.55         4.36 o                         
  21   8   3         30.09         38.49         4.65 o                         
  22   8   3         17.32         12.34         4.06 o                         
  23   8   3         19.97         23.38         5.32 o                         
  24   8   3         33.60         20.77         5.91 o                         
  25   8   3          2.82         -3.21         6.34 o                         
  26   8   3         66.92         65.43         8.56 o                         
  27   8   3          2.06        -17.59        17.59 o                         
   1   9   3       1176.92       1246.33         7.80 o                         
   2   9   3        739.65        845.17         6.11 o                         
   3   9   3          5.35         19.10         1.21 o                         
   4   9   3       1063.99       1328.83         8.60 o                         
   5   9   3        159.09        150.36         2.43 o                         
   6   9   3        272.98        327.89         5.07 o                         
   7   9   3        158.48        164.44         3.00 o                         
   8   9   3          2.74          4.15         1.25 o                         
   9   9   3          0.00          2.48         1.27 o                         
  10   9   3         27.49         20.81         2.58 o                         
  11   9   3          2.04          6.65         1.82 o                         
  12   9   3        897.94        905.37         8.90 o                         
  13   9   3          3.68          2.43         2.07 o                         
  14   9   3       2240.15       2217.72        16.40 o                         
  15   9   3        266.24        233.93         6.08 o                         
  16   9   3          0.33         -2.20         2.64 o                         
  17   9   3         23.24         21.62         3.10 o                         
  18   9   3        120.36        126.99         5.56 o                         
  19   9   3        125.22        138.24         6.11 o                         
  20   9   3        814.28        848.10        12.84 o                         
  21   9   3         99.75        107.60         6.91 o                         
  22   9   3        177.61        188.26         8.96 o                         
  23   9   3          0.13          1.54         4.61 o                         
  24   9   3        164.95        181.71        10.75 o                         
  25   9   3         39.12         33.60         6.42 o                         
  26   9   3        100.56        117.02        10.34 o                         
   1  10   3        941.35        999.01         6.84 o                         
   2  10   3          0.03          0.21         0.90 o                         
   3  10   3         37.03         31.97         1.49 o                         
   4  10   3         26.77         26.72         1.33 o                         
   5  10   3          6.23          0.03         0.91 o                         
   6  10   3        419.18        416.67         4.18 o                         
   7  10   3        119.21        141.04         2.77 o                         
   8  10   3         13.37         20.53         1.75 o                         
   9  10   3        741.51        640.70         6.73 o                         
  10  10   3        493.92        515.58         6.63 o                         
  11  10   3         31.60         24.53         2.31 o                         
  12  10   3         23.38         13.81         2.24 o                         
  13  10   3         66.17         84.06         3.52 o                         
  14  10   3       1059.05        993.85        11.39 o                         
  15  10   3        121.18        133.12         5.01 o                         
  16  10   3         49.74         32.01         3.49 o                         
  17  10   3        414.10        413.66         8.12 o                         
  18  10   3        492.23        504.65        13.18 o                         
  19  10   3        568.23        575.92        10.62 o                         
  20  10   3        175.54        189.20         7.50 o                         
  21  10   3        292.66        318.43        11.32 o                         
  22  10   3        147.33        152.64         8.46 o                         
  23  10   3         48.57         41.36         6.09 o                         
  24  10   3         10.04          6.72         6.91 o                         
  25  10   3         18.11         14.09         5.92 o                         
  26  10   3         63.08         70.01         8.43 o                         
   1  11   3          3.06          5.28         1.11 o                         
   2  11   3         16.85         24.81         1.46 o                         
   3  11   3         59.65         70.46         2.03 o                         
   4  11   3        233.66        288.32         3.44 o                         
   5  11   3         84.98         85.47         2.15 o                         
   6  11   3        201.13        237.33         3.62 o                         
   7  11   3         84.39         74.33         2.45 o                         
   8  11   3        259.35        231.18         3.87 o                         
   9  11   3        879.06        883.95         8.37 o                         
  10  11   3        453.27        420.43         6.14 o                         
  11  11   3       1216.62       1204.96        11.16 o                         
  12  11   3        215.53        177.62         4.55 o                         
  13  11   3          2.63          0.13         2.31 o                         
  14  11   3         77.07         55.29         3.64 o                         
  15  11   3        131.44        114.91         4.69 o                         
  16  11   3         58.99         52.34         4.08 o                         
  17  11   3         11.06          7.32         3.06 o                         
  18  11   3        157.22        153.70         5.74 o                         
  19  11   3         78.56         94.27         5.83 o                         
  20  11   3         10.04          5.72         4.65 o                         
  21  11   3          7.91         15.63         5.09 o                         
  22  11   3         33.68         28.82         5.74 o                         
  23  11   3         66.20         69.26         7.07 o                         
  24  11   3        135.90        156.69        12.57 o                         
  25  11   3         13.46          4.88         7.58 o                         
   1  12   3       1986.07       1983.28        12.21 o                         
   2  12   3         10.81          4.44         1.19 o                         
   3  12   3       1071.10       1090.20         7.80 o                         
   4  12   3        361.55        302.95         4.00 o                         
   5  12   3        155.17        143.49         3.16 o                         
   6  12   3        356.26        353.20         4.42 o                         
   7  12   3       1143.76       1027.12         8.41 o                         
   8  12   3         13.92         14.50         1.74 o                         
   9  12   3        465.98        465.24         5.55 o                         
  10  12   3       1011.86       1048.89        10.28 o                         
  11  12   3        223.24        262.54         5.70 o                         
  12  12   3       1530.06       1385.49        13.39 o                         
  13  12   3        521.86        512.90         7.93 o                         
  14  12   3        127.58        111.00         4.69 o                         
  15  12   3        359.32        330.05         6.80 o                         
  16  12   3        182.48        169.08         6.28 o                         
  17  12   3         97.65         87.55         4.95 o                         
  18  12   3        288.00        280.92         7.56 o                         
  19  12   3         65.94         66.26         6.19 o                         
  20  12   3          5.64         -1.41         5.93 o                         
  21  12   3          1.53         -3.42         4.76 o                         
  22  12   3         11.16         14.79         5.90 o                         
  23  12   3         69.90         77.06         8.09 o                         
  24  12   3          7.07         15.11         9.30 o                         
  25  12   3         19.44         25.03         7.06 o                         
   1  13   3          1.55          9.64         1.43 o                         
   2  13   3        165.75        160.62         3.10 o                         
   3  13   3       1759.17       1706.86        12.18 o                         
   4  13   3       1730.22       1733.55        12.01 o                         
   5  13   3        128.15        130.46         3.29 o                         
   6  13   3         20.15         18.72         1.81 o                         
   7  13   3        459.00        490.30         5.50 o                         
   8  13   3        978.70        961.00         8.45 o                         
   9  13   3        126.81         98.07         3.86 o                         
  10  13   3        407.00        409.47         7.29 o                         
  11  13   3         17.30         28.27         3.19 o                         
  12  13   3         13.89         20.69         3.13 o                         
  13  13   3          2.26         -1.17         2.48 o                         
  14  13   3          7.63          9.53         2.81 o                         
  15  13   3        409.81        378.24         7.38 o                         
  16  13   3          4.43         -0.55         2.92 o                         
  17  13   3         11.64          7.74         3.36 o                         
  18  13   3         22.83         23.90         4.55 o                         
  19  13   3          3.98          2.94         4.58 o                         
  20  13   3         90.66         72.84         6.67 o                         
  21  13   3          0.95         -2.87         4.84 o                         
  22  13   3          0.26         -3.62         4.98 o                         
  23  13   3        133.37        135.25         8.86 o                         
  24  13   3          0.60          3.37         7.54 o                         
  25  13   3          9.30         -6.09        13.80 o                         
   1  14   3        526.03        489.55         5.30 o                         
   2  14   3        517.05        467.54         5.43 o                         
   3  14   3        464.08        435.68         5.57 o                         
   4  14   3        365.10        348.78         5.06 o                         
   5  14   3          3.45          6.89         1.84 o                         
   6  14   3         55.59         47.37         2.56 o                         
   7  14   3          0.75         -1.34         1.69 o                         
   8  14   3        275.74        256.96         5.28 o                         
   9  14   3         22.32         10.74         2.74 o                         
  10  14   3        413.77        389.76         7.36 o                         
  11  14   3        473.85        461.96         8.03 o                         
  12  14   3         30.77         29.73         3.48 o                         
  13  14   3         31.58         23.47         3.26 o                         
  14  14   3          7.38          2.21         2.70 o                         
  15  14   3          1.35         -1.34         2.75 o                         
  16  14   3         63.04         54.31         4.15 o                         
  17  14   3          6.04          1.54         3.53 o                         
  18  14   3         39.42         43.06         5.72 o                         
  19  14   3          0.30          1.68         6.10 o                         
  20  14   3         22.50          9.66         5.19 o                         
  21  14   3         61.35         41.09         6.21 o                         
  22  14   3        136.84        145.91         9.05 o                         
  23  14   3         28.81         34.96         9.99 o                         
  24  14   3        157.62        164.40        10.40 o                         
   1  15   3        558.78        585.27         6.30 o                         
   2  15   3       1889.90       1776.35        12.98 o                         
   3  15   3        376.42        320.12         5.00 o                         
   4  15   3       1085.36       1042.01         9.32 o                         
   5  15   3        274.28        260.85         5.16 o                         
   6  15   3         35.08         42.24         3.89 o                         
   7  15   3        125.80        126.71         4.35 o                         
   8  15   3        117.54         96.13         4.31 o                         
   9  15   3         85.48         67.78         3.94 o                         
  10  15   3          2.01         16.26         2.99 o                         
  11  15   3        336.59        321.50         7.06 o                         
  12  15   3        116.66        114.22         5.23 o                         
  13  15   3        303.58        281.36         7.03 o                         
  14  15   3         23.14         21.41         3.41 o                         
  15  15   3        107.10        112.82         5.27 o                         
  16  15   3          7.25          1.95         3.20 o                         
  17  15   3        369.84        394.66         9.73 o                         
  18  15   3          5.94         -0.62         5.43 o                         
  19  15   3        159.30        184.24         9.31 o                         
  20  15   3         10.40         12.95         5.38 o                         
  21  15   3          0.62         -3.68         7.22 o                         
  22  15   3         23.07         13.07         6.51 o                         
  23  15   3          0.73          6.91         7.55 o                         
  24  15   3          0.35        -17.59        17.59 o                         
   1  16   3        747.43        752.26         7.90 o                         
   2  16   3       1514.35       1447.38        11.58 o                         
   3  16   3        101.35        101.11         3.68 o                         
   4  16   3        718.97        643.05         8.30 o                         
   5  16   3        399.10        382.51         7.09 o                         
   6  16   3        391.12        358.79         6.26 o                         
   7  16   3        122.11        107.91         4.23 o                         
   8  16   3         41.18         49.26         3.30 o                         
   9  16   3        174.65        173.09         5.76 o                         
  10  16   3        700.70        604.53         8.97 o                         
  11  16   3         40.20         33.27         3.69 o                         
  12  16   3        201.02        207.37         6.66 o                         
  13  16   3         17.22         15.24         3.46 o                         
  14  16   3         53.72         53.99         4.29 o                         
  15  16   3         41.38         37.59         4.13 o                         
  16  16   3        308.03        311.90         8.22 o                         
  17  16   3         86.05         87.47         6.43 o                         
  18  16   3         20.35         21.75         5.41 o                         
  19  16   3          0.95          0.40         5.01 o                         
  20  16   3          2.16          5.22         5.32 o                         
  21  16   3         34.30         29.09         7.75 o                         
  22  16   3         48.54         51.18         6.99 o                         
  23  16   3          0.73         15.08         7.32 o                         
   1  17   3         61.79         52.43         3.22 o                         
   2  17   3        311.52        260.46         5.21 o                         
   3  17   3        963.54        876.30         9.65 o                         
   4  17   3         72.33        103.23         4.11 o                         
   5  17   3        354.59        336.84         6.73 o                         
   6  17   3          3.40          2.44         2.42 o                         
   7  17   3        251.15        241.96         5.66 o                         
   8  17   3         11.52          5.10         2.52 o                         
   9  17   3        633.87        595.93         8.98 o                         
  10  17   3         21.93         10.99         3.09 o                         
  11  17   3          9.49          6.11         2.96 o                         
  12  17   3         26.02         17.58         3.31 o                         
  13  17   3         54.98         51.57         4.77 o                         
  14  17   3         57.99         50.16         4.82 o                         
  15  17   3          2.65          1.93         3.59 o                         
  16  17   3          0.27         -1.17         3.49 o                         
  17  17   3         18.79         13.96         4.88 o                         
  18  17   3         85.93         83.36         7.11 o                         
  19  17   3         25.55         27.94         6.66 o                         
  20  17   3         88.06         95.57         8.04 o                         
  21  17   3          2.87          3.53         7.16 o                         
  22  17   3         62.76         54.35         7.67 o                         
   1  18   3        145.45        143.95         5.20 o                         
   2  18   3       1024.15        976.88        10.87 o                         
   3  18   3         28.24         31.13         3.19 o                         
   4  18   3        157.30        147.25         4.89 o                         
   5  18   3         59.74         72.35         3.79 o                         
   6  18   3        758.35        738.31         9.29 o                         
   7  18   3          8.75          9.48         2.76 o                         
   8  18   3        159.42        158.30         5.40 o                         
   9  18   3        238.45        251.78         6.48 o                         
  10  18   3         40.41         29.02         3.58 o                         
  11  18   3         90.25         87.47         4.82 o                         
  12  18   3         48.74         40.59         4.09 o                         
  13  18   3         26.65         19.92         3.80 o                         
  14  18   3          1.43         -1.73         3.50 o                         
  15  18   3          6.92          9.23         4.42 o                         
  16  18   3          2.63          3.88         3.96 o                         
  17  18   3          0.06          2.26         5.09 o                         
  18  18   3         34.36         43.41         7.16 o                         
  19  18   3         11.99         14.63         5.78 o                         
  20  18   3         66.80         54.08         7.04 o                         
  21  18   3          3.83         -4.93         9.46 o                         
  22  18   3          3.68         -9.42        17.16 o                         
   1  19   3          2.13         -2.81         2.81 o                         
   2  19   3         16.35         31.30         4.17 o                         
   3  19   3       1137.19       1125.09        12.16 o                         
   4  19   3         46.65         42.81         3.59 o                         
   5  19   3         39.17         34.61         3.50 o                         
   6  19   3         62.43         72.28         4.43 o                         
   7  19   3        294.91        303.68         6.42 o                         
   8  19   3         17.61         17.91         3.30 o                         
   9  19   3         20.25         13.92         3.26 o                         
  10  19   3         23.39         32.11         3.71 o                         
  11  19   3          7.87          5.31         3.31 o                         
  12  19   3         37.23         43.12         4.29 o                         
  13  19   3         18.62         13.79         3.85 o                         
  14  19   3        132.47        149.14         6.78 o                         
  15  19   3        117.93        114.71         6.24 o                         
  16  19   3          5.17          5.57         4.17 o                         
  17  19   3         69.94         88.17         7.44 o                         
  18  19   3         87.73         95.28         8.31 o                         
  19  19   3        233.70        304.00        11.77 o                         
  20  19   3         27.57         42.44         9.27 o                         
  21  19   3        101.75         75.79        15.27 o                         
   1  20   3        109.69        110.48         6.06 o                         
   2  20   3        541.22        503.93        10.07 o                         
   3  20   3         30.96         53.11         4.07 o                         
   4  20   3          2.70          3.28         2.83 o                         
   5  20   3         10.49          2.75         2.82 o                         
   6  20   3          6.57         -1.80         2.70 o                         
   7  20   3          8.08          2.52         2.74 o                         
   8  20   3        235.08        243.99         6.91 o                         
   9  20   3          5.66          3.83         3.06 o                         
  10  20   3        157.56        172.43         7.10 o                         
  11  20   3         11.12          7.00         3.52 o                         
  12  20   3         63.38         71.43         5.17 o                         
  13  20   3        173.75        204.36         7.55 o                         
  14  20   3         90.92         97.33         6.02 o                         
  15  20   3         29.84         22.83         4.72 o                         
  16  20   3         76.66         88.60         6.50 o                         
  17  20   3          5.99          6.46         4.91 o                         
  18  20   3          3.80         -2.30         8.71 o                         
  19  20   3         61.92         77.48         7.55 o                         
  20  20   3        244.17        293.02        16.86 o                         
   1  21   3        436.67        418.77        10.54 o                         
   2  21   3          3.68          4.47         3.61 o                         
   3  21   3         10.64          9.60         3.82 o                         
   4  21   3          6.50          7.71         3.29 o                         
   5  21   3         87.93         77.20         4.75 o                         
   6  21   3         10.98          8.69         3.11 o                         
   7  21   3          0.39          1.14         3.01 o                         
   8  21   3         32.28         28.72         4.00 o                         
   9  21   3          0.00          5.57         3.31 o                         
  10  21   3        124.10        152.94         6.57 o                         
  11  21   3         32.03         36.85         4.54 o                         
  12  21   3         17.41         19.74         4.15 o                         
  13  21   3          1.85          2.23         3.69 o                         
  14  21   3          2.26          7.03         4.04 o                         
  15  21   3         40.61         41.46         5.03 o                         
  16  21   3         24.41         14.42         5.09 o                         
  17  21   3         85.79         83.91         6.72 o                         
  18  21   3         43.94         45.13         7.68 o                         
  19  21   3          2.38          1.48         7.18 o                         
   1  22   3        174.56        172.32         7.66 o                         
   2  22   3          6.09          5.16         3.98 o                         
   3  22   3          5.52         -0.95         3.68 o                         
   4  22   3         10.81          6.09         3.77 o                         
   5  22   3          2.18          0.80         3.48 o                         
   6  22   3         19.45         25.14         3.69 o                         
   7  22   3        199.75        224.62         7.48 o                         
   8  22   3          1.90          0.06         3.77 o                         
   9  22   3         39.57         50.13         5.14 o                         
  10  22   3         29.20         41.10         4.77 o                         
  11  22   3         73.96        104.64         6.11 o                         
  12  22   3         29.93         32.84         4.92 o                         
  13  22   3          0.02         -2.46         4.42 o                         
  14  22   3          1.37          2.01         4.01 o                         
  15  22   3         39.61         47.18         5.73 o                         
  16  22   3         25.16         31.90         6.31 o                         
  17  22   3          8.17         16.88         5.96 o                         
  18  22   3         64.90         98.79        14.20 o                         
   1  23   3         54.39         58.16         5.39 o                         
   2  23   3         61.78         74.02         5.96 o                         
   3  23   3          1.41          4.11         4.03 o                         
   4  23   3         21.46         32.71         4.91 o                         
   5  23   3         42.83         39.78         5.12 o                         
   6  23   3          1.64          4.45         3.85 o                         
   7  23   3          5.15          6.52         4.81 o                         
   8  23   3        119.97        153.91         7.59 o                         
   9  23   3          3.23          5.63         4.17 o                         
  10  23   3          2.06          1.97         5.14 o                         
  11  23   3          5.73         -3.83         3.83 o                         
  12  23   3          0.93         -4.02         4.02 o                         
  13  23   3         73.18         68.10         5.83 o                         
  14  23   3         59.37         67.14         8.80 o                         
  15  23   3          1.23          9.56         4.98 o                         
  16  23   3         15.83         26.62         6.06 o                         
   1  24   3          3.90          5.45         4.24 o                         
   2  24   3          1.56         -0.11         4.15 o                         
   3  24   3         18.38         17.26         4.65 o                         
   4  24   3          3.48          6.47         4.26 o                         
   5  24   3        103.92        110.78         8.71 o                         
   6  24   3         67.81         80.36         7.08 o                         
   7  24   3          6.51          7.48         5.01 o                         
   8  24   3          0.07          8.69         5.01 o                         
   9  24   3         50.09         56.47         6.06 o                         
  10  24   3          2.45         -4.20         4.47 o                         
  11  24   3          5.66         -4.11         4.11 o                         
  12  24   3         61.41         56.63         5.88 o                         
  13  24   3         67.18         61.15         6.09 o                         
  14  24   3         40.28         33.86         5.87 o                         
  15  24   3         11.09          2.09         6.68 o                         
   1  25   3         33.18         20.76         4.96 o                         
   2  25   3          5.54          4.60         4.49 o                         
   3  25   3         15.53         16.69         4.73 o                         
   4  25   3         86.11         88.13         7.15 o                         
   5  25   3          0.08          6.52         4.80 o                         
   6  25   3        121.62        130.60         8.88 o                         
   7  25   3          0.09          0.99         5.27 o                         
   8  25   3         22.69         23.63         5.73 o                         
   9  25   3          6.52         -2.38         4.80 o                         
  10  25   3         30.64         31.93         6.34 o                         
  11  25   3          0.43          0.01         5.32 o                         
  12  25   3        108.51        118.49         7.86 o                         
  13  25   3         64.41         79.67         7.96 o                         
  14  25   3         26.69         53.46        16.86 o                         
   1  26   3         44.82         56.52         6.14 o                         
   2  26   3         48.37         59.57         6.28 o                         
   3  26   3          0.06         -3.08         4.76 o                         
   4  26   3         26.39         24.44         5.54 o                         
   5  26   3          0.16          2.32         4.89 o                         
   6  26   3        147.53        155.87         9.91 o                         
   7  26   3        135.08        149.55        10.10 o                         
   8  26   3         21.29         22.23         6.54 o                         
   9  26   3          0.11         -3.87         5.22 o                         
  10  26   3         32.14         25.30         6.15 o                         
  11  26   3          0.68          6.93         6.60 o                         
  12  26   3         31.04         17.32        11.52 o                         
   1  27   3          2.18          8.65         5.32 o                         
   2  27   3        129.70        148.74         9.08 o                         
   3  27   3         55.73         72.75         7.21 o                         
   4  27   3         11.81         15.79         5.58 o                         
   5  27   3          1.64          6.94         5.90 o                         
   6  27   3         43.96         58.47         7.82 o                         
   7  27   3          6.09         20.12         6.39 o                         
   8  27   3          0.25         -1.00         6.10 o                         
   9  27   3          5.49         10.58         8.16 o                         
   1  28   3          2.72         -3.38         5.21 o                         
   2  28   3          6.07         11.89         6.23 o                         
   3  28   3         23.96         34.18         6.45 o                         
   4  28   3         28.49         45.37         7.31 o                         
   5  28   3          0.94         14.81         7.24 o                         
   6  28   3         34.94         54.75        14.73 o                         
   0   0   4        494.60        396.54         5.92 o                         
   1   0   4        731.66        690.03         6.34 o                         
   2   0   4        113.28        106.03         2.52 o                         
   3   0   4       2769.54       3001.29        20.82 o                         
   4   0   4       7555.65       7739.77        48.15 o                         
   5   0   4         98.27         92.62         2.58 o                         
   6   0   4         35.09         70.67         2.66 o                         
   7   0   4        241.42        277.89         4.29 o                         
   8   0   4        468.24        609.55         6.85 o                         
   9   0   4       1151.90       1096.01        11.23 o                         
  10   0   4       1447.41       1643.00        18.36 o                         
  11   0   4       1365.53       1376.76        15.46 o                         
  12   0   4       1035.01       1063.29        12.53 o                         
  13   0   4       1002.97       1039.06        12.71 o                         
  14   0   4        871.94        785.86        11.11 o                         
  15   0   4        392.76        382.62         7.94 o                         
  16   0   4         77.69         75.55         5.20 o                         
  17   0   4        330.90        308.68         8.55 o                         
  18   0   4        531.04        483.27        10.56 o                         
  19   0   4          9.24          4.82         3.64 o                         
  20   0   4        515.45        494.89        11.52 o                         
  21   0   4         46.18         54.68         5.52 o                         
  22   0   4        298.23        314.64        10.34 o                         
  23   0   4          8.56          2.48         6.92 o                         
  24   0   4        215.43        224.08        16.27 o                         
  25   0   4        325.42        317.58        17.85 o                         
  26   0   4        113.73        140.26        13.84 o                         
  27   0   4        169.01        339.92        32.72 o                         
   0   1   4       1129.23       1129.98         9.43 o                         
   1   1   4       2079.81       2110.97        10.76 o                         
   2   1   4        128.41        131.07         2.02 o                         
   3   1   4       4028.55       4710.69        21.80 o                         
   4   1   4       4061.96       4401.08        20.59 o                         
   5   1   4       1141.91        885.00         5.93 o                         
   6   1   4         66.67         62.62         1.71 o                         
   7   1   4         65.70         23.32         1.39 o                         
   8   1   4        519.47        525.73         4.64 o                         
   9   1   4        226.31        273.73         3.20 o                         
  10   1   4        261.84        234.16         3.27 o                         
  11   1   4        229.03        184.73         3.63 o                         
  12   1   4          9.44         10.85         1.95 o                         
  13   1   4         79.67         79.78         2.99 o                         
  14   1   4         48.38         52.46         2.73 o                         
  15   1   4       1626.42       1494.67        12.37 o                         
  16   1   4        128.71        117.69         4.10 o                         
  17   1   4        216.80        220.50         5.18 o                         
  18   1   4        195.22        196.28         5.47 o                         
  19   1   4        163.44        154.49         5.36 o                         
  20   1   4          1.17          1.78         2.71 o                         
  21   1   4        205.59        225.63         6.67 o                         
  22   1   4        190.04        188.18         6.93 o                         
  23   1   4        274.86        268.20         9.45 o                         
  24   1   4        276.06        305.35        13.56 o                         
  25   1   4        154.07        147.59         9.64 o                         
  26   1   4         46.15         75.28         7.79 o                         
  27   1   4         64.18         82.85        14.00 o                         
   0   2   4       1554.91       1611.42        12.37 o                         
   1   2   4        360.22        362.63         3.06 o                         
   2   2   4        278.34        274.18         2.86 o                         
   3   2   4       1350.02       1343.16         7.86 o                         
   4   2   4        721.02        825.76         5.62 o                         
   5   2   4        112.71        117.00         2.10 o                         
   6   2   4       1035.38       1343.00         8.47 o                         
   7   2   4        580.55        655.16         5.37 o                         
   8   2   4        388.35        408.78         4.09 o                         
   9   2   4        260.78        287.98         3.80 o                         
  10   2   4         14.65         17.96         1.54 o                         
  11   2   4        353.74        338.13         4.95 o                         
  12   2   4          0.89         -0.58         1.46 o                         
  13   2   4        409.43        354.13         5.25 o                         
  14   2   4        101.20         94.95         3.54 o                         
  15   2   4        752.46        742.65         8.24 o                         
  16   2   4       1115.53       1092.79        10.46 o                         
  17   2   4        564.10        503.62         7.11 o                         
  18   2   4          0.13          0.88         2.31 o                         
  19   2   4         49.09         47.26         3.63 o                         
  20   2   4          1.00          1.50         2.96 o                         
  21   2   4         54.87         42.25         4.32 o                         
  22   2   4         36.54         32.10         4.21 o                         
  23   2   4         33.77         22.62         5.92 o                         
  24   2   4          2.36          0.37         4.28 o                         
  25   2   4          2.11         -2.60         5.88 o                         
  26   2   4          1.02          1.71         7.34 o                         
  27   2   4         11.94         22.61        24.14 o                         
   0   3   4        497.35        520.75         6.62 o                         
   1   3   4       1331.19       1486.98         7.81 o                         
   2   3   4          0.88          2.90         0.94 o                         
   3   3   4       2653.26       2815.75        15.45 o                         
   4   3   4       2112.93       2405.84        13.34 o                         
   5   3   4       3464.37       3410.68        17.14 o                         
   6   3   4         37.38         34.85         1.53 o                         
   7   3   4        408.62        409.47         3.90 o                         
   8   3   4       2503.99       2219.95        12.63 o                         
   9   3   4       1387.18       1439.18         9.72 o                         
  10   3   4         58.85         40.46         1.89 o                         
  11   3   4        136.07        109.11         3.45 o                         
  12   3   4         93.61         92.16         3.34 o                         
  13   3   4         78.76        105.79         3.70 o                         
  14   3   4         47.74         40.01         2.81 o                         
  15   3   4        372.35        320.16         5.84 o                         
  16   3   4        241.80        208.99         4.98 o                         
  17   3   4         81.69         79.49         3.72 o                         
  18   3   4         68.83         60.62         3.61 o                         
  19   3   4         29.20         33.11         3.40 o                         
  20   3   4         52.36         50.66         4.37 o                         
  21   3   4        116.48        110.94         6.74 o                         
  22   3   4         37.75         43.67         4.82 o                         
  23   3   4          4.06         11.96         5.34 o                         
  24   3   4          6.89          1.13         5.84 o                         
  25   3   4         38.76         41.92        10.65 o                         
  26   3   4         62.32         58.56        10.95 o                         
  27   3   4          6.40         -8.11         9.97 o                         
   0   4   4        966.16        995.62         8.87 o                         
   1   4   4       1745.75       1806.79        10.19 o                         
   2   4   4        310.61        315.73         3.42 o                         
   3   4   4       1850.95       2006.56        11.87 o                         
   4   4   4        496.43        510.12         4.61 o                         
   5   4   4       3750.95       4116.45        20.83 o                         
   6   4   4        912.83        957.42         6.98 o                         
   7   4   4        479.12        534.63         4.53 o                         
   8   4   4         82.94         53.76         1.77 o                         
   9   4   4       1163.04       1207.30         8.65 o                         
  10   4   4        343.34        367.53         4.39 o                         
  11   4   4         31.86         27.16         1.94 o                         
  12   4   4       1810.94       1771.99        13.60 o                         
  13   4   4       1020.55        950.39         9.36 o                         
  14   4   4        272.18        212.77         4.72 o                         
  15   4   4        173.48        169.57         4.60 o                         
  16   4   4        168.01        163.09         4.97 o                         
  17   4   4         57.80         57.27         3.66 o                         
  18   4   4          0.08         -2.34         2.34 o                         
  19   4   4        102.79        109.08         5.03 o                         
  20   4   4        138.17        142.00         5.78 o                         
  21   4   4          5.07         -0.21         3.26 o                         
  22   4   4         18.88         30.94         4.52 o                         
  23   4   4          0.61         -2.56         4.25 o                         
  24   4   4         51.16         49.72         6.23 o                         
  25   4   4         16.66          6.65         9.57 o                         
  26   4   4          7.63          1.72         7.70 o                         
  27   4   4         71.06         70.08        21.10 o                         
   0   5   4       2402.19       2896.95        20.43 o                         
   1   5   4       1721.31       1674.05         9.74 o                         
   2   5   4         17.86         11.46         1.15 o                         
   3   5   4        234.90        159.08         2.55 o                         
   4   5   4          0.66         -0.42         0.89 o                         
   5   5   4          0.40          1.89         0.96 o                         
   6   5   4        110.50        125.06         2.02 o                         
   7   5   4         27.88         51.91         1.62 o                         
   8   5   4       2551.05       2872.56        15.62 o                         
   9   5   4       1724.96       1810.33        12.14 o                         
  10   5   4        388.85        421.87         5.05 o                         
  11   5   4        412.81        480.65         5.58 o                         
  12   5   4         88.85         86.05         3.26 o                         
  13   5   4        231.43        203.04         4.37 o                         
  14   5   4        215.68        185.63         4.75 o                         
  15   5   4        262.20        227.21         5.43 o                         
  16   5   4        118.86        102.70         4.24 o                         
  17   5   4         41.68         30.82         3.21 o                         
  18   5   4        136.38        118.70         5.21 o                         
  19   5   4          4.20         -1.27         3.10 o                         
  20   5   4          6.15          2.07         3.04 o                         
  21   5   4         18.07         17.28         3.60 o                         
  22   5   4          0.25         -3.87         3.87 o                         
  23   5   4         62.52         59.10         5.71 o                         
  24   5   4         11.79          7.90         5.58 o                         
  25   5   4         49.20         47.96         6.48 o                         
  26   5   4          0.31         -5.36         5.36 o                         
  27   5   4         15.89         -7.87        26.67 o                         
   0   6   4        438.34        434.55         5.02 o                         
   1   6   4         37.53         56.57         1.70 o                         
   2   6   4        510.51        441.30         4.12 o                         
   3   6   4         90.98        104.90         2.28 o                         
   4   6   4       1240.42       1417.11         9.53 o                         
   5   6   4         24.96         42.64         1.68 o                         
   6   6   4        696.02        784.72         5.36 o                         
   7   6   4        205.85        264.65         3.73 o                         
   8   6   4         14.85          3.93         1.10 o                         
   9   6   4        568.96        661.76         6.37 o                         
  10   6   4       3053.51       3155.17        18.82 o                         
  11   6   4        326.99        369.94         4.98 o                         
  12   6   4        162.36        192.88         4.25 o                         
  13   6   4          3.48          8.66         2.33 o                         
  14   6   4        197.65        196.94         4.92 o                         
  15   6   4         18.47         14.14         2.79 o                         
  16   6   4        325.46        275.59         6.62 o                         
  17   6   4          2.48         -1.31         2.50 o                         
  18   6   4          0.85         -0.66         2.70 o                         
  19   6   4        147.61        153.72         6.03 o                         
  20   6   4        119.30        111.11         5.34 o                         
  21   6   4         73.23         78.43         5.21 o                         
  22   6   4        140.27        164.62         7.41 o                         
  23   6   4        118.24        126.73         7.33 o                         
  24   6   4        233.28        255.81        11.41 o                         
  25   6   4        128.40        132.73        13.72 o                         
  26   6   4          7.56         16.35         8.83 o                         
   0   7   4       2772.15       2981.85        20.19 o                         
   1   7   4        306.46        436.63         3.62 o                         
   2   7   4         10.40          9.64         1.05 o                         
   3   7   4        423.56        368.55         3.81 o                         
   4   7   4        774.84        799.75         6.35 o                         
   5   7   4        198.04        195.29         2.68 o                         
   6   7   4         13.86         21.51         1.56 o                         
   7   7   4        161.66        160.91         2.81 o                         
   8   7   4         99.87         64.99         2.35 o                         
   9   7   4        298.11        272.35         4.45 o                         
  10   7   4         14.74         17.85         2.05 o                         
  11   7   4       1414.78       1528.79        11.96 o                         
  12   7   4        731.40        779.56         8.10 o                         
  13   7   4        103.34        116.56         4.44 o                         
  14   7   4        760.32        774.84        13.29 o                         
  15   7   4        104.13        110.90         4.66 o                         
  16   7   4          6.40          6.01         2.80 o                         
  17   7   4         74.09         62.18         4.01 o                         
  18   7   4        172.81        154.90         5.80 o                         
  19   7   4          2.27          1.26         3.02 o                         
  20   7   4        190.08        180.38         6.82 o                         
  21   7   4         42.89         42.76         4.89 o                         
  22   7   4          4.45          2.77         5.10 o                         
  23   7   4         22.57         20.51         5.16 o                         
  24   7   4          1.35         -0.45         4.93 o                         
  25   7   4          1.74          0.04         6.11 o                         
  26   7   4         60.37         61.66        12.49 o                         
   0   8   4        958.87       1070.21         9.37 o                         
   1   8   4        113.08        137.78         2.10 o                         
   2   8   4       3003.58       3041.06        14.98 o                         
   3   8   4        128.54        115.11         2.27 o                         
   4   8   4        600.03        477.91         5.27 o                         
   5   8   4        104.41        107.97         2.41 o                         
   6   8   4          0.34         -0.86         1.13 o                         
   7   8   4         31.70         36.77         1.92 o                         
   8   8   4        672.72        622.12         6.20 o                         
   9   8   4        400.79        410.82         5.46 o                         
  10   8   4         72.52         82.17         3.12 o                         
  11   8   4        792.61        695.57         7.71 o                         
  12   8   4       1651.73       1691.77        14.16 o                         
  13   8   4       1849.88       1787.39        15.24 o                         
  14   8   4         37.76         37.81         3.34 o                         
  15   8   4        457.89        459.19         7.77 o                         
  16   8   4        149.13        115.40         4.90 o                         
  17   8   4         37.88         36.75         3.92 o                         
  18   8   4         69.93         83.71         4.91 o                         
  19   8   4        193.32        173.58         6.68 o                         
  20   8   4         55.40         54.65         4.70 o                         
  21   8   4        118.96        132.91         6.75 o                         
  22   8   4         12.53          4.35         4.48 o                         
  23   8   4         91.47        104.02         8.78 o                         
  24   8   4        211.88        213.90        11.11 o                         
  25   8   4          2.60         -2.63         6.71 o                         
  26   8   4         51.63         43.31        20.03 o                         
   0   9   4       1338.83       1306.82        11.65 o                         
   1   9   4        645.07        649.61         5.20 o                         
   2   9   4       1027.81       1113.75         7.60 o                         
   3   9   4          1.21          4.80         1.15 o                         
   4   9   4          0.60          0.51         1.20 o                         
   5   9   4        193.18        205.67         3.37 o                         
   6   9   4        201.83        172.53         3.26 o                         
   7   9   4        240.84        225.79         3.84 o                         
   8   9   4         32.43         30.77         2.08 o                         
   9   9   4         19.54         11.58         1.98 o                         
  10   9   4        205.54        206.60         4.78 o                         
  11   9   4         62.52         55.42         3.19 o                         
  12   9   4         36.50         50.76         3.22 o                         
  13   9   4        638.14        613.56         8.49 o                         
  14   9   4        148.57        147.83         5.25 o                         
  15   9   4         33.40         34.90         3.45 o                         
  16   9   4         34.90         29.30         3.40 o                         
  17   9   4          5.99         10.19         3.34 o                         
  18   9   4        261.12        269.98         7.50 o                         
  19   9   4        970.44        972.79        13.42 o                         
  20   9   4          5.55          5.06         3.55 o                         
  21   9   4         17.74         13.09         4.67 o                         
  22   9   4         51.91         58.10         5.52 o                         
  23   9   4         90.59        109.22         7.32 o                         
  24   9   4          8.58          5.35         6.92 o                         
  25   9   4          2.48         -7.30        11.02 o                         
   0  10   4        678.47        676.76         7.74 o                         
   1  10   4        157.69        148.99         2.71 o                         
   2  10   4        695.93        682.35         5.76 o                         
   3  10   4         46.54         39.91         1.86 o                         
   4  10   4        188.00        141.25         3.16 o                         
   5  10   4        249.20        239.84         3.82 o                         
   6  10   4         71.79         72.81         2.65 o                         
   7  10   4        999.34        967.79         8.50 o                         
   8  10   4        860.03        816.53         8.65 o                         
   9  10   4        189.75        185.39         5.27 o                         
  10  10   4         51.04         42.95         2.99 o                         
  11  10   4          0.26         -1.94         1.94 o                         
  12  10   4          0.01          6.66         2.37 o                         
  13  10   4        454.58        405.36         6.84 o                         
  14  10   4        370.14        362.03         7.10 o                         
  15  10   4        237.70        215.92         6.48 o                         
  16  10   4        173.25        173.71         6.29 o                         
  17  10   4        491.28        527.06         9.36 o                         
  18  10   4          0.24          5.19         3.54 o                         
  19  10   4        454.25        472.57         9.40 o                         
  20  10   4         49.26         72.32         5.34 o                         
  21  10   4         44.61         33.23         5.84 o                         
  22  10   4         58.15         48.31         5.88 o                         
  23  10   4          0.57          2.45         6.78 o                         
  24  10   4         90.93        105.86         9.54 o                         
  25  10   4         31.99         24.31         8.16 o                         
   0  11   4        582.87        623.12         7.86 o                         
   1  11   4         78.98        105.70         2.49 o                         
   2  11   4          1.19          1.19         1.28 o                         
   3  11   4        756.20        713.34         6.80 o                         
   4  11   4        157.92        122.06         3.21 o                         
   5  11   4        149.09        139.30         3.28 o                         
   6  11   4          0.16         -0.45         1.69 o                         
   7  11   4         10.86         11.71         2.02 o                         
   8  11   4        588.27        587.15         7.82 o                         
   9  11   4         41.75         43.05         3.07 o                         
  10  11   4        121.19        110.57         4.17 o                         
  11  11   4         55.59         56.19         3.71 o                         
  12  11   4         30.31         42.90         3.25 o                         
  13  11   4        129.65        119.55         5.03 o                         
  14  11   4          2.23          7.42         3.03 o                         
  15  11   4          3.83          8.21         3.09 o                         
  16  11   4        298.42        317.15         7.63 o                         
  17  11   4        232.70        214.39         7.32 o                         
  18  11   4        131.12        114.01         5.73 o                         
  19  11   4         39.93         63.87         4.98 o                         
  20  11   4          0.95          3.99         4.02 o                         
  21  11   4         40.56         43.91         5.62 o                         
  22  11   4          1.11          5.68         5.90 o                         
  23  11   4          2.26         -0.73         5.43 o                         
  24  11   4          1.91         -3.83         5.45 o                         
  25  11   4         26.15         29.55        12.73 o                         
   0  12   4        278.23        227.67         4.92 o                         
   1  12   4         35.24         34.91         2.07 o                         
   2  12   4         81.03         81.18         2.81 o                         
   3  12   4        490.54        448.27         5.44 o                         
   4  12   4         97.82         94.59         3.16 o                         
   5  12   4        210.52        186.84         5.24 o                         
   6  12   4       1748.74       1634.76        12.49 o                         
   7  12   4       1005.41        934.05         9.18 o                         
   8  12   4        121.28        111.64         4.11 o                         
   9  12   4         69.51         51.74         3.26 o                         
  10  12   4        884.10        809.19         9.82 o                         
  11  12   4        432.30        386.34         6.70 o                         
  12  12   4        575.89        505.95         8.02 o                         
  13  12   4        568.11        543.60         8.44 o                         
  14  12   4        269.19        230.38         7.18 o                         
  15  12   4          0.16          0.37         2.95 o                         
  16  12   4         51.63         53.74         4.53 o                         
  17  12   4          0.03          2.68         3.37 o                         
  18  12   4        252.16        219.82         8.89 o                         
  19  12   4        145.56        143.52         6.54 o                         
  20  12   4         26.36         21.15         4.84 o                         
  21  12   4          0.44         -4.67         4.67 o                         
  22  12   4         55.24         60.12         8.69 o                         
  23  12   4         41.71         43.47         9.63 o                         
  24  12   4          3.99         -3.08         6.64 o                         
   0  13   4        668.40        641.75         9.40 o                         
   1  13   4        119.91        141.29         3.48 o                         
   2  13   4       1486.66       1418.37        11.08 o                         
   3  13   4        282.48        263.01         4.64 o                         
   4  13   4        305.41        307.09         6.48 o                         
   5  13   4         40.96         36.35         2.52 o                         
   6  13   4          0.31          2.45         1.91 o                         
   7  13   4         34.73         51.02         2.85 o                         
   8  13   4       2166.98       2112.06        16.72 o                         
   9  13   4        317.93        280.77         5.81 o                         
  10  13   4         34.70         34.45         3.31 o                         
  11  13   4        123.93        146.87         5.19 o                         
  12  13   4        160.12        133.41         5.18 o                         
  13  13   4        424.19        413.61         7.74 o                         
  14  13   4         14.28         16.06         3.10 o                         
  15  13   4         46.32         43.77         4.29 o                         
  16  13   4         85.94         75.24         5.71 o                         
  17  13   4         40.03         39.13         4.44 o                         
  18  13   4         82.09         75.55         5.28 o                         
  19  13   4          4.26          6.95         3.82 o                         
  20  13   4          0.63          5.48         5.27 o                         
  21  13   4          9.58          4.52         6.20 o                         
  22  13   4         86.12         91.38        10.00 o                         
  23  13   4         70.23         80.33         7.72 o                         
  24  13   4          7.89          7.43        15.92 o                         
   0  14   4        143.34        128.53         5.10 o                         
   1  14   4         10.70          7.64         2.12 o                         
   2  14   4       1096.57       1040.24         9.73 o                         
   3  14   4        858.80        807.00         8.50 o                         
   4  14   4         37.71         50.33         3.02 o                         
   5  14   4         36.83         23.09         2.43 o                         
   6  14   4          6.20         18.22         2.26 o                         
   7  14   4         25.11         35.45         2.75 o                         
   8  14   4       2154.30       2095.70        16.53 o                         
   9  14   4        728.72        671.42        10.77 o                         
  10  14   4          0.71         -2.59         2.59 o                         
  11  14   4          2.64          1.20         2.83 o                         
  12  14   4        165.77        160.99         5.62 o                         
  13  14   4          1.19          0.68         2.75 o                         
  14  14   4         20.74         10.16         3.21 o                         
  15  14   4          1.83          0.99         3.92 o                         
  16  14   4         17.81         16.36         3.89 o                         
  17  14   4         40.00         38.71         4.50 o                         
  18  14   4         23.21         20.30         4.19 o                         
  19  14   4         86.20         92.25         6.67 o                         
  20  14   4          2.26         -2.52         5.70 o                         
  21  14   4          0.00          1.70         6.01 o                         
  22  14   4         66.02         65.43         8.84 o                         
  23  14   4         29.98         37.06        12.73 o                         
   0  15   4        690.10        661.24        13.46 o                         
   1  15   4        202.14        160.76         4.59 o                         
   2  15   4         46.22         51.66         3.45 o                         
   3  15   4        351.72        327.94         5.64 o                         
   4  15   4        407.53        358.25         5.95 o                         
   5  15   4        597.64        574.85         7.47 o                         
   6  15   4        263.02        251.50         5.37 o                         
   7  15   4        707.61        651.90         8.94 o                         
   8  15   4        298.49        264.41         6.20 o                         
   9  15   4        589.29        596.12         8.79 o                         
  10  15   4        110.67         90.13         4.72 o                         
  11  15   4          7.52         10.59         3.12 o                         
  12  15   4          0.14         -0.56         2.84 o                         
  13  15   4         11.20         12.25         3.19 o                         
  14  15   4         98.29         90.78         5.70 o                         
  15  15   4        126.67        129.81         6.10 o                         
  16  15   4         22.06         12.67         3.89 o                         
  17  15   4        125.92        118.17         6.11 o                         
  18  15   4         21.41         22.45         4.51 o                         
  19  15   4         54.21         56.98         6.26 o                         
  20  15   4         21.04         17.08         6.15 o                         
  21  15   4         17.11          8.34         5.55 o                         
  22  15   4         28.47         33.33         9.42 o                         
  23  15   4         45.47         17.38         9.66 o                         
   0  16   4       1840.16       1878.34        25.35 o                         
   1  16   4         77.40         93.72         5.02 o                         
   2  16   4        293.54        272.61         5.65 o                         
   3  16   4       1121.40       1147.51        11.45 o                         
   4  16   4        897.93        883.07         9.60 o                         
   5  16   4        146.63        141.83         5.82 o                         
   6  16   4        228.44        215.97         5.99 o                         
   7  16   4         27.92         22.87         2.98 o                         
   8  16   4         44.65         47.85         3.68 o                         
   9  16   4         65.50         72.19         4.22 o                         
  10  16   4         45.58         47.55         3.86 o                         
  11  16   4          2.81          0.06         2.87 o                         
  12  16   4          9.08          3.52         3.07 o                         
  13  16   4         16.73         11.95         3.27 o                         
  14  16   4          4.76          0.43         3.11 o                         
  15  16   4          0.04         -3.12         3.12 o                         
  16  16   4         13.06          4.28         3.83 o                         
  17  16   4         26.99         26.29         4.68 o                         
  18  16   4        108.06        112.93         6.71 o                         
  19  16   4         41.75         41.12         9.85 o                         
  20  16   4         15.90         24.09         6.06 o                         
  21  16   4        160.08        182.35         9.96 o                         
  22  16   4         23.21         22.12         6.53 o                         
   0  17   4        503.67        464.03        11.95 o                         
   1  17   4        369.98        346.56         7.68 o                         
   2  17   4         51.41         40.16         3.70 o                         
   3  17   4         87.96         68.86         3.96 o                         
   4  17   4          0.46         -1.62         2.37 o                         
   5  17   4         74.91         70.37         3.99 o                         
   6  17   4        121.74        109.29         4.49 o                         
   7  17   4          7.48          4.65         2.68 o                         
   8  17   4         71.92         65.56         4.14 o                         
   9  17   4         38.04         36.32         3.65 o                         
  10  17   4         47.83         35.56         3.71 o                         
  11  17   4         34.99         20.91         3.62 o                         
  12  17   4         50.90         46.65         4.19 o                         
  13  17   4         20.96         21.83         3.71 o                         
  14  17   4          4.78          0.78         3.22 o                         
  15  17   4         55.50         39.76         4.48 o                         
  16  17   4          2.61         -1.03         4.61 o                         
  17  17   4         39.46         35.16         5.00 o                         
  18  17   4         32.72         25.71         5.28 o                         
  19  17   4         11.39         11.86         6.43 o                         
  20  17   4         41.22         59.73         8.89 o                         
  21  17   4        320.50        366.52        15.66 o                         
   0  18   4        185.35        152.40         8.68 o                         
   1  18   4        802.33        803.20        11.38 o                         
   2  18   4        334.64        322.88         9.02 o                         
   3  18   4         96.82         82.00         6.71 o                         
   4  18   4         89.66         71.37         4.45 o                         
   5  18   4         24.60         12.39         3.05 o                         
   6  18   4         13.36          9.79         2.98 o                         
   7  18   4          3.79         -2.59         2.59 o                         
   8  18   4         75.83         65.57         4.59 o                         
   9  18   4          0.39         -2.77         2.77 o                         
  10  18   4        113.29        106.32         5.38 o                         
  11  18   4          5.67          0.32         3.30 o                         
  12  18   4         15.27         19.22         4.63 o                         
  13  18   4        233.87        239.75         7.37 o                         
  14  18   4         15.24         10.11         3.76 o                         
  15  18   4        101.36         87.22         5.55 o                         
  16  18   4         14.46          9.24         4.38 o                         
  17  18   4         59.49         64.55         5.92 o                         
  18  18   4        106.77        106.77         8.07 o                         
  19  18   4          1.20         -5.89         6.56 o                         
  20  18   4          7.52         -3.85         7.71 o                         
  21  18   4         42.23         60.87        22.34 o                         
   0  19   4         21.40         33.20         5.84 o                         
   1  19   4          5.08          3.82         3.35 o                         
   2  19   4          1.51         13.23         3.74 o                         
   3  19   4        239.85        249.27         7.66 o                         
   4  19   4          6.21          1.52         3.17 o                         
   5  19   4          0.00         -2.76         2.76 o                         
   6  19   4         60.56         50.96         4.12 o                         
   7  19   4         22.40         18.95         3.59 o                         
   8  19   4         61.06         55.74         4.54 o                         
   9  19   4         34.18         25.39         3.73 o                         
  10  19   4         47.92         49.65         4.29 o                         
  11  19   4          0.45         -2.09         3.22 o                         
  12  19   4         17.43         21.82         5.32 o                         
  13  19   4        135.76        125.84         6.39 o                         
  14  19   4         72.91         61.79         5.03 o                         
  15  19   4          4.79          6.43         3.72 o                         
  16  19   4         52.62         53.23         5.34 o                         
  17  19   4         21.56         17.99         6.24 o                         
  18  19   4         10.86         10.45         7.77 o                         
  19  19   4         15.42         14.26        10.25 o                         
  20  19   4          2.03         -1.52        15.78 o                         
   0  20   4         12.46          3.02         5.57 o                         
   1  20   4         33.72         25.70         4.38 o                         
   2  20   4        594.95        591.52        11.03 o                         
   3  20   4        370.44        362.81         8.55 o                         
   4  20   4         84.05         85.17         5.85 o                         
   5  20   4         63.88         57.22         4.75 o                         
   6  20   4          4.34         -1.79         3.54 o                         
   7  20   4         64.53         60.37         5.04 o                         
   8  20   4         12.44         11.02         3.71 o                         
   9  20   4         29.02         30.68         4.33 o                         
  10  20   4          9.20          8.06         3.76 o                         
  11  20   4         43.80         33.79         4.38 o                         
  12  20   4        190.82        215.61         8.09 o                         
  13  20   4        181.01        190.14         7.60 o                         
  14  20   4          8.24          7.33         3.97 o                         
  15  20   4          2.37          7.03         4.49 o                         
  16  20   4         60.96         57.94         5.61 o                         
  17  20   4         11.62         13.64         5.03 o                         
  18  20   4         19.75         31.52         7.60 o                         
  19  20   4          9.27         19.36        13.58 o                         
   0  21   4        596.31        555.90        19.04 o                         
   1  21   4          1.86          3.20         3.83 o                         
   2  21   4          9.47         19.72         4.17 o                         
   3  21   4          0.05          6.20         3.79 o                         
   4  21   4         70.62         77.91         5.27 o                         
   5  21   4         73.00         65.64         5.19 o                         
   6  21   4         41.67         38.58         5.09 o                         
   7  21   4         24.44         37.73         5.06 o                         
   8  21   4         11.53         13.06         4.09 o                         
   9  21   4          2.96          9.56         4.27 o                         
  10  21   4         20.37         23.98         5.25 o                         
  11  21   4          0.16          9.77         6.21 o                         
  12  21   4         32.40         33.09         5.05 o                         
  13  21   4         90.52         99.89         6.80 o                         
  14  21   4         22.19         24.48         5.88 o                         
  15  21   4          9.19         12.36         5.18 o                         
  16  21   4         38.19         31.98         5.22 o                         
  17  21   4         22.31         22.03         8.83 o                         
  18  21   4          4.56          5.91        24.75 o                         
   0  22   4          0.31          5.98         5.80 o                         
   1  22   4          3.49          8.20         4.13 o                         
   2  22   4          2.34          9.48         4.13 o                         
   3  22   4        148.18        143.24         7.35 o                         
   4  22   4          0.27          1.19         3.93 o                         
   5  22   4          3.56         -3.95         4.05 o                         
   6  22   4         62.42         52.24         5.65 o                         
   7  22   4         38.33         41.61         5.47 o                         
   8  22   4         12.88          9.14         5.05 o                         
   9  22   4        112.17        131.20         7.02 o                         
  10  22   4        130.61        143.98         7.69 o                         
  11  22   4         76.89         80.29         6.46 o                         
  12  22   4          8.00          2.65         4.90 o                         
  13  22   4          0.51         -1.32         5.27 o                         
  14  22   4          9.57          8.13         4.54 o                         
  15  22   4         13.63          7.04         5.48 o                         
  16  22   4         25.92         28.81         8.93 o                         
  17  22   4         29.23         28.91        36.27 o                         
   0  23   4          8.61         -0.19         5.59 o                         
   1  23   4         29.91         35.60         5.25 o                         
   2  23   4          1.87          4.13         4.27 o                         
   3  23   4         11.25          2.80         4.38 o                         
   4  23   4          0.03         -3.73         4.10 o                         
   5  23   4         68.42         77.95         6.96 o                         
   6  23   4          0.19          1.90         4.53 o                         
   7  23   4          3.55          2.24         4.86 o                         
   8  23   4          5.17         12.57         4.91 o                         
   9  23   4         27.40         28.65         5.84 o                         
  10  23   4         29.35         26.93         5.73 o                         
  11  23   4          0.78         -5.70         5.70 o                         
  12  23   4         32.80         32.16         8.40 o                         
  13  23   4          3.91         -4.68         6.00 o                         
  14  23   4          9.26          2.96         5.13 o                         
  15  23   4         14.10         -2.05         7.61 o                         
   0  24   4        121.81        153.22        18.37 o                         
   1  24   4         30.76         39.58         5.50 o                         
   2  24   4         23.95         37.74         5.45 o                         
   3  24   4          1.04          6.56         4.70 o                         
   4  24   4        123.00        144.43         8.21 o                         
   5  24   4        372.88        400.69        12.18 o                         
   6  24   4         11.61         19.87         5.14 o                         
   7  24   4        120.64        151.25         8.86 o                         
   8  24   4        155.51        194.55         9.85 o                         
   9  24   4          5.83          0.43         5.09 o                         
  10  24   4         96.86         85.60         8.70 o                         
  11  24   4         18.43          3.28         6.58 o                         
  12  24   4         65.21         70.15         6.97 o                         
  13  24   4          8.35          1.32         6.75 o                         
  14  24   4         16.23         12.56        16.84 o                         
   0  25   4          0.21         22.55         7.24 o                         
   1  25   4          4.64         12.20         4.83 o                         
   2  25   4         54.14         66.71         6.43 o                         
   3  25   4         12.87         10.28         4.99 o                         
   4  25   4         94.24        112.30         8.67 o                         
   5  25   4          5.21          9.26         6.43 o                         
   6  25   4          0.17          4.61         5.94 o                         
   7  25   4          7.43          1.62         5.36 o                         
   8  25   4         10.52          5.38         5.35 o                         
   9  25   4          2.11         -3.10         5.17 o                         
  10  25   4          7.56         15.80         5.98 o                         
  11  25   4         10.81          2.14         5.69 o                         
  12  25   4          1.29        -12.05        16.44 o                         
   0  26   4        604.90        719.28        20.76 o                         
   1  26   4          0.14         12.67         5.09 o                         
   2  26   4         49.64         54.36         6.23 o                         
   3  26   4          0.65          1.25         4.77 o                         
   4  26   4         52.16         64.95         7.66 o                         
   5  26   4         10.20          2.65         6.03 o                         
   6  26   4          4.94          0.95         5.97 o                         
   7  26   4         46.44         50.43         7.57 o                         
   8  26   4         43.05         54.04         7.84 o                         
   9  26   4         33.83         38.15        11.47 o                         
  10  26   4          2.96          0.49        10.15 o                         
   0  27   4          0.62         15.97         8.90 o                         
   1  27   4          0.89          7.30         5.08 o                         
   2  27   4         32.95         43.88         6.14 o                         
   3  27   4         11.57         22.97         6.63 o                         
   4  27   4          3.96          8.18         6.72 o                         
   5  27   4         15.78         19.44         6.95 o                         
   6  27   4         14.28         22.66         8.37 o                         
   7  27   4          0.56        -18.32        18.32 o                         
   0  28   4          0.27          3.13        13.09 o                         
   1  28   4         25.42         25.45        15.57 o                         
   1   1   5        178.44        162.21         2.45 o                         
   2   1   5         18.56          9.30         1.08 o                         
   3   1   5        267.30        251.44         3.05 o                         
   4   1   5       2076.50       2081.80        11.57 o                         
   5   1   5         56.89         42.20         1.65 o                         
   6   1   5         28.39         41.78         1.68 o                         
   7   1   5         36.19         32.65         1.60 o                         
   8   1   5       3668.79       3868.45        20.79 o                         
   9   1   5         91.56         91.71         2.67 o                         
  10   1   5         21.05         13.83         1.81 o                         
  11   1   5          4.76          1.47         1.68 o                         
  12   1   5         58.33         40.42         2.57 o                         
  13   1   5        203.61        192.89         5.01 o                         
  14   1   5          9.74          9.76         2.37 o                         
  15   1   5         10.30         10.05         2.67 o                         
  16   1   5        150.84        159.13         5.86 o                         
  17   1   5        101.01         92.82         4.97 o                         
  18   1   5         44.84         37.21         4.03 o                         
  19   1   5         43.96         32.03         4.11 o                         
  20   1   5          7.48          2.75         3.95 o                         
  21   1   5         73.92         68.40         5.02 o                         
  22   1   5         47.18         40.11         5.29 o                         
  23   1   5          0.05          1.69         4.14 o                         
  24   1   5          4.59         15.10         8.30 o                         
  25   1   5         22.05         29.91         7.33 o                         
  26   1   5         66.71         92.81        17.88 o                         
   1   2   5       2742.55       2757.42        13.37 o                         
   2   2   5       1806.30       1909.89        11.01 o                         
   3   2   5       1244.43       1296.52         8.13 o                         
   4   2   5        280.91        271.22         3.17 o                         
   5   2   5        521.35        537.42         4.66 o                         
   6   2   5        330.73        362.42         3.78 o                         
   7   2   5       1112.38       1126.07         7.72 o                         
   8   2   5        859.89        842.26         6.74 o                         
   9   2   5        371.48        404.46         4.80 o                         
  10   2   5        238.38        185.49         4.21 o                         
  11   2   5        156.49        152.03         4.29 o                         
  12   2   5       1450.27       1463.90        13.79 o                         
  13   2   5         56.04         40.65         3.03 o                         
  14   2   5        659.93        617.83         8.33 o                         
  15   2   5         96.98         87.87         4.11 o                         
  16   2   5        266.75        259.22         6.05 o                         
  17   2   5         75.38         74.49         4.33 o                         
  18   2   5        541.47        509.88         8.64 o                         
  19   2   5         97.11         76.44         4.95 o                         
  20   2   5        140.01        150.05         6.39 o                         
  21   2   5         64.81         75.14         5.37 o                         
  22   2   5          0.77         -3.96         3.96 o                         
  23   2   5         75.59         86.46         7.68 o                         
  24   2   5          4.32          1.82         5.24 o                         
  25   2   5          2.01          1.85         8.44 o                         
  26   2   5          1.96         -3.85        15.98 o                         
   1   3   5        149.20        134.98         2.14 o                         
   2   3   5        147.29         96.58         2.66 o                         
   3   3   5        716.59        803.29         6.28 o                         
   4   3   5         94.27        100.21         2.40 o                         
   5   3   5        239.07        246.29         3.35 o                         
   6   3   5          0.61          3.44         1.14 o                         
   7   3   5        127.09        150.22         2.84 o                         
   8   3   5         30.18         39.50         1.95 o                         
   9   3   5        893.11        962.61         8.77 o                         
  10   3   5        595.78        535.26         7.07 o                         
  11   3   5        244.99        272.90         5.42 o                         
  12   3   5        183.19        187.34         4.95 o                         
  13   3   5       1192.16       1103.42        11.20 o                         
  14   3   5         29.61         43.26         3.55 o                         
  15   3   5        179.35        160.04         4.98 o                         
  16   3   5         23.04         27.22         3.06 o                         
  17   3   5         16.26         27.21         3.56 o                         
  18   3   5        127.26        105.53         5.00 o                         
  19   3   5        138.85        125.39         5.72 o                         
  20   3   5         29.26         16.78         4.03 o                         
  21   3   5          7.57          1.23         4.37 o                         
  22   3   5          3.35          4.26         4.98 o                         
  23   3   5         13.09         15.41         4.98 o                         
  24   3   5         13.67         12.46         5.23 o                         
  25   3   5        149.21        145.89         9.51 o                         
  26   3   5          9.43        -10.94        10.94 o                         
   1   4   5        151.08        181.33         2.68 o                         
   2   4   5        980.88       1085.13         7.53 o                         
   3   4   5        126.14        178.35         2.93 o                         
   4   4   5         47.21         51.20         2.00 o                         
   5   4   5        500.37        539.76         5.23 o                         
   6   4   5         44.62         35.50         1.82 o                         
   7   4   5         41.84         30.44         1.74 o                         
   8   4   5         98.62        128.39         3.84 o                         
   9   4   5         11.40          7.20         1.75 o                         
  10   4   5          4.05         17.81         2.27 o                         
  11   4   5       2542.19       2649.25        19.41 o                         
  12   4   5         90.62         87.45         3.83 o                         
  13   4   5        535.33        578.43         7.98 o                         
  14   4   5         34.13         22.11         2.92 o                         
  15   4   5          0.50          0.47         2.41 o                         
  16   4   5         20.16         18.84         2.90 o                         
  17   4   5         45.77         44.49         3.83 o                         
  18   4   5          6.37          9.75         3.02 o                         
  19   4   5         22.71         16.77         3.61 o                         
  20   4   5         35.57         26.30         3.98 o                         
  21   4   5         30.54         18.26         4.73 o                         
  22   4   5        152.25        170.24         7.73 o                         
  23   4   5         45.22         39.56         5.62 o                         
  24   4   5         12.15         20.12         5.56 o                         
  25   4   5         62.31         57.95         7.69 o                         
  26   4   5         13.34         16.07        21.10 o                         
   1   5   5        107.32        106.48         2.31 o                         
   2   5   5        140.84        132.20         2.60 o                         
   3   5   5          6.31          7.76         1.27 o                         
   4   5   5        433.02        487.81         4.93 o                         
   5   5   5          3.93          1.26         1.13 o                         
   6   5   5        689.47        698.40         6.10 o                         
   7   5   5         15.26         17.44         1.60 o                         
   8   5   5         78.32         56.63         2.57 o                         
   9   5   5        951.90        919.16         8.66 o                         
  10   5   5       2676.75       2461.67        16.77 o                         
  11   5   5       2374.64       2475.00        17.90 o                         
  12   5   5        542.70        452.85         6.76 o                         
  13   5   5         54.86         54.65         3.52 o                         
  14   5   5        695.68        628.06         8.58 o                         
  15   5   5        217.49        193.50         5.71 o                         
  16   5   5        128.89        146.12         5.51 o                         
  17   5   5        245.66        253.16         6.52 o                         
  18   5   5         49.93         43.14         3.89 o                         
  19   5   5          0.88         -2.89         2.89 o                         
  20   5   5         15.65         10.53         3.68 o                         
  21   5   5         10.25          7.44         3.96 o                         
  22   5   5          1.71          0.87         4.05 o                         
  23   5   5         50.09         37.03         6.07 o                         
  24   5   5          0.56         -3.15         5.58 o                         
  25   5   5          1.56         -1.96         7.90 o                         
  26   5   5         10.14        -17.35        46.47 o                         
   1   6   5        898.09        935.15         6.95 o                         
   2   6   5        557.83        613.85         5.27 o                         
   3   6   5         26.26         16.37         1.39 o                         
   4   6   5        109.30        124.83         2.62 o                         
   5   6   5         46.24         59.14         2.16 o                         
   6   6   5          0.49          3.74         1.35 o                         
   7   6   5        160.65        158.17         3.30 o                         
   8   6   5         96.75         85.09         3.03 o                         
   9   6   5        215.85        191.96         4.20 o                         
  10   6   5       1440.04       1424.05        11.66 o                         
  11   6   5          6.68         23.62         2.65 o                         
  12   6   5        153.29        186.57         5.18 o                         
  13   6   5         84.47         75.10         3.70 o                         
  14   6   5        394.36        396.36         7.16 o                         
  15   6   5        338.93        334.27         9.88 o                         
  16   6   5         70.87         57.37         4.09 o                         
  17   6   5          3.79          0.29         2.90 o                         
  18   6   5        113.02        104.69         5.22 o                         
  19   6   5         15.60         10.42         3.42 o                         
  20   6   5         23.64         19.84         3.85 o                         
  21   6   5         93.85        105.11         6.07 o                         
  22   6   5          5.25         -1.47         5.92 o                         
  23   6   5          2.39         -1.74         6.59 o                         
  24   6   5        198.05        210.55        10.14 o                         
  25   6   5          1.65         -7.62         7.62 o                         
   1   7   5        761.26        836.85         6.49 o                         
   2   7   5        677.15        705.39         5.72 o                         
   3   7   5          8.17          2.80         1.14 o                         
   4   7   5        433.15        502.96         5.11 o                         
   5   7   5        628.92        635.52         6.16 o                         
   6   7   5          0.76          0.77         1.32 o                         
   7   7   5        114.00         76.48         2.70 o                         
   8   7   5        186.76        178.02         3.86 o                         
   9   7   5        434.99        419.82         5.86 o                         
  10   7   5          9.07          8.95         2.09 o                         
  11   7   5        418.83        423.66         6.71 o                         
  12   7   5       2427.79       2524.18        18.63 o                         
  13   7   5        219.56        234.56         5.72 o                         
  14   7   5        313.69        324.12         6.53 o                         
  15   7   5        364.20        335.67         7.10 o                         
  16   7   5          5.25          5.52         2.96 o                         
  17   7   5        259.13        241.77         7.11 o                         
  18   7   5         24.44         23.18         3.76 o                         
  19   7   5          7.63         10.54         3.39 o                         
  20   7   5         67.96         71.21         5.20 o                         
  21   7   5         24.74         22.71         4.60 o                         
  22   7   5          6.68          7.19         4.81 o                         
  23   7   5          0.65         -1.37         8.29 o                         
  24   7   5         78.83         82.81         7.97 o                         
  25   7   5          1.57         -2.93         7.13 o                         
   1   8   5        148.67        128.63         2.72 o                         
   2   8   5        439.41        402.77         4.28 o                         
   3   8   5         50.42         42.24         1.82 o                         
   4   8   5         21.86         13.66         1.56 o                         
   5   8   5         28.84         23.29         1.82 o                         
   6   8   5        100.68         88.43         2.86 o                         
   7   8   5         31.89         24.17         2.01 o                         
   8   8   5          0.01         -1.60         1.60 o                         
   9   8   5          0.06         -1.80         1.80 o                         
  10   8   5         46.64         46.84         2.90 o                         
  11   8   5        121.16         97.78         3.94 o                         
  12   8   5        151.74        142.30         4.99 o                         
  13   8   5        186.98        138.59         4.98 o                         
  14   8   5        153.12        146.28         5.21 o                         
  15   8   5        250.30        267.60         6.65 o                         
  16   8   5          0.00          4.68         3.04 o                         
  17   8   5         60.53         62.99         4.63 o                         
  18   8   5         27.11         17.10         4.80 o                         
  19   8   5         65.88         62.34         4.93 o                         
  20   8   5          3.71          2.18         3.90 o                         
  21   8   5        129.94        144.20         6.71 o                         
  22   8   5         73.45         93.00         6.93 o                         
  23   8   5        504.51        526.42        13.35 o                         
  24   8   5          6.95          0.10         5.30 o                         
  25   8   5         34.67         13.84        14.02 o                         
   1   9   5       1857.08       1826.57        11.15 o                         
   2   9   5        786.26        763.06         6.48 o                         
   3   9   5         82.82        101.91         2.82 o                         
   4   9   5          2.66          0.82         1.44 o                         
   5   9   5        612.63        544.04         5.92 o                         
   6   9   5        264.94        309.62         4.54 o                         
   7   9   5        517.10        492.01         6.07 o                         
   8   9   5          0.89          3.14         1.82 o                         
   9   9   5        247.94        231.73         4.96 o                         
  10   9   5          6.84          6.07         2.26 o                         
  11   9   5          2.77          3.32         2.34 o                         
  12   9   5        253.04        237.30         6.03 o                         
  13   9   5        126.84        123.97         5.05 o                         
  14   9   5          5.39          4.16         2.80 o                         
  15   9   5        200.40        202.98         8.21 o                         
  16   9   5         43.43         51.74         4.16 o                         
  17   9   5         71.80         69.38         5.05 o                         
  18   9   5          0.79          0.89         3.72 o                         
  19   9   5        109.02        125.58         6.42 o                         
  20   9   5        224.90        242.12         8.16 o                         
  21   9   5          4.17         10.64         4.33 o                         
  22   9   5        365.73        416.86        12.23 o                         
  23   9   5         47.30         63.12         6.52 o                         
  24   9   5          0.37         -6.03         6.03 o                         
   1  10   5         26.48         36.21         2.04 o                         
   2  10   5         40.61         50.19         2.41 o                         
   3  10   5         27.75         20.50         2.08 o                         
   4  10   5        156.08        141.35         3.65 o                         
   5  10   5        155.92        152.85         3.52 o                         
   6  10   5         17.52         26.81         2.15 o                         
   7  10   5       2786.99       2777.49        18.55 o                         
   8  10   5        381.83        361.67         6.19 o                         
   9  10   5        133.30        136.67         5.05 o                         
  10  10   5        664.29        578.48         8.00 o                         
  11  10   5        143.55        153.28         5.02 o                         
  12  10   5         27.54         16.72         2.85 o                         
  13  10   5          1.14         -0.35         2.69 o                         
  14  10   5        286.16        268.46         6.56 o                         
  15  10   5         33.39         32.26         3.72 o                         
  16  10   5        525.12        550.37         9.86 o                         
  17  10   5        608.35        660.50        11.70 o                         
  18  10   5          6.96         13.10         4.22 o                         
  19  10   5         33.63         38.04         4.81 o                         
  20  10   5        398.88        394.29         9.94 o                         
  21  10   5          0.47          1.26         4.57 o                         
  22  10   5          5.78          3.55         5.57 o                         
  23  10   5        116.30        118.08         7.29 o                         
  24  10   5        111.00        125.14        10.91 o                         
   1  11   5        744.14        797.16         7.28 o                         
   2  11   5        331.23        278.16         4.86 o                         
   3  11   5        550.19        554.42         6.73 o                         
   4  11   5       1685.92       1760.54        13.37 o                         
   5  11   5        768.55        709.58         8.20 o                         
   6  11   5        197.69        186.11         4.38 o                         
   7  11   5        117.74        112.51         4.26 o                         
   8  11   5         25.56         33.94         2.91 o                         
   9  11   5         57.89         54.67         4.14 o                         
  10  11   5         10.53          5.72         2.39 o                         
  11  11   5         56.60         47.25         3.48 o                         
  12  11   5        106.97         94.04         4.38 o                         
  13  11   5         21.96         25.18         3.46 o                         
  14  11   5        332.51        328.76         7.39 o                         
  15  11   5        102.66        108.79         5.56 o                         
  16  11   5       1302.13       1353.31        18.31 o                         
  17  11   5        454.34        442.76        11.02 o                         
  18  11   5         26.31         19.01         4.49 o                         
  19  11   5          1.98          1.26         3.92 o                         
  20  11   5          0.52          6.51         4.34 o                         
  21  11   5          1.50         -4.56         4.56 o                         
  22  11   5         56.60         30.79         5.37 o                         
  23  11   5         29.18         34.94         6.17 o                         
  24  11   5          0.10        -10.53        10.98 o                         
   1  12   5         58.70         55.23         2.88 o                         
   2  12   5        341.10        371.83         5.89 o                         
   3  12   5        456.17        447.94         6.20 o                         
   4  12   5        437.89        424.50         7.40 o                         
   5  12   5        274.02        201.82         6.12 o                         
   6  12   5        400.71        365.88         5.75 o                         
   7  12   5        221.32        175.95         4.89 o                         
   8  12   5          0.16         -0.18         2.25 o                         
   9  12   5          1.05          3.73         2.39 o                         
  10  12   5         58.10         65.04         3.85 o                         
  11  12   5        504.75        472.01         7.68 o                         
  12  12   5         88.60         82.46         4.24 o                         
  13  12   5          4.01          4.81         3.16 o                         
  14  12   5        184.17        201.30         6.97 o                         
  15  12   5        133.55        151.18         6.49 o                         
  16  12   5        152.75        127.23         6.41 o                         
  17  12   5        156.97        167.26         6.95 o                         
  18  12   5        100.93         89.54         5.66 o                         
  19  12   5         53.64         68.67         6.39 o                         
  20  12   5         25.77         30.39         4.76 o                         
  21  12   5        150.72        154.21         7.73 o                         
  22  12   5         16.17         11.29         6.30 o                         
  23  12   5         12.66         -6.93         6.93 o                         
   1  13   5        137.11        132.33         4.08 o                         
   2  13   5        599.62        549.14         6.99 o                         
   3  13   5        492.17        481.79         8.67 o                         
   4  13   5        748.98        719.18         8.46 o                         
   5  13   5        592.59        543.62         7.37 o                         
   6  13   5        133.47        118.40         4.31 o                         
   7  13   5        255.45        242.21         5.55 o                         
   8  13   5        897.35        882.24         9.84 o                         
   9  13   5        229.26        190.33         5.55 o                         
  10  13   5        544.51        512.61         7.70 o                         
  11  13   5         49.60         44.82         3.51 o                         
  12  13   5        273.36        240.17         6.59 o                         
  13  13   5         50.38         59.06         4.57 o                         
  14  13   5        237.73        254.56         7.51 o                         
  15  13   5          5.22          4.96         4.32 o                         
  16  13   5         14.62         13.64         3.97 o                         
  17  13   5         60.25         69.50         5.32 o                         
  18  13   5          4.54          5.18         3.91 o                         
  19  13   5         20.10         23.21         4.56 o                         
  20  13   5          5.93         10.98         6.37 o                         
  21  13   5        237.39        242.49        11.04 o                         
  22  13   5          5.82         21.54         9.16 o                         
  23  13   5         20.04         27.18         8.66 o                         
   1  14   5        608.33        548.47         8.30 o                         
   2  14   5         68.38         61.65         3.57 o                         
   3  14   5        242.15        211.71         5.15 o                         
   4  14   5        561.25        588.52         7.82 o                         
   5  14   5          0.01         -2.26         2.26 o                         
   6  14   5        402.75        383.07         6.70 o                         
   7  14   5          0.17          5.07         2.60 o                         
   8  14   5         28.51         40.80         3.40 o                         
   9  14   5         89.16         65.49         3.93 o                         
  10  14   5          6.21         12.52         2.94 o                         
  11  14   5         23.26         28.38         3.59 o                         
  12  14   5          7.64          5.68         3.07 o                         
  13  14   5          2.24          2.79         3.21 o                         
  14  14   5         82.08         78.20         5.19 o                         
  15  14   5         78.93         77.34         6.22 o                         
  16  14   5          8.90          4.06         4.81 o                         
  17  14   5          3.01         -3.63         3.63 o                         
  18  14   5         24.75         34.81         4.78 o                         
  19  14   5          0.12          6.33         4.05 o                         
  20  14   5          1.16         -0.01         7.63 o                         
  21  14   5         25.28         20.10         9.25 o                         
  22  14   5         66.94         56.35         8.76 o                         
   1  15   5        453.57        430.60         8.07 o                         
   2  15   5          3.81          5.14         2.72 o                         
   3  15   5        123.86        119.21         4.54 o                         
   4  15   5          0.09         -1.22         2.25 o                         
   5  15   5         16.99         14.29         2.67 o                         
   6  15   5         57.86         49.93         3.61 o                         
   7  15   5        110.34         82.10         4.24 o                         
   8  15   5        113.59         98.66         4.98 o                         
   9  15   5         78.06         70.26         6.14 o                         
  10  15   5        439.69        432.01         8.35 o                         
  11  15   5         62.22         65.41         4.36 o                         
  12  15   5        187.47        185.25         6.63 o                         
  13  15   5         25.46         21.72         5.09 o                         
  14  15   5          2.47          2.97         3.50 o                         
  15  15   5        254.66        289.03        10.65 o                         
  16  15   5          4.30          0.61         4.89 o                         
  17  15   5         13.38         12.30         4.60 o                         
  18  15   5         12.14          9.70         4.88 o                         
  19  15   5          2.18          4.98         4.48 o                         
  20  15   5          5.22          5.09         6.51 o                         
  21  15   5         91.52         90.89         8.49 o                         
  22  15   5        136.53        130.84        17.78 o                         
   1  16   5        301.65        310.06         7.00 o                         
   2  16   5          0.49         -0.41         2.75 o                         
   3  16   5        301.12        293.90         6.70 o                         
   4  16   5        417.74        431.29         7.64 o                         
   5  16   5        243.40        228.21         6.54 o                         
   6  16   5         25.84         11.67         3.12 o                         
   7  16   5         28.22         19.80         3.45 o                         
   8  16   5         28.77         19.25         3.45 o                         
   9  16   5        246.36        254.34         7.27 o                         
  10  16   5          4.52          0.46         3.10 o                         
  11  16   5        344.42        311.11         7.85 o                         
  12  16   5          0.38         -2.64         2.98 o                         
  13  16   5         28.53         21.36         3.88 o                         
  14  16   5        118.35        109.33         6.04 o                         
  15  16   5          2.05          3.27         3.79 o                         
  16  16   5        124.26        128.72         6.61 o                         
  17  16   5         30.63         25.06         4.71 o                         
  18  16   5         88.09         88.09         6.41 o                         
  19  16   5        125.63        128.18         7.62 o                         
  20  16   5        161.83        162.53         9.37 o                         
  21  16   5          7.10         15.78        12.81 o                         
   1  17   5         11.55          2.98         3.22 o                         
   2  17   5          5.36         20.65         3.43 o                         
   3  17   5        412.93        370.62         7.85 o                         
   4  17   5         89.63         78.47         4.48 o                         
   5  17   5         29.01         30.89         3.54 o                         
   6  17   5         83.33         76.96         4.69 o                         
   7  17   5         11.91          8.74         3.17 o                         
   8  17   5         17.58         10.68         3.41 o                         
   9  17   5         75.51         74.79         4.85 o                         
  10  17   5          3.79          0.99         3.24 o                         
  11  17   5        165.95        146.42         6.44 o                         
  12  17   5         42.13         39.18         4.26 o                         
  13  17   5          9.90         11.59         3.76 o                         
  14  17   5          0.49         -2.13         4.09 o                         
  15  17   5         10.21          8.71         4.03 o                         
  16  17   5          9.35         -0.13         4.06 o                         
  17  17   5          1.31         -0.97         5.78 o                         
  18  17   5         30.08         34.70         5.34 o                         
  19  17   5          1.16         -4.51         6.41 o                         
  20  17   5          9.76         16.83         8.66 o                         
   1  18   5        521.20        508.59         9.75 o                         
   2  18   5        167.82        193.34         8.03 o                         
   3  18   5        446.28        428.18         8.92 o                         
   4  18   5          1.84         -2.48         3.11 o                         
   5  18   5         87.93         79.98         5.25 o                         
   6  18   5        107.27         96.16         5.34 o                         
   7  18   5          0.02         -0.01         3.28 o                         
   8  18   5         68.12         62.08         4.80 o                         
   9  18   5         57.99         40.86         4.51 o                         
  10  18   5          3.93          0.08         3.51 o                         
  11  18   5         30.16         26.70         5.26 o                         
  12  18   5         43.74         27.35         4.21 o                         
  13  18   5          5.70          2.88         3.65 o                         
  14  18   5          6.44          1.99         4.07 o                         
  15  18   5          2.85         -4.69         4.69 o                         
  16  18   5         40.83         48.82         7.82 o                         
  17  18   5         30.69         26.58         5.70 o                         
  18  18   5         15.36          7.24         6.28 o                         
  19  18   5          2.66         -3.91        11.73 o                         
   1  19   5        735.61        759.40        12.45 o                         
   2  19   5          0.04          8.08         3.72 o                         
   3  19   5          2.98          4.05         3.50 o                         
   4  19   5         11.45          5.56         3.64 o                         
   5  19   5        135.80        115.48         6.51 o                         
   6  19   5         72.87         54.07         5.69 o                         
   7  19   5          0.43         -3.44         3.44 o                         
   8  19   5          0.08         -4.19         4.19 o                         
   9  19   5        105.94         89.53         5.54 o                         
  10  19   5        147.81        155.92         6.92 o                         
  11  19   5         68.79         64.16         5.35 o                         
  12  19   5        126.68        133.52         6.75 o                         
  13  19   5         20.28         11.62         3.82 o                         
  14  19   5         51.69         40.95         5.06 o                         
  15  19   5          2.90          5.18         5.09 o                         
  16  19   5         16.14         20.24         5.98 o                         
  17  19   5          6.12         -0.71         4.87 o                         
  18  19   5         92.55        104.67         9.89 o                         
   1  20   5        245.20        268.21         8.64 o                         
   2  20   5         11.44         13.96         3.96 o                         
   3  20   5        208.63        208.54         7.64 o                         
   4  20   5         70.84         68.78         5.25 o                         
   5  20   5         82.38         85.08         6.03 o                         
   6  20   5          0.04         -3.86         3.86 o                         
   7  20   5         21.29         17.79         4.71 o                         
   8  20   5          0.21          1.17         4.19 o                         
   9  20   5          3.67          1.99         3.82 o                         
  10  20   5          3.46          2.64         3.78 o                         
  11  20   5          1.21         -0.43         4.38 o                         
  12  20   5         20.10         19.40         5.38 o                         
  13  20   5        283.66        340.65         9.60 o                         
  14  20   5         14.77         16.65         5.54 o                         
  15  20   5          1.35          1.17         4.75 o                         
  16  20   5        209.72        236.26        11.53 o                         
  17  20   5          3.01         -0.65         5.77 o                         
   1  21   5          8.03         10.70         4.33 o                         
   2  21   5        485.16        458.76        11.33 o                         
   3  21   5          0.73          3.05         4.16 o                         
   4  21   5         72.23         53.81         5.42 o                         
   5  21   5         96.23         88.88         6.44 o                         
   6  21   5        202.39        212.67         8.72 o                         
   7  21   5         59.01         61.96         5.85 o                         
   8  21   5         21.18         16.78         4.83 o                         
   9  21   5         97.11        106.02         7.57 o                         
  10  21   5          0.20         -1.02         4.35 o                         
  11  21   5          0.63         -0.52         5.05 o                         
  12  21   5          0.11          7.43         4.52 o                         
  13  21   5          6.45         18.39         4.74 o                         
  14  21   5          1.39          4.21         5.55 o                         
  15  21   5          0.12         -2.61         4.88 o                         
  16  21   5         91.65         82.57         9.03 o                         
   1  22   5         25.99         29.33         5.14 o                         
   2  22   5         36.70         32.44         5.17 o                         
   3  22   5         28.18         27.99         5.50 o                         
   4  22   5          0.01         10.26         5.17 o                         
   5  22   5          4.39          9.38         4.83 o                         
   6  22   5         24.25         19.48         4.88 o                         
   7  22   5        111.97        122.00         7.48 o                         
   8  22   5        130.39        129.13         7.89 o                         
   9  22   5          4.60         -2.22         4.61 o                         
  10  22   5        121.30        149.91         8.16 o                         
  11  22   5        248.65        254.71        10.58 o                         
  12  22   5          5.57          4.03         5.59 o                         
  13  22   5         58.54         57.22         6.43 o                         
  14  22   5         61.36         48.02         5.83 o                         
  15  22   5         13.96          8.11        13.77 o                         
   1  23   5        227.07        255.50        11.09 o                         
   2  23   5          1.54          4.46         4.43 o                         
   3  23   5        195.96        215.98         9.33 o                         
   4  23   5         37.13         29.31         5.82 o                         
   5  23   5         41.38         38.54         6.23 o                         
   6  23   5        135.01        144.96         8.32 o                         
   7  23   5          5.20          7.57         5.43 o                         
   8  23   5         46.36         55.62         6.67 o                         
   9  23   5         74.63         85.75         6.97 o                         
  10  23   5         49.50         40.91         6.58 o                         
  11  23   5          1.06         15.02         7.43 o                         
  12  23   5          1.21         -5.53         5.53 o                         
  13  23   5          1.07         -4.89         6.38 o                         
  14  23   5          0.68        -14.50        14.50 o                         
   1  24   5         17.63         24.34         5.40 o                         
   2  24   5         54.69         60.98         6.34 o                         
   3  24   5          5.75         16.82         5.62 o                         
   4  24   5          0.41         11.48         5.61 o                         
   5  24   5        103.86        137.87         8.85 o                         
   6  24   5         49.23         61.07         7.27 o                         
   7  24   5        119.70        130.22         8.28 o                         
   8  24   5         12.67         21.50         6.23 o                         
   9  24   5          0.04          0.20         5.21 o                         
  10  24   5          0.31         -5.02         5.02 o                         
  11  24   5         44.20         39.91         7.06 o                         
  12  24   5         32.30         22.96        18.35 o                         
   1  25   5          0.23         14.28         5.27 o                         
   2  25   5         22.98         22.03         5.61 o                         
   3  25   5          1.36          0.21         5.55 o                         
   4  25   5          0.83         -4.29         5.86 o                         
   5  25   5         32.73         23.32         6.39 o                         
   6  25   5          1.02          7.09         5.56 o                         
   7  25   5          1.16         -4.53         5.76 o                         
   8  25   5         23.62         19.38         6.17 o                         
   9  25   5         18.39         34.19         8.92 o                         
  10  25   5          0.51          9.39        10.73 o                         
   1  26   5        101.01        121.25         8.20 o                         
   2  26   5         45.78         51.89         7.64 o                         
   3  26   5         29.84         32.47         6.49 o                         
   4  26   5         58.03         63.14         7.55 o                         
   5  26   5         28.95         11.81         6.61 o                         
   6  26   5          0.87          5.45         8.16 o                         
   7  26   5         22.28         31.01        26.57 o                         
   1  27   5         46.21         47.52        12.70 o                         
   2  27   5        118.00        130.91        22.57 o                         
   0   0   6       3401.61       3571.73        35.48 o                         
   1   0   6         13.64         24.79         2.03 o                         
   2   0   6          1.31          8.82         1.89 o                         
   3   0   6       1025.97        985.34        10.74 o                         
   4   0   6        320.31        258.69         5.33 o                         
   5   0   6        172.36        167.77         5.11 o                         
   6   0   6        150.19        133.32         4.97 o                         
   7   0   6       1048.71       1192.82        13.86 o                         
   8   0   6          3.91         12.37         3.41 o                         
   9   0   6        149.95        122.55         6.31 o                         
  10   0   6         11.61         14.04         3.70 o                         
  11   0   6         81.38         76.39         5.47 o                         
  12   0   6         47.81         36.09         5.22 o                         
  13   0   6        163.52        169.77         8.32 o                         
  14   0   6         34.55         40.04         5.28 o                         
  15   0   6        121.48        109.74         7.52 o                         
  16   0   6         33.53         27.85         5.45 o                         
  17   0   6        579.55        557.36        13.80 o                         
  18   0   6        769.47        768.44        16.35 o                         
  19   0   6        140.36        181.82        10.14 o                         
  20   0   6        367.10        319.73        12.53 o                         
  21   0   6         26.18         24.33         6.48 o                         
  22   0   6        157.29        158.52        10.85 o                         
  23   0   6         11.24         -1.38         6.20 o                         
  24   0   6          2.98         -6.34         6.34 o                         
  25   0   6         60.38         61.11        11.06 o                         
   0   1   6        326.03        341.79         4.89 o                         
   1   1   6        108.70        128.93         2.24 o                         
   2   1   6        763.02        718.92         6.13 o                         
   3   1   6        425.64        374.00         4.49 o                         
   4   1   6        388.71        455.79         5.67 o                         
   5   1   6        153.26        114.00         2.94 o                         
   6   1   6         22.25         21.09         1.74 o                         
   7   1   6          8.89         11.14         1.70 o                         
   8   1   6        190.21        214.04         4.52 o                         
   9   1   6        518.30        488.11         7.25 o                         
  10   1   6        459.46        360.98         6.58 o                         
  11   1   6       1135.91       1096.53        12.42 o                         
  12   1   6          0.21          1.49         2.46 o                         
  13   1   6        469.40        434.85         8.21 o                         
  14   1   6          7.57         -1.78         2.64 o                         
  15   1   6         13.68         11.52         3.28 o                         
  16   1   6          0.13         -2.99         2.99 o                         
  17   1   6          5.21          1.61         3.30 o                         
  18   1   6          3.93          4.72         3.54 o                         
  19   1   6         43.42         44.36         4.77 o                         
  20   1   6          6.93          0.11         5.57 o                         
  21   1   6        102.62         93.74         6.11 o                         
  22   1   6         28.19         34.49         5.10 o                         
  23   1   6          1.46         -4.14         4.14 o                         
  24   1   6          2.22         -1.69         5.65 o                         
  25   1   6          1.40         17.28        11.82 o                         
   0   2   6       1825.00       1818.34        17.59 o                         
   1   2   6         15.75         28.40         1.78 o                         
   2   2   6        905.29        945.40         7.25 o                         
   3   2   6         25.71         21.90         1.67 o                         
   4   2   6        578.12        525.92         5.30 o                         
   5   2   6        121.42         93.10         2.72 o                         
   6   2   6       2462.07       2466.97        14.85 o                         
   7   2   6        489.13        496.70         5.42 o                         
   8   2   6       1552.71       1618.52        11.86 o                         
   9   2   6        208.91        215.90         5.06 o                         
  10   2   6        290.52        256.75         6.06 o                         
  11   2   6        122.19        129.32         4.96 o                         
  12   2   6        227.59        198.43         5.64 o                         
  13   2   6         61.32         48.03         3.62 o                         
  14   2   6          1.58         -2.30         2.83 o                         
  15   2   6        484.93        463.87         8.52 o                         
  16   2   6         38.88         33.04         4.07 o                         
  17   2   6        101.05        103.08         5.53 o                         
  18   2   6        134.21        130.45         6.09 o                         
  19   2   6          0.01         -3.36         3.36 o                         
  20   2   6         37.89         24.19         4.43 o                         
  21   2   6        132.13        111.39         6.52 o                         
  22   2   6         19.16         10.00         4.50 o                         
  23   2   6          3.27         -4.68         5.68 o                         
  24   2   6         11.95         -1.03         4.79 o                         
  25   2   6          0.01         -0.21         9.37 o                         
   0   3   6        184.60        161.25         4.26 o                         
   1   3   6         75.31         84.63         2.57 o                         
   2   3   6        164.26        180.33         3.12 o                         
   3   3   6         68.24         68.28         2.39 o                         
   4   3   6         33.33         21.72         1.68 o                         
   5   3   6         14.75         10.69         1.53 o                         
   6   3   6        637.97        652.21         6.13 o                         
   7   3   6        197.44        165.94         3.50 o                         
   8   3   6        597.14        542.64         6.52 o                         
   9   3   6       1585.97       1636.26        13.95 o                         
  10   3   6        610.96        617.49         8.06 o                         
  11   3   6        527.09        490.22         7.35 o                         
  12   3   6        108.59        104.44         5.18 o                         
  13   3   6          0.18          1.49         2.69 o                         
  14   3   6        157.63        131.24         5.31 o                         
  15   3   6         67.18         66.35         4.73 o                         
  16   3   6         49.36         38.64         4.07 o                         
  17   3   6         63.87         70.49         4.87 o                         
  18   3   6         63.75         57.83         4.87 o                         
  19   3   6        155.03        179.87         7.63 o                         
  20   3   6          4.87         10.31         4.29 o                         
  21   3   6          2.85         -0.76         3.99 o                         
  22   3   6         14.39         15.46         4.71 o                         
  23   3   6          0.97         11.40         4.94 o                         
  24   3   6         45.50         39.93         6.27 o                         
  25   3   6          0.79         -0.94        17.34 o                         
   0   4   6         23.02         20.34         2.41 o                         
   1   4   6         73.62         57.16         2.22 o                         
   2   4   6          6.24          5.93         1.46 o                         
   3   4   6        661.29        713.07         6.34 o                         
   4   4   6         31.20         34.52         1.95 o                         
   5   4   6        270.02        258.28         3.86 o                         
   6   4   6         30.58         39.17         2.08 o                         
   7   4   6        279.93        302.41         4.79 o                         
   8   4   6        469.67        516.63         6.10 o                         
   9   4   6       2160.04       2194.59        15.83 o                         
  10   4   6        210.84        201.11         5.15 o                         
  11   4   6        677.94        703.07         8.87 o                         
  12   4   6         21.73         15.97         2.76 o                         
  13   4   6        183.60        167.08         5.30 o                         
  14   4   6        347.00        311.62         7.02 o                         
  15   4   6         68.39         57.70         4.23 o                         
  16   4   6        179.13        185.52         7.06 o                         
  17   4   6         27.86         31.43         4.29 o                         
  18   4   6         81.73         96.88         5.74 o                         
  19   4   6          0.58          2.07         3.67 o                         
  20   4   6         18.14         14.13         5.12 o                         
  21   4   6         65.39         71.79         5.79 o                         
  22   4   6        190.06        193.73         9.14 o                         
  23   4   6        406.17        432.02        11.17 o                         
  24   4   6          0.40          0.47         6.72 o                         
   0   5   6          9.99          2.84         1.93 o                         
   1   5   6          0.05          0.79         1.32 o                         
   2   5   6        442.20        426.21         5.04 o                         
   3   5   6         13.06          9.02         1.58 o                         
   4   5   6        191.53        192.69         3.47 o                         
   5   5   6          3.27          1.66         1.41 o                         
   6   5   6       2292.56       2291.55        14.34 o                         
   7   5   6        820.28        823.83         7.79 o                         
   8   5   6          7.45         13.11         2.39 o                         
   9   5   6          1.75          6.73         2.08 o                         
  10   5   6        160.59        104.12         4.08 o                         
  11   5   6         36.30         39.06         3.07 o                         
  12   5   6         33.88         36.02         3.19 o                         
  13   5   6         40.75         52.73         3.74 o                         
  14   5   6        177.55        166.10         5.57 o                         
  15   5   6        327.72        308.30         7.33 o                         
  16   5   6         93.18         87.59         5.20 o                         
  17   5   6          1.70         -0.73         3.30 o                         
  18   5   6         46.43         48.44         5.97 o                         
  19   5   6         39.33         37.59         4.85 o                         
  20   5   6         27.71         30.10         4.79 o                         
  21   5   6         14.73         20.72         4.73 o                         
  22   5   6          0.68          3.14         4.58 o                         
  23   5   6         15.23         25.54         5.52 o                         
  24   5   6          1.26          3.82         6.68 o                         
   0   6   6        221.73        221.14         5.15 o                         
   1   6   6        173.48        155.58         3.23 o                         
   2   6   6          0.12         -0.93         1.39 o                         
   3   6   6       1109.53       1196.62         9.18 o                         
   4   6   6         10.47          2.91         1.59 o                         
   5   6   6        599.44        531.36         5.93 o                         
   6   6   6         37.58         36.80         2.27 o                         
   7   6   6        292.12        306.47         5.21 o                         
   8   6   6        796.62        802.47         8.21 o                         
   9   6   6        540.05        572.62         7.14 o                         
  10   6   6        197.05        184.49         5.07 o                         
  11   6   6          3.15          7.17         2.48 o                         
  12   6   6        378.25        395.18         6.79 o                         
  13   6   6        109.52        109.47         4.71 o                         
  14   6   6         70.24         78.43         4.49 o                         
  15   6   6         80.52         75.93         4.65 o                         
  16   6   6         52.92         59.21         5.43 o                         
  17   6   6         32.07         18.56         4.04 o                         
  18   6   6          8.94          3.31         3.70 o                         
  19   6   6         75.32         77.22         5.69 o                         
  20   6   6         94.00         93.06         6.34 o                         
  21   6   6         43.21         44.88         6.31 o                         
  22   6   6         72.37         79.85         6.79 o                         
  23   6   6         47.79         43.13         6.29 o                         
  24   6   6          4.62          0.99         5.85 o                         
   0   7   6        531.81        543.30         7.40 o                         
   1   7   6         29.21         36.07         2.06 o                         
   2   7   6          5.12          3.56         1.52 o                         
   3   7   6          0.94          3.86         1.55 o                         
   4   7   6        527.35        585.11         6.29 o                         
   5   7   6        585.88        545.00         6.50 o                         
   6   7   6          2.35         -1.27         1.72 o                         
   7   7   6        228.80        187.27         4.33 o                         
   8   7   6          0.31          0.69         1.91 o                         
   9   7   6        881.83        872.28         9.08 o                         
  10   7   6        215.30        189.29         5.14 o                         
  11   7   6        126.02        119.54         4.46 o                         
  12   7   6        546.69        517.78         8.08 o                         
  13   7   6         54.57         47.95         3.78 o                         
  14   7   6        274.93        275.05         6.88 o                         
  15   7   6          0.35          1.90         2.97 o                         
  16   7   6        617.83        640.07        11.74 o                         
  17   7   6          1.13         -3.28         3.28 o                         
  18   7   6         11.09          8.94         3.89 o                         
  19   7   6         16.76         11.74         4.17 o                         
  20   7   6         11.56         11.32         4.56 o                         
  21   7   6         19.25         32.48         5.57 o                         
  22   7   6          0.43         -3.48         5.03 o                         
  23   7   6         73.02         60.07         8.30 o                         
  24   7   6         45.03         35.22        11.18 o                         
   0   8   6        971.62        928.51        10.65 o                         
   1   8   6         97.27         92.59         2.79 o                         
   2   8   6          0.37          2.98         1.58 o                         
   3   8   6        258.58        232.44         4.26 o                         
   4   8   6         99.98        109.89         3.35 o                         
   5   8   6       1264.75       1180.28         9.79 o                         
   6   8   6         92.70         81.57         3.49 o                         
   7   8   6          3.71          1.60         2.00 o                         
   8   8   6         59.59         82.14         3.44 o                         
   9   8   6         14.50         13.90         2.48 o                         
  10   8   6        223.41        187.96         5.94 o                         
  11   8   6        197.08        209.96         5.77 o                         
  12   8   6         90.40         86.20         4.36 o                         
  13   8   6          0.05          1.55         2.77 o                         
  14   8   6        319.44        335.31         7.16 o                         
  15   8   6         13.68         19.43         3.62 o                         
  16   8   6         87.55         82.47         5.10 o                         
  17   8   6          0.09         -0.76         3.52 o                         
  18   8   6          0.39          2.16         3.66 o                         
  19   8   6          2.43          3.11         3.95 o                         
  20   8   6          8.91         11.54         5.27 o                         
  21   8   6          5.45          3.10         6.09 o                         
  22   8   6         17.49         18.73         5.81 o                         
  23   8   6          6.70          4.30         5.50 o                         
  24   8   6         11.27          2.56        11.55 o                         
   0   9   6         36.31         15.58         2.61 o                         
   1   9   6        315.91        323.27         4.48 o                         
   2   9   6       1170.86       1178.18         9.86 o                         
   3   9   6        342.49        399.07         6.01 o                         
   4   9   6        206.26        194.78         4.45 o                         
   5   9   6         28.53         39.76         2.51 o                         
   6   9   6          4.57         12.30         2.38 o                         
   7   9   6        131.25        146.25         4.61 o                         
   8   9   6        479.36        477.99         7.15 o                         
   9   9   6         24.40         17.38         2.63 o                         
  10   9   6        239.55        240.41         5.60 o                         
  11   9   6        305.77        276.63         6.33 o                         
  12   9   6        146.18        118.20         5.02 o                         
  13   9   6         56.44         60.96         4.20 o                         
  14   9   6        138.79        142.19         5.67 o                         
  15   9   6        335.55        319.67         7.67 o                         
  16   9   6        162.23        172.48         6.96 o                         
  17   9   6        232.47        236.78         8.41 o                         
  18   9   6         65.82         79.16         5.83 o                         
  19   9   6         17.41         10.62         4.40 o                         
  20   9   6         47.23         44.70         5.40 o                         
  21   9   6         57.83         56.77         6.19 o                         
  22   9   6         29.13         23.59         7.22 o                         
  23   9   6          0.01         -4.95         8.93 o                         
   0  10   6          0.28         -1.19         2.33 o                         
   1  10   6        748.22        676.29         7.27 o                         
   2  10   6          0.63         -1.04         1.87 o                         
   3  10   6        153.16        143.17         4.14 o                         
   4  10   6        148.99        128.71         3.89 o                         
   5  10   6          1.73          1.38         1.88 o                         
   6  10   6        928.11        866.10         8.71 o                         
   7  10   6        245.49        254.95         5.85 o                         
   8  10   6         84.64         74.56         3.96 o                         
   9  10   6         22.14         13.84         2.92 o                         
  10  10   6         46.24         45.66         3.55 o                         
  11  10   6        235.50        227.59         6.24 o                         
  12  10   6        116.45        113.34         5.19 o                         
  13  10   6          1.35          1.40         3.11 o                         
  14  10   6         18.68         20.91         3.77 o                         
  15  10   6          6.66          6.34         3.49 o                         
  16  10   6        178.44        199.29         7.11 o                         
  17  10   6        207.31        221.55         8.20 o                         
  18  10   6         19.35          9.77         4.85 o                         
  19  10   6         22.33         24.21         4.75 o                         
  20  10   6          3.38          5.19         4.13 o                         
  21  10   6          0.63          0.59         6.89 o                         
  22  10   6         24.75         19.44         8.54 o                         
  23  10   6         74.31         80.82         9.94 o                         
   0  11   6         24.68         40.65         3.99 o                         
   1  11   6        283.71        246.15         4.70 o                         
   2  11   6          0.33         -1.94         1.94 o                         
   3  11   6        374.57        346.15         5.61 o                         
   4  11   6        354.49        320.12         5.52 o                         
   5  11   6        187.30        149.61         4.35 o                         
   6  11   6         75.45         54.27         3.30 o                         
   7  11   6         52.79         48.45         3.34 o                         
   8  11   6        173.53        144.68         5.28 o                         
   9  11   6        249.66        222.80         6.39 o                         
  10  11   6          0.08         -2.73         2.73 o                         
  11  11   6         84.22         65.99         4.60 o                         
  12  11   6         40.26         27.96         3.58 o                         
  13  11   6          6.91          4.18         3.46 o                         
  14  11   6         50.08         35.66         4.00 o                         
  15  11   6         17.42         25.19         4.15 o                         
  16  11   6        170.99        155.50         6.78 o                         
  17  11   6          1.15          6.68         3.82 o                         
  18  11   6          2.32          2.20         5.29 o                         
  19  11   6         12.03          2.07         4.24 o                         
  20  11   6         20.99         17.37         5.35 o                         
  21  11   6         66.87         66.15         7.08 o                         
  22  11   6          1.34         -4.56         7.20 o                         
   0  12   6        463.53        450.50         9.31 o                         
   1  12   6        163.52        142.11         5.92 o                         
   2  12   6         58.19         60.38         3.52 o                         
   3  12   6         25.42         22.34         2.66 o                         
   4  12   6        464.25        453.25         7.19 o                         
   5  12   6        418.74        401.73         7.78 o                         
   6  12   6        689.00        638.11         8.51 o                         
   7  12   6         34.72         32.78         3.21 o                         
   8  12   6         59.50         58.41         3.79 o                         
   9  12   6        193.81        194.94         6.10 o                         
  10  12   6         69.48         63.27         4.32 o                         
  11  12   6          1.85          6.12         3.09 o                         
  12  12   6          2.77         -2.78         3.26 o                         
  13  12   6        170.73        179.77         7.03 o                         
  14  12   6          6.92         12.93         5.33 o                         
  15  12   6          5.30          7.52         4.77 o                         
  16  12   6         73.54         69.73         5.34 o                         
  17  12   6          3.13          4.81         4.31 o                         
  18  12   6          9.29          5.10         4.88 o                         
  19  12   6         12.57          7.78         6.33 o                         
  20  12   6        164.48        163.10         8.23 o                         
  21  12   6         98.59         91.12         8.35 o                         
  22  12   6         65.10         73.13         8.14 o                         
   0  13   6         57.13         58.77         4.87 o                         
   1  13   6          7.63          6.40         2.53 o                         
   2  13   6          3.90          2.46         2.55 o                         
   3  13   6         12.69          2.28         2.49 o                         
   4  13   6          0.52         -1.56         2.34 o                         
   5  13   6         30.05         22.43         3.11 o                         
   6  13   6        137.09        121.92         4.98 o                         
   7  13   6        140.35        136.15         5.03 o                         
   8  13   6        331.07        307.55         6.57 o                         
   9  13   6        293.51        266.09         6.61 o                         
  10  13   6          5.43         -2.55         2.70 o                         
  11  13   6        527.76        539.89         9.00 o                         
  12  13   6        126.01        121.90         6.39 o                         
  13  13   6          2.68          7.62         3.99 o                         
  14  13   6        490.51        512.18        10.70 o                         
  15  13   6        151.01        165.29         7.51 o                         
  16  13   6          3.82          1.35         4.13 o                         
  17  13   6         21.64         17.18         4.85 o                         
  18  13   6          4.32         12.27         4.19 o                         
  19  13   6         25.74         32.40         6.20 o                         
  20  13   6        159.80        149.26         7.92 o                         
  21  13   6          8.89          8.37         6.02 o                         
   0  14   6         11.08          1.69         3.85 o                         
   1  14   6         35.95         21.29         3.17 o                         
   2  14   6         41.49         31.86         3.36 o                         
   3  14   6          0.19         -2.59         2.59 o                         
   4  14   6         18.39         13.88         2.81 o                         
   5  14   6        266.62        242.30         6.29 o                         
   6  14   6        127.18        149.82         5.48 o                         
   7  14   6        478.86        450.73         7.96 o                         
   8  14   6          0.23         -2.58         2.58 o                         
   9  14   6          3.77          2.51         2.84 o                         
  10  14   6         17.54         11.74         3.34 o                         
  11  14   6          0.48          5.91         3.48 o                         
  12  14   6        462.19        446.40         9.88 o                         
  13  14   6         13.85         23.23         4.47 o                         
  14  14   6         48.40         43.33         5.25 o                         
  15  14   6         11.93         16.53         4.53 o                         
  16  14   6         65.48         70.17         5.88 o                         
  17  14   6         11.79         12.68         4.71 o                         
  18  14   6          0.43         -1.91         4.66 o                         
  19  14   6          3.12         19.40         5.39 o                         
  20  14   6        160.77        157.97         8.33 o                         
  21  14   6        195.00        171.91        16.02 o                         
   0  15   6         11.03          4.43         4.65 o                         
   1  15   6         32.86         23.92         4.68 o                         
   2  15   6          6.06          5.90         2.95 o                         
   3  15   6        136.20        134.02         5.25 o                         
   4  15   6        255.96        228.98         8.31 o                         
   5  15   6        435.49        427.71         7.88 o                         
   6  15   6        335.77        316.20         7.04 o                         
   7  15   6         20.58         14.89         3.26 o                         
   8  15   6          4.65          2.43         3.09 o                         
   9  15   6         11.16         12.02         3.42 o                         
  10  15   6          4.82          2.54         3.36 o                         
  11  15   6          0.48         -2.64         3.25 o                         
  12  15   6          0.54          0.58         3.72 o                         
  13  15   6         41.12         39.10         5.06 o                         
  14  15   6         17.53         18.29         4.71 o                         
  15  15   6         64.24         70.55         6.06 o                         
  16  15   6         66.34         60.81         8.40 o                         
  17  15   6         77.47         94.26         6.67 o                         
  18  15   6        509.97        616.92        15.57 o                         
  19  15   6        140.71        151.09         9.83 o                         
  20  15   6         85.45        120.38        10.74 o                         
   0  16   6        327.79        305.47        10.92 o                         
   1  16   6        262.79        259.50         7.11 o                         
   2  16   6        339.26        344.79         7.75 o                         
   3  16   6         71.77         71.56         4.57 o                         
   4  16   6        127.49        130.29         5.60 o                         
   5  16   6          0.27         -2.92         2.92 o                         
   6  16   6        103.22         89.16         4.85 o                         
   7  16   6          0.03         -2.03         3.08 o                         
   8  16   6          0.26         -1.67         3.32 o                         
   9  16   6         42.97         38.60         4.21 o                         
  10  16   6         60.29         53.66         4.52 o                         
  11  16   6         21.32         13.52         3.75 o                         
  12  16   6        188.33        177.28         7.32 o                         
  13  16   6          1.44         -4.00         4.00 o                         
  14  16   6         32.62         25.86         4.90 o                         
  15  16   6         73.51         80.15         6.26 o                         
  16  16   6         93.71        114.27         7.23 o                         
  17  16   6         18.36         22.20         6.34 o                         
  18  16   6         35.71         37.65         6.74 o                         
  19  16   6          0.71          6.60         6.97 o                         
   0  17   6        266.14        255.59        13.15 o                         
   1  17   6         39.87         38.62         4.43 o                         
   2  17   6          9.46          7.54         3.39 o                         
   3  17   6        334.75        305.21         7.73 o                         
   4  17   6          2.28          7.80         3.73 o                         
   5  17   6         75.24         70.46         5.20 o                         
   6  17   6         12.60          5.45         3.61 o                         
   7  17   6          6.82         10.07         3.96 o                         
   8  17   6          0.69         -2.63         3.42 o                         
   9  17   6          0.04         -2.90         3.49 o                         
  10  17   6         10.56          8.02         3.70 o                         
  11  17   6          0.61         -3.57         3.57 o                         
  12  17   6         11.51          3.46         3.95 o                         
  13  17   6          9.50         -3.93         4.74 o                         
  14  17   6          6.00          2.23         4.20 o                         
  15  17   6         11.11          7.96         4.72 o                         
  16  17   6          5.77         -2.41         6.36 o                         
  17  17   6          1.87          0.41         6.98 o                         
  18  17   6          4.39          0.23         6.41 o                         
  19  17   6         10.05          5.13        16.50 o                         
   0  18   6        481.36        503.31        14.31 o                         
   1  18   6        114.96        111.62         5.94 o                         
   2  18   6         12.80         22.17         3.97 o                         
   3  18   6        109.33        112.12         5.79 o                         
   4  18   6          0.42          5.36         3.98 o                         
   5  18   6        193.05        188.79         7.93 o                         
   6  18   6          0.00          2.84         4.13 o                         
   7  18   6          0.30         -3.64         3.64 o                         
   8  18   6         39.11         36.69         4.90 o                         
   9  18   6         80.01         79.35         5.57 o                         
  10  18   6          0.03          0.51         3.63 o                         
  11  18   6         20.95         12.55         4.14 o                         
  12  18   6         87.66         79.77         5.94 o                         
  13  18   6         38.46         34.68         5.09 o                         
  14  18   6          0.58         -4.23         4.23 o                         
  15  18   6         10.34         10.05         5.41 o                         
  16  18   6         17.73         15.62         7.33 o                         
  17  18   6         55.01         58.50         6.37 o                         
  18  18   6         20.04         19.44         9.09 o                         
   0  19   6        762.92        750.12        17.40 o                         
   1  19   6          6.18         22.28         4.39 o                         
   2  19   6         92.46        108.35         6.67 o                         
   3  19   6        137.11        143.81         6.80 o                         
   4  19   6        303.10        300.57         9.21 o                         
   5  19   6          2.23          4.21         4.18 o                         
   6  19   6         32.79         26.72         5.01 o                         
   7  19   6          0.55         -4.23         4.23 o                         
   8  19   6          2.31          2.49         4.20 o                         
   9  19   6         29.49         25.65         4.85 o                         
  10  19   6          1.62         -2.67         4.87 o                         
  11  19   6          0.21          1.00         4.05 o                         
  12  19   6         62.91         62.19         5.48 o                         
  13  19   6         87.52         78.69         6.14 o                         
  14  19   6        143.51        174.23         8.10 o                         
  15  19   6          2.45          1.77         4.74 o                         
  16  19   6         76.21         74.97         6.81 o                         
  17  19   6         93.64        134.53        12.24 o                         
   0  20   6        403.91        411.95        15.49 o                         
   1  20   6        242.20        264.98        10.69 o                         
   2  20   6          6.84          7.34         4.41 o                         
   3  20   6          1.56          2.61         4.76 o                         
   4  20   6         49.22         57.95         5.81 o                         
   5  20   6         42.93         34.65         5.31 o                         
   6  20   6          6.87          1.63         4.42 o                         
   7  20   6        284.20        269.76         9.73 o                         
   8  20   6         15.44         16.18         5.16 o                         
   9  20   6         26.72         18.24         5.14 o                         
  10  20   6         35.94         21.92         5.33 o                         
  11  20   6         16.96          6.20         4.82 o                         
  12  20   6         17.51          7.87         5.04 o                         
  13  20   6         26.35         25.75         6.38 o                         
  14  20   6         70.14         66.02         6.15 o                         
  15  20   6         39.28         38.27         7.23 o                         
  16  20   6         14.61         -2.24        16.87 o                         
   0  21   6          8.07         10.82         7.34 o                         
   1  21   6         28.91         25.49         5.24 o                         
   2  21   6          1.96          7.11         4.73 o                         
   3  21   6         70.84         76.17         6.80 o                         
   4  21   6         73.43         53.62         5.88 o                         
   5  21   6        253.28        231.45         9.39 o                         
   6  21   6          8.37          6.00         6.04 o                         
   7  21   6         27.83         26.47         5.96 o                         
   8  21   6         28.82         31.06         5.56 o                         
   9  21   6          6.37         -1.86         4.79 o                         
  10  21   6         13.65          2.84         7.10 o                         
  11  21   6          0.63         -3.37         4.65 o                         
  12  21   6          0.04          3.33         5.07 o                         
  13  21   6         34.69         40.76         5.86 o                         
  14  21   6          1.54         -7.96        12.09 o                         
   0  22   6         89.76         81.15         9.46 o                         
   1  22   6         80.30         75.11         6.58 o                         
   2  22   6         54.09         50.45         6.45 o                         
   3  22   6          3.14          1.35         5.15 o                         
   4  22   6         76.61         63.37         8.28 o                         
   5  22   6         10.20          6.07         4.88 o                         
   6  22   6         60.17         51.92         6.52 o                         
   7  22   6         76.02         92.39         7.14 o                         
   8  22   6        123.02        105.61         7.49 o                         
   9  22   6          0.12         -1.32         5.46 o                         
  10  22   6         87.75         80.97         7.01 o                         
  11  22   6         67.93         70.98         6.88 o                         
  12  22   6         13.20         14.76         6.27 o                         
  13  22   6        151.21        167.53        21.97 o                         
   0  23   6          3.43         -7.45         7.45 o                         
   1  23   6          5.28          4.81         4.96 o                         
   2  23   6          0.52         -2.96         5.21 o                         
   3  23   6          4.55         -0.08         5.52 o                         
   4  23   6         27.74         36.52         6.53 o                         
   5  23   6        145.32        138.72         9.16 o                         
   6  23   6        163.02        166.92        10.57 o                         
   7  23   6          2.99         -2.17         6.30 o                         
   8  23   6        129.60        124.33         8.04 o                         
   9  23   6         26.43         23.92         5.89 o                         
  10  23   6          0.30          2.36         5.49 o                         
  11  23   6         54.26         54.82        13.70 o                         
   0  24   6          0.17          0.46         7.24 o                         
   1  24   6         27.73         28.52         6.44 o                         
   2  24   6         58.78         80.63         7.81 o                         
   3  24   6          3.00          4.10         5.69 o                         
   4  24   6        185.96        188.30        10.49 o                         
   5  24   6         26.57         38.63         6.71 o                         
   6  24   6         21.07         19.42         6.30 o                         
   7  24   6         34.61         40.19         6.54 o                         
   8  24   6          0.69          5.00         6.83 o                         
   9  24   6          1.62        -26.34        37.08 o                         
   0  25   6         38.52         33.37         8.93 o                         
   1  25   6         15.01         16.44         6.46 o                         
   2  25   6          6.23         15.97         6.27 o                         
   3  25   6        189.92        192.42        10.96 o                         
   4  25   6          2.58          4.54         7.37 o                         
   5  25   6        133.61        120.34        13.15 o                         
   6  25   6         12.67         29.82        15.25 o                         
   1   1   7       1083.71       1063.05        13.05 o                         
   2   1   7       1604.68       1679.94        12.67 o                         
   3   1   7         38.14         48.16         2.86 o                         
   4   1   7        632.15        639.46         7.55 o                         
   5   1   7       2340.12       2342.85        16.10 o                         
   6   1   7        182.05        170.13         4.19 o                         
   7   1   7       1493.37       1471.96        13.12 o                         
   8   1   7         18.99         18.99         2.75 o                         
   9   1   7         12.61          9.51         2.89 o                         
  10   1   7        115.31        118.21         5.14 o                         
  11   1   7          1.84         -1.95         2.79 o                         
  12   1   7         19.44          8.17         3.22 o                         
  13   1   7         84.01         90.31         5.18 o                         
  14   1   7          0.09         -1.52         3.13 o                         
  15   1   7         87.59         88.04         5.22 o                         
  16   1   7        245.35        254.86         7.84 o                         
  17   1   7          1.16         -1.19         3.43 o                         
  18   1   7         35.14         34.89         4.61 o                         
  19   1   7          4.50          9.67         4.23 o                         
  20   1   7        370.68        387.73        10.07 o                         
  21   1   7          4.33          3.27         4.54 o                         
  22   1   7         52.95         65.15         6.48 o                         
  23   1   7         10.22          1.67         5.04 o                         
   1   2   7        263.29        230.71         4.13 o                         
   2   2   7        104.99        125.81         3.53 o                         
   3   2   7         45.35         42.70         2.51 o                         
   4   2   7        155.40        151.88         4.16 o                         
   5   2   7        330.58        290.88         5.06 o                         
   6   2   7        108.73         99.72         3.47 o                         
   7   2   7        129.66        106.53         4.02 o                         
   8   2   7          3.56          0.19         2.44 o                         
   9   2   7        173.34        153.74         5.56 o                         
  10   2   7        316.50        291.84         6.85 o                         
  11   2   7         73.03         79.99         4.50 o                         
  12   2   7         93.55         98.29         5.21 o                         
  13   2   7         10.61          7.22         3.39 o                         
  14   2   7        144.58        139.46         6.36 o                         
  15   2   7          0.22         -1.79         3.16 o                         
  16   2   7         21.64         22.08         3.99 o                         
  17   2   7          4.90          6.01         3.70 o                         
  18   2   7        123.52        136.92         9.06 o                         
  19   2   7        110.96        108.38         6.68 o                         
  20   2   7         71.05         66.08         5.69 o                         
  21   2   7        162.26        154.41         7.60 o                         
  22   2   7          7.89          6.13         4.78 o                         
  23   2   7          5.61          2.78         6.81 o                         
   1   3   7         87.13         85.79         2.85 o                         
   2   3   7         74.70         64.56         2.73 o                         
   3   3   7         80.78         73.18         2.95 o                         
   4   3   7          1.24         -1.78         1.78 o                         
   5   3   7         88.86         84.39         3.29 o                         
   6   3   7        248.01        224.17         5.20 o                         
   7   3   7         42.86         38.11         3.08 o                         
   8   3   7         24.83         29.07         3.22 o                         
   9   3   7        308.97        282.81         6.65 o                         
  10   3   7         61.83         56.90         3.88 o                         
  11   3   7         68.53         70.58         4.28 o                         
  12   3   7         63.13         53.75         4.10 o                         
  13   3   7         74.11         62.18         4.62 o                         
  14   3   7        178.86        191.71         7.27 o                         
  15   3   7        137.11        106.25         5.78 o                         
  16   3   7         98.26        117.81         6.00 o                         
  17   3   7         33.55         23.24         4.42 o                         
  18   3   7          5.51         -0.85         3.95 o                         
  19   3   7          1.73         -2.49         3.97 o                         
  20   3   7         10.48          7.45         4.50 o                         
  21   3   7         22.10         16.44         5.31 o                         
  22   3   7          4.38         -3.59         6.00 o                         
  23   3   7          0.02         -1.88         4.91 o                         
   1   4   7        374.98        330.60         4.59 o                         
   2   4   7         21.14         10.47         1.90 o                         
   3   4   7         40.92         23.44         2.15 o                         
   4   4   7         67.34         60.65         2.96 o                         
   5   4   7        217.44        183.20         5.26 o                         
   6   4   7         72.08         71.46         3.45 o                         
   7   4   7       1344.59       1259.46        12.56 o                         
   8   4   7        411.20        396.13         7.43 o                         
   9   4   7        154.45        159.69         5.91 o                         
  10   4   7        388.06        363.78         7.32 o                         
  11   4   7        149.58        133.60         5.42 o                         
  12   4   7       1279.84       1298.36        14.10 o                         
  13   4   7         22.62         23.14         3.58 o                         
  14   4   7        108.17        110.31         5.68 o                         
  15   4   7         29.83         39.85         4.55 o                         
  16   4   7        458.99        481.05        10.48 o                         
  17   4   7          1.07          4.93         3.93 o                         
  18   4   7         13.50         16.69         4.39 o                         
  19   4   7         42.90         43.16         5.07 o                         
  20   4   7         21.66         13.70         4.63 o                         
  21   4   7          5.24          8.08         4.61 o                         
  22   4   7          8.49         10.59         6.36 o                         
  23   4   7          6.88         -2.88         8.06 o                         
   1   5   7         30.53         22.17         2.03 o                         
   2   5   7        136.52        111.39         3.39 o                         
   3   5   7          3.71          1.66         1.69 o                         
   4   5   7        201.25        183.07         4.13 o                         
   5   5   7         44.28         43.46         2.68 o                         
   6   5   7        107.27        121.53         4.20 o                         
   7   5   7         77.52         71.52         3.56 o                         
   8   5   7        177.60        193.55         5.86 o                         
   9   5   7          4.63          4.44         2.72 o                         
  10   5   7        382.61        356.30         7.75 o                         
  11   5   7       1551.33       1481.66        17.87 o                         
  12   5   7          0.78          5.51         3.07 o                         
  13   5   7         44.45         48.76         4.25 o                         
  14   5   7        177.76        176.86         6.86 o                         
  15   5   7        435.33        403.87         9.45 o                         
  16   5   7        334.46        349.76         9.29 o                         
  17   5   7        106.31        105.08         6.51 o                         
  18   5   7          0.01         -3.09         4.71 o                         
  19   5   7          4.62          3.23         4.14 o                         
  20   5   7          0.01          7.04         4.55 o                         
  21   5   7        183.87        182.01         8.59 o                         
  22   5   7        186.84        219.75         9.38 o                         
  23   5   7         38.87         51.12         7.75 o                         
   1   6   7         97.49        117.25         3.57 o                         
   2   6   7         65.24         73.12         2.94 o                         
   3   6   7        307.08        277.40         4.67 o                         
   4   6   7          0.58         -1.78         1.78 o                         
   5   6   7         26.29         25.09         2.45 o                         
   6   6   7         86.42         76.24         3.49 o                         
   7   6   7         66.50         56.03         3.12 o                         
   8   6   7        493.23        513.02         7.11 o                         
   9   6   7        195.35        164.36         5.62 o                         
  10   6   7          9.14         30.87         3.50 o                         
  11   6   7         39.55         63.96         4.36 o                         
  12   6   7          3.24         10.77         3.20 o                         
  13   6   7        242.76        222.93         7.20 o                         
  14   6   7         83.71         89.48         5.34 o                         
  15   6   7        162.52        198.98         7.55 o                         
  16   6   7         13.06         10.40         4.16 o                         
  17   6   7         27.59         31.72         4.84 o                         
  18   6   7          0.81          1.47         4.15 o                         
  19   6   7          2.03          0.84         4.38 o                         
  20   6   7         87.78         92.69         8.59 o                         
  21   6   7        119.58        129.90         8.80 o                         
  22   6   7         12.33         17.50         6.75 o                         
   1   7   7         50.48         57.84         2.68 o                         
   2   7   7        409.56        395.83         5.45 o                         
   3   7   7          6.39          9.89         2.03 o                         
   4   7   7        510.73        486.94         5.95 o                         
   5   7   7         46.69         47.98         2.85 o                         
   6   7   7         50.72         52.96         3.14 o                         
   7   7   7          2.44          1.12         2.16 o                         
   8   7   7         81.93         83.98         3.72 o                         
   9   7   7        114.01        120.11         4.81 o                         
  10   7   7         39.90         33.93         3.55 o                         
  11   7   7        720.54        706.27        10.95 o                         
  12   7   7         82.23         79.30         5.23 o                         
  13   7   7        172.87        161.76         7.03 o                         
  14   7   7        206.03        199.81         7.50 o                         
  15   7   7         17.97         22.62         4.06 o                         
  16   7   7        305.75        297.97         8.46 o                         
  17   7   7        142.00        156.34         8.79 o                         
  18   7   7         49.80         56.25         5.67 o                         
  19   7   7          2.02          8.49         4.34 o                         
  20   7   7        167.42        173.79         8.43 o                         
  21   7   7         48.34         46.74         6.54 o                         
  22   7   7          0.10         -6.53         6.53 o                         
   1   8   7       1337.88       1336.18        10.51 o                         
   2   8   7       1845.71       1736.14        12.44 o                         
   3   8   7         98.01         87.01         3.31 o                         
   4   8   7        755.53        720.35         7.35 o                         
   5   8   7        152.21        126.62         4.21 o                         
   6   8   7          6.78          1.67         2.26 o                         
   7   8   7        199.54        177.27         5.19 o                         
   8   8   7        310.39        299.28         6.05 o                         
   9   8   7         38.50         41.14         3.70 o                         
  10   8   7        448.84        419.90         8.07 o                         
  11   8   7        185.53        187.79         6.37 o                         
  12   8   7        471.79        457.34         9.29 o                         
  13   8   7         29.56         26.85         4.11 o                         
  14   8   7        139.80        124.08         6.68 o                         
  15   8   7          5.28          5.22         4.14 o                         
  16   8   7        126.26        132.30         7.12 o                         
  17   8   7         41.67         50.15         5.31 o                         
  18   8   7         57.24         77.48         7.89 o                         
  19   8   7         86.69         81.23         6.40 o                         
  20   8   7        417.11        464.01        15.73 o                         
  21   8   7         69.68         76.15         7.19 o                         
  22   8   7        222.47        247.66        12.14 o                         
   1   9   7        276.00        246.39         4.70 o                         
   2   9   7        321.75        358.82         5.44 o                         
   3   9   7         97.86        106.33         3.76 o                         
   4   9   7         44.88         50.29         2.94 o                         
   5   9   7        164.93        168.85         4.79 o                         
   6   9   7        127.27        130.30         4.32 o                         
   7   9   7        391.64        388.92         6.46 o                         
   8   9   7          2.90          6.84         2.78 o                         
   9   9   7        215.04        184.40         7.09 o                         
  10   9   7         46.93         46.53         4.18 o                         
  11   9   7         42.73         43.36         4.19 o                         
  12   9   7         24.77         28.10         3.93 o                         
  13   9   7         90.71         89.73         5.31 o                         
  14   9   7         16.64         12.97         3.93 o                         
  15   9   7          0.13          0.93         4.12 o                         
  16   9   7         32.22         38.65         5.53 o                         
  17   9   7        140.97        155.24         9.83 o                         
  18   9   7         15.14         32.78         6.16 o                         
  19   9   7        100.78        104.11         8.31 o                         
  20   9   7        166.84        209.72        12.70 o                         
  21   9   7          1.20          2.46         6.65 o                         
  22   9   7         63.14         63.49        12.24 o                         
   1  10   7         57.64         55.99         3.43 o                         
   2  10   7        116.33        137.55         4.34 o                         
   3  10   7        392.51        394.98         6.06 o                         
   4  10   7       1215.27       1237.19        10.71 o                         
   5  10   7        274.57        283.42         5.56 o                         
   6  10   7         80.91         68.32         3.68 o                         
   7  10   7         55.25         50.86         3.61 o                         
   8  10   7        116.36         99.48         4.74 o                         
   9  10   7         45.19         39.47         3.70 o                         
  10  10   7         17.29         15.95         3.64 o                         
  11  10   7         24.55         17.32         3.67 o                         
  12  10   7          6.85          7.09         3.46 o                         
  13  10   7         13.74         15.25         3.89 o                         
  14  10   7         24.37         20.34         4.35 o                         
  15  10   7          0.83          4.90         4.25 o                         
  16  10   7        330.90        344.54        10.58 o                         
  17  10   7        308.97        344.77        11.33 o                         
  18  10   7         28.89         42.38         6.45 o                         
  19  10   7        182.44        189.10         9.92 o                         
  20  10   7          5.65          9.68         5.93 o                         
  21  10   7          7.72          2.49         6.42 o                         
   1  11   7         20.38         10.33         2.73 o                         
   2  11   7        337.11        309.15         6.04 o                         
   3  11   7        113.98        119.54         4.21 o                         
   4  11   7        206.69        209.01         5.22 o                         
   5  11   7          1.38         10.87         2.73 o                         
   6  11   7          0.14          3.64         2.71 o                         
   7  11   7          0.91         -1.93         2.61 o                         
   8  11   7         52.49         49.05         3.68 o                         
   9  11   7         33.98         25.36         3.42 o                         
  10  11   7          0.00         -3.21         3.21 o                         
  11  11   7         63.76         61.43         4.99 o                         
  12  11   7          5.08          5.12         3.70 o                         
  13  11   7          9.59         13.91         3.97 o                         
  14  11   7        112.72        110.04         6.37 o                         
  15  11   7         30.87         29.02         4.72 o                         
  16  11   7         27.64         36.75         5.81 o                         
  17  11   7        497.59        531.40        17.70 o                         
  18  11   7         36.97         26.05         6.09 o                         
  19  11   7         15.80         17.86         6.23 o                         
  20  11   7         51.70         51.62         7.81 o                         
  21  11   7         45.78         48.14        15.50 o                         
   1  12   7        160.15        161.51         5.22 o                         
   2  12   7          7.64          4.19         2.75 o                         
   3  12   7         36.22         24.14         3.25 o                         
   4  12   7        696.72        689.62         9.29 o                         
   5  12   7        235.03        205.49         5.96 o                         
   6  12   7        104.30        114.50         5.38 o                         
   7  12   7        483.33        445.85         7.84 o                         
   8  12   7          0.04         -2.33         2.72 o                         
   9  12   7         21.62         13.05         3.19 o                         
  10  12   7          0.01          1.44         3.40 o                         
  11  12   7        109.47        110.77         5.68 o                         
  12  12   7         76.67         84.49         5.64 o                         
  13  12   7          5.85          6.33         4.01 o                         
  14  12   7         23.84         23.17         4.64 o                         
  15  12   7        133.34        155.85         8.06 o                         
  16  12   7         41.48         55.32         5.72 o                         
  17  12   7        182.30        191.19         9.19 o                         
  18  12   7          2.76         -5.18         5.61 o                         
  19  12   7         63.21         56.41        12.47 o                         
  20  12   7        144.31        140.76        12.73 o                         
   1  13   7        229.37        220.82         6.12 o                         
   2  13   7          5.48          3.60         2.87 o                         
   3  13   7          9.10          4.12         2.91 o                         
   4  13   7          0.11         -2.85         2.94 o                         
   5  13   7          4.74          5.76         2.90 o                         
   6  13   7        204.70        172.07         5.91 o                         
   7  13   7         39.69         32.34         3.59 o                         
   8  13   7         91.22         72.91         4.45 o                         
   9  13   7         87.16         77.97         4.59 o                         
  10  13   7          4.41         -1.18         3.20 o                         
  11  13   7         14.99         13.44         3.68 o                         
  12  13   7         24.65         32.72         4.61 o                         
  13  13   7          6.50         -0.90         3.99 o                         
  14  13   7         40.25         45.42         5.45 o                         
  15  13   7        351.22        382.15        10.28 o                         
  16  13   7         24.57         23.58         6.68 o                         
  17  13   7         89.52        101.09         7.12 o                         
  18  13   7         23.72         32.06         6.45 o                         
  19  13   7         68.73         65.36         9.20 o                         
  20  13   7        126.73        157.16        25.98 o                         
   1  14   7         99.32         93.75         4.77 o                         
   2  14   7          1.52         -1.69         2.89 o                         
   3  14   7         30.38         22.77         3.58 o                         
   4  14   7          0.33         -0.48         2.99 o                         
   5  14   7          5.50          2.64         3.13 o                         
   6  14   7          0.16         -0.92         2.89 o                         
   7  14   7          0.91          0.62         3.08 o                         
   8  14   7         46.57         34.31         3.82 o                         
   9  14   7         24.17         23.14         3.61 o                         
  10  14   7        100.17         90.08         5.23 o                         
  11  14   7        122.24        122.41         6.47 o                         
  12  14   7          5.00          6.24         4.10 o                         
  13  14   7         14.12         15.40         4.69 o                         
  14  14   7         31.77         39.17         5.48 o                         
  15  14   7          3.68          6.75         4.77 o                         
  16  14   7          0.24         -1.95         5.31 o                         
  17  14   7          0.01          6.54         4.92 o                         
  18  14   7         22.60         17.56         8.05 o                         
  19  14   7         95.00        116.52        17.34 o                         
   1  15   7         19.88         20.50         3.96 o                         
   2  15   7          6.62          3.93         3.37 o                         
   3  15   7        108.01        108.59         5.55 o                         
   4  15   7         25.12         18.02         3.76 o                         
   5  15   7          0.40         -2.59         3.24 o                         
   6  15   7         21.24         15.77         3.58 o                         
   7  15   7        115.77        103.97         5.45 o                         
   8  15   7         94.95         79.59         4.74 o                         
   9  15   7         24.30         24.65         3.90 o                         
  10  15   7        175.14        173.15         6.93 o                         
  11  15   7          4.41          8.22         4.13 o                         
  12  15   7          8.92          1.84         4.59 o                         
  13  15   7         20.88         19.40         4.74 o                         
  14  15   7        112.92        111.15         7.02 o                         
  15  15   7         23.37         17.35         6.28 o                         
  16  15   7         27.19         22.47         5.44 o                         
  17  15   7         42.63         43.02         5.96 o                         
  18  15   7         10.16         19.93         5.72 o                         
   1  16   7         33.80         24.48         4.28 o                         
   2  16   7          0.55         -0.79         3.31 o                         
   3  16   7         83.50         92.55         5.74 o                         
   4  16   7         10.53         10.00         3.62 o                         
   5  16   7         20.29         19.55         3.97 o                         
   6  16   7          0.66          2.33         3.35 o                         
   7  16   7        180.23        165.25         6.98 o                         
   8  16   7         67.75         66.20         5.20 o                         
   9  16   7         30.14         44.66         4.74 o                         
  10  16   7         36.84         36.28         4.71 o                         
  11  16   7         10.62          0.16         4.02 o                         
  12  16   7         41.46         31.08         5.64 o                         
  13  16   7         88.32         74.21         6.28 o                         
  14  16   7         10.38          2.10         4.89 o                         
  15  16   7          7.22         10.43         4.81 o                         
  16  16   7         93.69         99.80         7.05 o                         
  17  16   7         71.42         88.79         7.75 o                         
   1  17   7          8.17         -0.03         3.67 o                         
   2  17   7        101.24         91.95         6.00 o                         
   3  17   7         48.84         54.15         5.21 o                         
   4  17   7          6.60          2.38         3.91 o                         
   5  17   7        100.25        104.63         6.32 o                         
   6  17   7        187.70        167.49         7.53 o                         
   7  17   7          8.07         15.40         4.21 o                         
   8  17   7        214.78        208.29         9.98 o                         
   9  17   7          0.26          2.88         3.99 o                         
  10  17   7          4.80          9.65         4.19 o                         
  11  17   7          0.07         -4.10         4.10 o                         
  12  17   7        134.63        128.34         7.15 o                         
  13  17   7          0.86         -1.43         4.53 o                         
  14  17   7         55.42         54.16         8.59 o                         
  15  17   7          7.01          5.46         5.29 o                         
  16  17   7          6.29         11.87         7.22 o                         
   1  18   7         30.07         18.16         4.43 o                         
   2  18   7        260.51        250.54         9.27 o                         
   3  18   7         20.72         18.53         4.72 o                         
   4  18   7          0.72         -1.27         4.37 o                         
   5  18   7         71.72         72.93         6.13 o                         
   6  18   7         64.94         61.08         5.89 o                         
   7  18   7         36.47         40.04         5.56 o                         
   8  18   7        200.67        191.92         7.73 o                         
   9  18   7        130.13        146.20         7.39 o                         
  10  18   7        215.25        237.69         9.14 o                         
  11  18   7          3.11         -4.15         4.54 o                         
  12  18   7          0.96         -0.54         4.52 o                         
  13  18   7         33.60         38.07         6.31 o                         
  14  18   7          7.49          1.13         5.97 o                         
  15  18   7         55.33         45.58         6.68 o                         
   1  19   7        443.97        477.89        10.63 o                         
   2  19   7          2.92         12.29         5.03 o                         
   3  19   7         10.07          8.20         5.03 o                         
   4  19   7          1.43          3.73         4.63 o                         
   5  19   7        281.20        261.32        12.20 o                         
   6  19   7         76.01         65.16         6.28 o                         
   7  19   7         85.50         94.32         7.03 o                         
   8  19   7          2.53         -4.04         4.41 o                         
   9  19   7         16.66         13.56         4.81 o                         
  10  19   7         11.21         14.76         4.72 o                         
  11  19   7         46.52         54.93         6.73 o                         
  12  19   7        115.53        123.88         7.65 o                         
  13  19   7         43.17         47.02         6.85 o                         
  14  19   7         36.40         28.22         7.57 o                         
   1  20   7         12.89          7.25         5.08 o                         
   2  20   7         81.57         69.11         6.87 o                         
   3  20   7         26.44         15.84         5.51 o                         
   4  20   7        365.79        367.06        13.41 o                         
   5  20   7          7.10         12.23         6.00 o                         
   6  20   7         29.49         31.73         5.61 o                         
   7  20   7          4.96         11.12         5.10 o                         
   8  20   7         75.93         63.38         6.15 o                         
   9  20   7          9.82          6.73         4.84 o                         
  10  20   7         10.48         16.37         5.44 o                         
  11  20   7          0.16          3.63         5.39 o                         
  12  20   7        109.41        120.73         8.12 o                         
  13  20   7         52.95         69.73        11.94 o                         
   1  21   7          2.82         -1.75         5.15 o                         
   2  21   7          1.04         -4.95         4.95 o                         
   3  21   7        114.35        103.01         7.83 o                         
   4  21   7         51.79         40.85         6.44 o                         
   5  21   7         69.20         78.32         8.26 o                         
   6  21   7          5.36          2.72         5.08 o                         
   7  21   7        175.81        175.84         9.48 o                         
   8  21   7        271.01        279.64        13.39 o                         
   9  21   7          6.78          2.22         4.90 o                         
  10  21   7         89.50         89.48         7.12 o                         
  11  21   7          0.75         -0.47         7.32 o                         
   1  22   7          4.01          0.45         5.49 o                         
   2  22   7         19.50          2.96         5.69 o                         
   3  22   7          7.46         -0.26         5.62 o                         
   4  22   7         97.52        111.52         8.39 o                         
   5  22   7        128.29        108.16         8.37 o                         
   6  22   7         15.23         12.70         5.63 o                         
   7  22   7          7.30          9.02         5.54 o                         
   8  22   7         37.39         18.56         5.68 o                         
   9  22   7          5.90          2.35         6.47 o                         
  10  22   7         26.71         38.09        15.31 o                         
   1  23   7          0.56         -5.30         5.30 o                         
   2  23   7          0.25         -5.40         5.40 o                         
   3  23   7          0.24         -4.12         5.52 o                         
   4  23   7          1.30          4.93         6.42 o                         
   5  23   7         57.19         62.51         9.45 o                         
   6  23   7         25.70         35.48         8.01 o                         
   7  23   7          9.80          9.14         8.65 o                         
   1  24   7          0.41         -4.16        12.35 o                         
   2  24   7          7.75         -3.36        14.82 o                         
   3  24   7         28.03          9.12        16.74 o                         
   0   0   8          2.88          6.36         5.10 o                         
   1   0   8          0.02          2.37         3.60 o                         
   2   0   8        128.05        111.97         6.46 o                         
   3   0   8        243.58        263.82         8.43 o                         
   4   0   8          2.47         11.09         3.80 o                         
   5   0   8         93.28         78.03         5.60 o                         
   6   0   8        594.26        558.74        14.58 o                         
   7   0   8        171.35        151.62         8.74 o                         
   8   0   8        297.86        267.47        14.83 o                         
   9   0   8         67.86         45.36         7.76 o                         
  10   0   8        498.06        506.95        16.51 o                         
  11   0   8          4.05         21.69         5.80 o                         
  12   0   8          3.49          6.24         5.19 o                         
  13   0   8          0.26          2.93         7.89 o                         
  14   0   8         12.85         16.90         5.41 o                         
  15   0   8          0.39         -2.35         4.96 o                         
  16   0   8        116.46        104.36         8.29 o                         
  17   0   8        218.36        253.81        17.35 o                         
  18   0   8         13.96          6.84         8.22 o                         
  19   0   8         78.31         76.91        11.23 o                         
  20   0   8         42.15         18.20         7.46 o                         
  21   0   8         28.40         22.87         7.74 o                         
   0   1   8        767.36        837.02        14.11 o                         
   1   1   8        182.65        171.50         5.35 o                         
   2   1   8         35.65         27.38         3.11 o                         
   3   1   8         18.66         15.86         2.79 o                         
   4   1   8        263.02        256.35         5.85 o                         
   5   1   8         10.50         18.11         3.03 o                         
   6   1   8          0.26         -1.09         3.08 o                         
   7   1   8         40.65         40.28         4.35 o                         
   8   1   8        102.75        101.16         5.89 o                         
   9   1   8          0.11          1.39         3.43 o                         
  10   1   8         16.45         17.28         4.11 o                         
  11   1   8         45.49         40.56         4.73 o                         
  12   1   8        105.89        119.61         6.33 o                         
  13   1   8          4.57          3.33         3.54 o                         
  14   1   8         72.02         67.90         5.27 o                         
  15   1   8         32.44         30.88         4.34 o                         
  16   1   8        144.09        150.92         6.87 o                         
  17   1   8        168.41        189.94         8.19 o                         
  18   1   8         10.40          5.87         5.23 o                         
  19   1   8        142.48        156.77         7.64 o                         
  20   1   8        118.53        105.29         6.92 o                         
  21   1   8         64.37         58.25         6.26 o                         
   0   2   8        441.56        458.62        10.50 o                         
   1   2   8        213.52        222.57         5.71 o                         
   2   2   8        299.08        290.31         6.13 o                         
   3   2   8        488.31        468.32         7.43 o                         
   4   2   8         30.84         21.07         3.00 o                         
   5   2   8        251.07        250.47         6.71 o                         
   6   2   8         57.00         56.07         4.66 o                         
   7   2   8        231.60        221.98         7.10 o                         
   8   2   8        154.01        154.04         6.32 o                         
   9   2   8        167.40        189.13         7.11 o                         
  10   2   8        177.37        163.36         7.50 o                         
  11   2   8          1.13          2.00         3.59 o                         
  12   2   8        150.71        143.16         6.84 o                         
  13   2   8          0.01         -1.16         3.75 o                         
  14   2   8          0.29          8.04         3.88 o                         
  15   2   8         29.99         25.87         4.44 o                         
  16   2   8          4.54          5.83         3.98 o                         
  17   2   8         21.27         17.03         4.46 o                         
  18   2   8         43.09         51.56         5.55 o                         
  19   2   8        297.43        325.39        10.02 o                         
  20   2   8          4.99          9.45         4.98 o                         
  21   2   8         31.80         35.37         6.01 o                         
   0   3   8        648.99        670.28        14.00 o                         
   1   3   8        138.55        129.58         4.43 o                         
   2   3   8         44.07         48.39         3.31 o                         
   3   3   8        160.92        165.68         5.07 o                         
   4   3   8          0.37          6.82         2.58 o                         
   5   3   8        162.68        185.19         5.92 o                         
   6   3   8        333.21        341.39         7.10 o                         
   7   3   8        378.75        371.39         7.87 o                         
   8   3   8         42.36         43.20         4.23 o                         
   9   3   8         18.76         20.05         3.94 o                         
  10   3   8          7.08          7.03         3.43 o                         
  11   3   8         90.82         81.51         5.67 o                         
  12   3   8          3.75         -1.02         3.61 o                         
  13   3   8        221.27        198.61         7.99 o                         
  14   3   8        100.84        110.37         6.65 o                         
  15   3   8         16.57         11.20         4.43 o                         
  16   3   8          0.02          1.71         4.35 o                         
  17   3   8          0.01         -2.02         4.72 o                         
  18   3   8        110.26        112.39         6.67 o                         
  19   3   8        108.93        122.40         9.29 o                         
  20   3   8         60.20         49.11         5.70 o                         
  21   3   8        114.87        107.61         9.05 o                         
   0   4   8         57.55         76.48         5.32 o                         
   1   4   8         95.34         85.01         3.83 o                         
   2   4   8          0.31          0.97         2.28 o                         
   3   4   8        809.86        818.76         9.15 o                         
   4   4   8         50.92         57.06         3.25 o                         
   5   4   8        138.70        130.04         4.67 o                         
   6   4   8        500.72        507.59         8.68 o                         
   7   4   8         72.07         77.89         4.91 o                         
   8   4   8        141.49        153.44         6.05 o                         
   9   4   8        136.27        149.35         6.09 o                         
  10   4   8         93.23         85.46         5.27 o                         
  11   4   8         43.24         34.76         4.23 o                         
  12   4   8          2.82          7.11         3.96 o                         
  13   4   8         13.75         17.56         4.31 o                         
  14   4   8         26.54         36.64         5.06 o                         
  15   4   8        371.36        400.02        15.62 o                         
  16   4   8          0.09          9.51         4.88 o                         
  17   4   8        194.22        233.64        11.08 o                         
  18   4   8         30.56         44.71         5.86 o                         
  19   4   8         50.67         51.31         6.31 o                         
  20   4   8          4.41          7.27         5.18 o                         
  21   4   8          5.92          9.19         6.60 o                         
   0   5   8       2457.80       2482.85        25.32 o                         
   1   5   8         11.60         13.95         2.66 o                         
   2   5   8        180.66        154.31         4.71 o                         
   3   5   8        255.41        254.11         5.20 o                         
   4   5   8         14.44         12.44         2.61 o                         
   5   5   8        132.86        156.97         4.97 o                         
   6   5   8        255.67        267.72         6.07 o                         
   7   5   8        316.35        290.95         6.92 o                         
   8   5   8         61.80         58.06         4.30 o                         
   9   5   8        131.11        120.88         5.61 o                         
  10   5   8         16.25         17.63         3.91 o                         
  11   5   8         21.10         27.98         4.28 o                         
  12   5   8        561.56        548.22        10.35 o                         
  13   5   8          0.27          0.73         4.04 o                         
  14   5   8          5.48          9.93         4.68 o                         
  15   5   8        248.21        228.80         9.38 o                         
  16   5   8        111.76        104.59         7.18 o                         
  17   5   8         16.17         26.96         5.65 o                         
  18   5   8         41.48         46.34         6.01 o                         
  19   5   8          6.23         12.48         5.26 o                         
  20   5   8        131.70        136.08         8.38 o                         
  21   5   8         14.78         12.85        11.06 o                         
   0   6   8         38.78         55.24         4.38 o                         
   1   6   8          8.68         14.75         2.59 o                         
   2   6   8        322.68        319.74         6.11 o                         
   3   6   8         29.25         32.54         2.88 o                         
   4   6   8       1196.28       1177.79        10.79 o                         
   5   6   8        281.69        293.40         5.80 o                         
   6   6   8        221.17        229.17         5.60 o                         
   7   6   8          0.73          3.08         2.96 o                         
   8   6   8         84.92         94.08         4.83 o                         
   9   6   8        242.53        268.43         7.06 o                         
  10   6   8        131.48        135.76         6.30 o                         
  11   6   8         36.79         38.54         4.48 o                         
  12   6   8         56.37         59.67         6.24 o                         
  13   6   8        124.11        116.02         7.24 o                         
  14   6   8          0.00         -1.56         4.22 o                         
  15   6   8        262.22        286.21        10.35 o                         
  16   6   8          1.29          7.95         4.89 o                         
  17   6   8         45.76         50.55         6.27 o                         
  18   6   8          0.95          0.80         4.82 o                         
  19   6   8         16.30         13.81         7.41 o                         
  20   6   8         24.92         30.02         5.97 o                         
  21   6   8          0.78         -4.91        35.10 o                         
   0   7   8         98.26         91.58         5.80 o                         
   1   7   8         10.29         13.62         2.46 o                         
   2   7   8        669.73        685.89         7.69 o                         
   3   7   8        219.52        196.13         4.88 o                         
   4   7   8        112.74        118.32         4.42 o                         
   5   7   8        693.84        720.95         8.42 o                         
   6   7   8        142.14        141.90         4.80 o                         
   7   7   8        102.18         87.74         4.35 o                         
   8   7   8         37.86         41.03         4.02 o                         
   9   7   8         36.27         29.11         3.83 o                         
  10   7   8         11.52         18.82         3.71 o                         
  11   7   8        151.50        135.60         6.88 o                         
  12   7   8          1.15          2.92         3.99 o                         
  13   7   8         77.44         67.29         5.65 o                         
  14   7   8          7.01          5.60         4.37 o                         
  15   7   8          7.27          7.65         5.00 o                         
  16   7   8          9.36         -0.27         4.88 o                         
  17   7   8         33.51         22.38         5.72 o                         
  18   7   8        100.46        132.30         8.46 o                         
  19   7   8         61.61         74.53         8.13 o                         
  20   7   8         17.89         20.60         5.91 o                         
   0   8   8         83.84         99.36         5.57 o                         
   1   8   8        648.86        632.97         8.08 o                         
   2   8   8        326.83        331.42         5.64 o                         
   3   8   8         11.31         19.90         2.57 o                         
   4   8   8         49.19         43.33         3.17 o                         
   5   8   8         58.81         64.60         3.62 o                         
   6   8   8        161.82        168.59         5.19 o                         
   7   8   8         10.62          6.70         2.81 o                         
   8   8   8         28.34         25.78         3.61 o                         
   9   8   8          0.14          7.80         3.67 o                         
  10   8   8        247.91        255.89         8.00 o                         
  11   8   8          1.57          2.25         3.55 o                         
  12   8   8          0.11         -3.80         3.80 o                         
  13   8   8          1.46         -0.69         4.07 o                         
  14   8   8         92.71         78.02         6.21 o                         
  15   8   8          6.84          7.82         4.78 o                         
  16   8   8        282.71        282.00        10.64 o                         
  17   8   8         18.26         20.25         5.67 o                         
  18   8   8        162.98        203.96         9.82 o                         
  19   8   8          2.38          7.49         5.50 o                         
  20   8   8         15.46         16.54         8.14 o                         
   0   9   8        137.94        149.47         7.98 o                         
   1   9   8         36.24         46.54         3.34 o                         
   2   9   8         33.20         41.92         3.28 o                         
   3   9   8         14.25         29.64         2.98 o                         
   4   9   8        279.38        295.26         5.66 o                         
   5   9   8         70.18         78.44         3.76 o                         
   6   9   8         35.88         26.84         3.17 o                         
   7   9   8         44.91         38.51         3.53 o                         
   8   9   8         73.92         75.19         4.81 o                         
   9   9   8         13.63         14.68         3.93 o                         
  10   9   8        203.61        250.83         8.21 o                         
  11   9   8         64.93         87.53         5.74 o                         
  12   9   8         45.02         55.76         5.23 o                         
  13   9   8          1.08          9.36         4.31 o                         
  14   9   8         96.70         93.52         6.55 o                         
  15   9   8         21.96         28.01         5.27 o                         
  16   9   8          3.80         10.31         5.05 o                         
  17   9   8          0.01         12.34         5.91 o                         
  18   9   8         28.18         33.48         7.77 o                         
  19   9   8          0.06          1.55         6.40 o                         
   0  10   8         77.01         74.25         5.72 o                         
   1  10   8        122.60        108.90         4.35 o                         
   2  10   8        363.07        342.13         6.42 o                         
   3  10   8         26.34         23.24         3.03 o                         
   4  10   8        581.89        586.70         8.14 o                         
   5  10   8        500.80        531.58         7.67 o                         
   6  10   8          0.01          1.59         2.77 o                         
   7  10   8        126.17        116.95         4.95 o                         
   8  10   8          1.61          2.60         3.29 o                         
   9  10   8         14.65         10.75         3.63 o                         
  10  10   8         89.25         91.27         5.76 o                         
  11  10   8         54.40         53.24         5.27 o                         
  12  10   8        131.01        137.31         6.77 o                         
  13  10   8         32.22         42.42         5.13 o                         
  14  10   8         41.15         41.16         5.25 o                         
  15  10   8          4.05          1.72         5.02 o                         
  16  10   8          6.83         10.56         5.51 o                         
  17  10   8         58.77         71.41         8.27 o                         
  18  10   8         54.61         56.49        10.59 o                         
  19  10   8         25.18         19.70         8.03 o                         
   0  11   8         86.61         64.41         5.72 o                         
   1  11   8         43.63         38.34         3.37 o                         
   2  11   8        211.69        222.43         5.72 o                         
   3  11   8        247.78        253.54         6.38 o                         
   4  11   8         80.06         77.61         4.49 o                         
   5  11   8         17.57         12.34         3.47 o                         
   6  11   8         43.90         38.88         3.67 o                         
   7  11   8          2.27         -0.77         2.90 o                         
   8  11   8          9.92          2.96         3.33 o                         
   9  11   8          6.85         -3.38         3.38 o                         
  10  11   8          2.04          0.15         3.56 o                         
  11  11   8          1.31         -1.96         3.73 o                         
  12  11   8          0.71          2.55         4.21 o                         
  13  11   8         28.58         36.72         5.36 o                         
  14  11   8         16.23         24.25         5.25 o                         
  15  11   8          1.38          0.03         4.97 o                         
  16  11   8         15.36         10.73         5.80 o                         
  17  11   8        188.01        188.06        10.13 o                         
  18  11   8         18.42         18.83         9.19 o                         
   0  12   8         13.89         16.94         4.60 o                         
   1  12   8          3.84          2.27         2.79 o                         
   2  12   8        121.52        103.75         4.86 o                         
   3  12   8         65.68         61.48         4.64 o                         
   4  12   8         87.77         67.93         4.64 o                         
   5  12   8          2.98         -0.01         3.18 o                         
   6  12   8          0.44         -3.11         3.11 o                         
   7  12   8         19.22         13.96         3.34 o                         
   8  12   8         31.81         20.52         3.91 o                         
   9  12   8         37.74         40.50         4.44 o                         
  10  12   8          6.15          7.46         4.03 o                         
  11  12   8          1.05         -2.28         3.93 o                         
  12  12   8         19.06         16.46         4.58 o                         
  13  12   8         11.31         13.10         4.97 o                         
  14  12   8         34.51         50.09         8.12 o                         
  15  12   8         45.54         55.62         6.91 o                         
  16  12   8         55.90         47.52         7.13 o                         
  17  12   8         61.46         75.69         7.74 o                         
  18  12   8          6.54          1.09         9.82 o                         
   0  13   8        115.92        104.17         6.90 o                         
   1  13   8         10.50          4.64         3.16 o                         
   2  13   8          0.25         -3.07         3.07 o                         
   3  13   8          2.32         -2.75         3.23 o                         
   4  13   8         60.28         49.44         4.37 o                         
   5  13   8         42.74         31.20         4.12 o                         
   6  13   8          2.24          1.95         3.37 o                         
   7  13   8        172.29        159.90         6.44 o                         
   8  13   8        194.19        169.16         6.18 o                         
   9  13   8         79.42         81.20         5.26 o                         
  10  13   8          3.03         -3.60         3.60 o                         
  11  13   8         32.41         22.50         4.44 o                         
  12  13   8          7.93          1.97         4.28 o                         
  13  13   8         30.80         25.70         5.38 o                         
  14  13   8        131.27        141.27         9.99 o                         
  15  13   8        191.15        216.49        10.11 o                         
  16  13   8        109.75        112.89         8.30 o                         
  17  13   8          2.00          0.90        10.07 o                         
   0  14   8          0.24         -4.59         5.02 o                         
   1  14   8          0.15         -3.32         3.32 o                         
   2  14   8         51.79         39.74         4.17 o                         
   3  14   8         66.77         69.16         4.83 o                         
   4  14   8         25.85         25.67         3.98 o                         
   5  14   8         48.69         40.08         4.43 o                         
   6  14   8          2.02         -3.29         3.29 o                         
   7  14   8         59.37         61.22         4.77 o                         
   8  14   8          7.74          8.39         3.88 o                         
   9  14   8         45.91         41.05         4.53 o                         
  10  14   8          7.95          1.83         3.95 o                         
  11  14   8         20.67         14.63         4.63 o                         
  12  14   8        188.57        189.25         8.70 o                         
  13  14   8         30.16         21.68         5.26 o                         
  14  14   8        110.60        113.83         7.44 o                         
  15  14   8        195.36        214.72         9.97 o                         
  16  14   8         13.10         20.03         7.83 o                         
  17  14   8          0.57        -13.24        13.24 o                         
   0  15   8          7.41         -4.76         5.67 o                         
   1  15   8         35.12         32.65         4.88 o                         
   2  15   8         24.40         17.52         4.01 o                         
   3  15   8          4.23          3.43         3.57 o                         
   4  15   8         26.21         23.81         4.05 o                         
   5  15   8         58.60         54.61         4.80 o                         
   6  15   8         31.52         32.07         4.33 o                         
   7  15   8         42.95         34.12         4.48 o                         
   8  15   8        196.57        176.98         6.95 o                         
   9  15   8        170.97        155.11         7.27 o                         
  10  15   8         73.55         74.11         6.11 o                         
  11  15   8         93.92         86.43         6.36 o                         
  12  15   8        108.44        106.40         6.74 o                         
  13  15   8          6.05          6.00         5.69 o                         
  14  15   8         10.07         10.63         5.35 o                         
  15  15   8          0.78          0.47         5.17 o                         
  16  15   8          6.84          7.07         8.68 o                         
   0  16   8        195.52        183.09        11.10 o                         
   1  16   8          4.84          6.49         4.56 o                         
   2  16   8        148.85        151.73         7.83 o                         
   3  16   8         88.97         87.03         5.80 o                         
   4  16   8         32.66         31.90         4.57 o                         
   5  16   8         28.02         32.18         4.71 o                         
   6  16   8        176.64        171.79         7.18 o                         
   7  16   8         14.96         16.22         4.21 o                         
   8  16   8          6.87          7.92         4.41 o                         
   9  16   8          1.28          2.56         4.74 o                         
  10  16   8          1.88         -4.23         4.58 o                         
  11  16   8          3.41          1.50         4.80 o                         
  12  16   8          3.73         -3.56         4.61 o                         
  13  16   8         60.16         50.82         6.01 o                         
  14  16   8          0.67         10.35         5.54 o                         
  15  16   8        130.48        135.69        18.76 o                         
   0  17   8         21.83         28.22         7.02 o                         
   1  17   8         16.62         12.53         4.79 o                         
   2  17   8         52.91         54.49         5.92 o                         
   3  17   8          0.08         -0.70         3.87 o                         
   4  17   8         72.46         48.01         5.23 o                         
   5  17   8          8.07         12.18         4.44 o                         
   6  17   8        193.92        200.30         8.11 o                         
   7  17   8          0.00         -4.25         4.25 o                         
   8  17   8          9.23          9.80         4.49 o                         
   9  17   8          3.21         -0.09         4.71 o                         
  10  17   8         12.98          5.92         5.16 o                         
  11  17   8          1.30         -4.65         4.65 o                         
  12  17   8         30.31         18.73         5.67 o                         
  13  17   8         24.60         17.57         5.66 o                         
  14  17   8         24.58         13.14        16.44 o                         
   0  18   8         58.38         67.19        10.65 o                         
   1  18   8         32.72         31.66         5.42 o                         
   2  18   8          6.18          4.90         4.85 o                         
   3  18   8          3.61         -3.19         4.70 o                         
   4  18   8         42.55         40.38         5.41 o                         
   5  18   8         37.73         33.04         5.32 o                         
   6  18   8          0.92         -2.96         4.75 o                         
   7  18   8          0.19          2.27         4.60 o                         
   8  18   8         58.96         60.43         7.21 o                         
   9  18   8         18.29         15.48         5.56 o                         
  10  18   8          8.14          3.76         6.30 o                         
  11  18   8        170.70        177.14         8.61 o                         
  12  18   8         10.70          5.06         7.82 o                         
   0  19   8         43.59         49.86         9.49 o                         
   1  19   8         20.31          9.72         5.15 o                         
   2  19   8        119.44        119.17         7.93 o                         
   3  19   8         46.34         43.04         6.41 o                         
   4  19   8         41.32         27.64         6.07 o                         
   5  19   8         33.12         28.80         5.46 o                         
   6  19   8          0.24         -4.44         4.44 o                         
   7  19   8          0.34         -4.59         4.59 o                         
   8  19   8          2.04         -3.33         4.72 o                         
   9  19   8         25.73         26.85         6.10 o                         
  10  19   8          6.11         10.27         6.10 o                         
  11  19   8        172.88        120.13        14.58 o                         
   0  20   8         12.33          5.11         7.83 o                         
   1  20   8          1.26         -4.94         4.94 o                         
   2  20   8         58.94         63.34         6.95 o                         
   3  20   8          2.79          4.36         5.24 o                         
   4  20   8          0.12         -4.95         5.07 o                         
   5  20   8         12.51          8.93         5.06 o                         
   6  20   8          0.25          2.95         5.11 o                         
   7  20   8        183.24        178.64         8.57 o                         
   8  20   8        164.17        162.81         8.90 o                         
   9  20   8          8.53         18.49         7.33 o                         
   0  21   8         18.13          8.90         9.62 o                         
   1  21   8         10.73          3.89         6.44 o                         
   2  21   8         14.77          5.04         5.74 o                         
   3  21   8         77.09         56.63         7.11 o                         
   4  21   8          0.03         -5.50         5.50 o                         
   5  21   8         58.45         45.51         7.24 o                         
   6  21   8         13.68         11.20         6.70 o                         
   7  21   8         62.99         75.68        13.16 o                         
   0  22   8          0.21        -14.37        14.37 o                         
   1  22   8          0.08         -3.99        10.99 o                         
   2  22   8          3.46         -1.95         7.98 o                         
   3  22   8         18.85          6.83         9.52 o                         
   1   1   9         17.17         14.92         3.15 o                         
   2   1   9        411.27        433.76         7.90 o                         
   3   1   9        287.25        277.82         6.66 o                         
   4   1   9         24.72         30.63         4.21 o                         
   5   1   9         20.48         18.24         4.32 o                         
   6   1   9          0.54         -3.31         3.92 o                         
   7   1   9          0.02         -3.87         3.87 o                         
   8   1   9          8.62          6.21         4.52 o                         
   9   1   9          0.04          1.54         4.97 o                         
  10   1   9          4.38         11.78         4.97 o                         
  11   1   9        286.48        313.31        10.69 o                         
  12   1   9         54.88         59.23         6.13 o                         
  13   1   9          0.05          8.57         5.14 o                         
  14   1   9        168.84        212.46         9.15 o                         
  15   1   9        129.01        156.46         8.30 o                         
  16   1   9          1.43         -1.12         5.10 o                         
  17   1   9          0.31          3.64         5.40 o                         
  18   1   9          4.56         -3.71         5.41 o                         
  19   1   9          1.83         -2.21        13.36 o                         
   1   2   9          0.36         12.24         3.03 o                         
   2   2   9        669.48        690.64         9.52 o                         
   3   2   9          1.60          6.85         3.34 o                         
   4   2   9        389.25        383.37         8.36 o                         
   5   2   9        138.68        120.31         6.40 o                         
   6   2   9          0.03         -3.68         3.68 o                         
   7   2   9          6.16          5.07         4.05 o                         
   8   2   9         47.44         45.46         5.71 o                         
   9   2   9         10.95          5.37         4.87 o                         
  10   2   9         10.22         16.52         5.21 o                         
  11   2   9        174.01        202.93         9.14 o                         
  12   2   9         18.37         37.18         5.68 o                         
  13   2   9        373.28        430.41        11.67 o                         
  14   2   9        178.45        230.79        10.02 o                         
  15   2   9         12.17         17.62         5.40 o                         
  16   2   9         76.00         87.97         8.06 o                         
  17   2   9          0.78         -4.98         4.98 o                         
  18   2   9         79.05         59.08         7.02 o                         
  19   2   9         28.82          3.88        23.37 o                         
   1   3   9        210.46        204.70         6.14 o                         
   2   3   9        368.74        387.32         7.81 o                         
   3   3   9          1.25         -0.55         3.13 o                         
   4   3   9         26.35         28.35         4.11 o                         
   5   3   9        162.79        164.23         7.24 o                         
   6   3   9          2.62         -2.50         3.65 o                         
   7   3   9        340.04        333.41         8.86 o                         
   8   3   9        159.41        143.69         7.49 o                         
   9   3   9         13.59          8.82         4.86 o                         
  10   3   9         84.05         94.48         8.32 o                         
  11   3   9         41.70         46.40         5.74 o                         
  12   3   9        244.60        218.32         9.44 o                         
  13   3   9         43.67         57.55         6.29 o                         
  14   3   9          8.22         14.10         5.49 o                         
  15   3   9         69.43         90.31         7.83 o                         
  16   3   9         24.84         20.70         5.53 o                         
  17   3   9          2.96         -0.65         4.91 o                         
  18   3   9          1.67          2.14         6.14 o                         
  19   3   9         31.04         13.51        15.77 o                         
   1   4   9         41.46         42.20         3.97 o                         
   2   4   9        206.14        214.60         6.61 o                         
   3   4   9          5.02          0.85         3.19 o                         
   4   4   9         41.00         49.50         4.42 o                         
   5   4   9         20.24         22.41         4.30 o                         
   6   4   9          0.65          0.77         3.86 o                         
   7   4   9         19.36         18.70         4.46 o                         
   8   4   9        318.67        321.15         8.73 o                         
   9   4   9        218.86        219.42         8.84 o
[truncated: 46,981 more chars]
